# Supplementary material for: A comprehensive proteomics-based interaction screen that links DYRK1A to RNF169 and to the DNA damage response
Source: Sci Rep. 2019 Apr 12;9:6014. doi: 10.1038/s41598-019-42445-x (PMC6461666; doi:10.1038/s41598-019-42445-x)
Supplement: Supplementary file 2 — Dataset 1 [file 41598_2019_42445_MOESM2_ESM.xlsx]

## Sheet: HTE_DYRK1A_AbC1_IgG
Uniprot	Gene Symbol	SAINT Score Rep1	BFDR Rep1	SpC/MW Rep1	Enrichment Score Rep1	SAINT Score Rep2	BFDR Rep2	SpC/MW Rep2	Enrichment Score Rep2	SAINT Score Rep3	BFDR Rep3	SpC/MW Rep3	Enrichment Score Rep3	Category HTE	Category KO
P53396	ACLY	0	0.76	0.041	0.032									non-specific	non-specific
P60709	ACTB	0	0.85	0.192	0.148	0.96	0	0.671	0.604					non-specific	non-specific
P68032	ACTC1	0	0.84	0.357	0.275	0.99	0	0.619	0.557	0.98	0	0.643	0.671	non-specific	non-specific
P63261	ACTG1					0.96	0	0.67	0.604	0.71	0.01	0.55	0.574	High	non-specific
Q09666	AHNAK	0	0.85	-0.059	-0.045					1	0	0.03	0.032	non-specific	High
P02768	ALB									0	0.32	0	0	non-specific	NotDetected
Q86V81	ALYREF					0.33	0.25	0.149	0.134					non-specific	non-specific
A6NMY6	ANXA2P2					0.39	0.16	0.103	0.093	0.94	0	0.155	0.162	High	NotDetected
Q9NVI7	ATAD3A	0	0.85	-0.056	-0.043									non-specific	non-specific
Q5T9A4	ATAD3B	0.01	0.71	0	0									non-specific	non-specific
P25705	ATP5F1A	0	0.8	0.017	0.013									non-specific	High
P06576	ATP5F1B	0	0.79	0.088	0.068									non-specific	non-specific
O95817	BAG3	0	0.85	-0.065	-0.05									non-specific	non-specific
O75531	BANF1	0.14	0.39	0.696	0.537	0.66	0.07	0.994	0.896					non-specific	non-specific
Q9NYF8	BCLAF1	1	0	0.678	0.523	0.67	0.03	0.65	0.586	0	0.34	0.245	0.256	non-specific	non-specific
Q9Y224	RTRAF	0.01	0.69	-0.036	-0.027	0.33	0.21	0.178	0.16					non-specific	non-specific
Q07021	C1QBP	0	0.79	-0.032	-0.025									non-specific	non-specific
P27708	CAD	0	0.85	-0.103	-0.079									non-specific	non-specific
Q9NZT1	CALML5					0	0.46	-0.252	-0.227	0	0.33	-0.252	-0.263	non-specific	NotDetected
O43852	CALU	0	0.83	-0.081	-0.062									non-specific	non-specific
Q14444	CAPRIN1	0	0.85	-0.013	-0.01									non-specific	non-specific
Q92851	CASP10	0.03	0.58	0.017	0.013									non-specific	NotDetected
P31944	CASP14					0.33	0.19	0.145	0.13					non-specific	NotDetected
P49368	CCT3									0.33	0.12	0.066	0.069	non-specific	non-specific
P48643	CCT5	0.11	0.42	0.05	0.039									non-specific	non-specific
Q15517	CDSN					0.18	0.35	-0.019	-0.017					non-specific	NotDetected
O15078	CEP290					0.02	0.38	-0.003	-0.003	0.24	0.25	0.003	0.004	non-specific	NotDetected
P23528	CFL1	0	0.8	-0.216	-0.167									non-specific	non-specific
Q9Y3Y2	CHTOP					0.54	0.15	0.379	0.341	0	0.4	-0.076	-0.079	non-specific	non-specific
Q00610	CLTC	0	0.85	-0.13	-0.101					1	0	0.099	0.104	non-specific	non-specific
P31327	CPS1	0.02	0.6	0.061	0.047									non-specific	non-specific
P55060	CSE1L					0.3	0.32	0.027	0.024					non-specific	non-specific
Q14247	CTTN	0	0.85	-0.114	-0.088									non-specific	non-specific
P61962	DCAF7	1	0	1.053	0.812	1	0	0.565	0.509	1	0	0.694	0.724	High	High
P81605	DCD	0.08	0.45	0.177	0.137	0	0.39	0.089	0.08	0	0.4	-0.354	-0.37	non-specific	non-specific
Q92499	DDX1					0.33	0.19	0.061	0.055					non-specific	non-specific
Q92841	DDX17	0	0.83	-0.05	-0.038									non-specific	non-specific
O00571	DDX3X	0	0.84	-0.096	-0.074	0.81	0.02	0.451	0.406	0.99	0	0.218	0.228	non-specific	non-specific
P17844	DDX5	0	0.83	-0.116	-0.089	0.33	0.19	0.072	0.065	1	0	0.087	0.091	non-specific	non-specific
P17661	DES	0	0.85	-0.056	-0.043									non-specific	non-specific
P31689	DNAJA1					0.66	0.09	0.134	0.12					High	non-specific
Q08554	DSC1					0.06	0.37	0.01	0.009	0.12	0.27	-0.01	-0.01	non-specific	NotDetected
Q02413	DSG1					0.33	0.18	0.114	0.103	0	0.32	-0.026	-0.028	non-specific	NotDetected
P15924	DSP	0	0.84	-0.024	-0.019	0	0.41	0.003	0.003	0	0.36	-0.024	-0.025	non-specific	non-specific
Q13627	DYRK1A	1	0	1.297	1	1	0	1.11	1	1	0	0.958	1	High	High
P68104	EEF1A1	0	0.85	-0.179	-0.138					0.66	0.1	0.14	0.146	non-specific	non-specific
P60842	EIF4A1	0	0.85	-0.065	-0.05					0.67	0.02	0.238	0.249	non-specific	non-specific
P38919	EIF4A3					0.33	0.25	0.085	0.077	0.66	0.1	0.107	0.111	High	non-specific
P50402	EMD	0	0.82	-0.069	-0.053					0.33	0.17	0.138	0.144	non-specific	non-specific
P06733	ENO1	0	0.85	-0.276	-0.212									non-specific	non-specific
P58107	EPPK1	0	0.85	-0.232	-0.179					1	0	0.014	0.015	non-specific	non-specific
P84090	ERH	0.16	0.34	0.979	0.755	0	0.39	1.224	1.102	0	0.34	0.163	0.17	non-specific	non-specific
Q01844	EWSR1	0	0.84	0.073	0.056	0.33	0.21	0.058	0.053	0.33	0.12	0.073	0.076	non-specific	non-specific
Q01469	FABP5					0	0.46	-0.264	-0.238	0	0.4	-0.198	-0.207	non-specific	NotDetected
Q9NYF3	FAM53C	0.96	0	0.186	0.143	0.33	0.25	0.093	0.084	1	0	0.139	0.145	High	High
Q6ZRV2	FAM83H	0	0.85	-0.244	-0.188									non-specific	non-specific
Q9Y285	FARSA	0	0.85	-0.122	-0.094									non-specific	non-specific
P49327	FASN									0.66	0.1	0.026	0.027	High	non-specific
P22087	FBL									0.33	0.17	0.118	0.124	non-specific	non-specific
P02675	FGB	0.6	0.04	0.089	0.069	1	0	0.572	0.515	1	0	0.483	0.504	High	non-specific
P02679	FGG					1	0	0.33	0.297	1	0	0.408	0.426	High	non-specific
P20930	FLG					0.08	0.36	0.007	0.006					non-specific	NotDetected
Q5D862	FLG2					0.5	0.16	0.016	0.015	0.62	0.12	0.012	0.013	High	non-specific
P21333	FLNA	0	0.85	-0.036	-0.027					1	0	0.249	0.26	non-specific	non-specific
Q06787	FMR1					0.66	0.09	0.07	0.063					High	non-specific
P02751	FN1					1	0	0.19	0.172	1	0	0.156	0.163	High	non-specific
P35637	FUS	0	0.84	-0.019	-0.014	0.99	0	0.412	0.371	0.66	0.09	0.112	0.117	non-specific	non-specific
P51114	FXR1					0.6	0.13	0.072	0.065					Low	non-specific
Q9UN86	G3BP2	0.02	0.63	0	0	0.33	0.21	0.092	0.083					non-specific	non-specific
P04406	GAPDH	0	0.85	-0.305	-0.235	0.54	0.15	0.277	0.25	0.94	0.01	0.222	0.232	non-specific	non-specific
Q86VQ1	GLCCI1	0.99	0	0.172	0.133									High	High
P28799	GRN	0	0.77	-0.016	-0.012									non-specific	NotDetected
P15170	GSPT1	0.99	0	0.341	0.263					1	0	1.22	1.273	High	non-specific
P0C0S5	H2AFZ					0.7	0.03	0.443	0.399					High	non-specific
P84243	H3F3A									1	0	0.457	0.477	High	NotDetected
P16401	HIST1H1B					0.67	0.04	0.487	0.439	0.67	0.06	0.31	0.324	High	non-specific
P16403	HIST1H1C	0	0.76	0.14	0.108	0.65	0.12	0.374	0.337	0.9	0.01	0.655	0.684	non-specific	non-specific
P10412	HIST1H1E					0.56	0.14	0.32	0.288	0.9	0.01	0.64	0.668	High	non-specific
Q96QV6	HIST1H2AA	0.01	0.71	0.211	0.163	0.92	0.01	1.124	1.013					non-specific	NotDetected
Q96KK5	HIST1H2AH	0	0.8	0.503	0.388	0.04	0.37	0.647	0.583	0.97	0	0.575	0.601	non-specific	non-specific
P06899	HIST1H2BJ					0.93	0.01	1.151	1.037					High	non-specific
O60814	HIST1H2BK	0	0.73	0.072	0.056	0.97	0	1.368	1.232	0.08	0.28	0.072	0.075	non-specific	non-specific
P62805	HIST1H4A	0	0.72	0.088	0.068	1	0	1.935	1.744	0.67	0.05	0.616	0.643	non-specific	non-specific
Q71DI3	HIST2H3A					1	0	1.235	1.112	1	0	0.455	0.475	High	NotDetected
P09651	HNRNPA1	0	0.85	-0.258	-0.199									non-specific	non-specific
P22626	HNRNPA2B1	0	0.85	-0.24	-0.185									non-specific	non-specific
P07910	HNRNPC	0.65	0.02	0.327	0.252	0.66	0.08	0.208	0.187	0.67	0.04	0.208	0.217	High	non-specific
P52597	HNRNPF	0	0.81	-0.044	-0.034	0.66	0.09	0.109	0.099					non-specific	non-specific
P31943	HNRNPH1	0	0.83	0.041	0.031	1	0	0.203	0.183	1	0	0.284	0.297	non-specific	non-specific
P61978	HNRNPK	0	0.81	-0.02	-0.015									non-specific	non-specific
P52272	HNRNPM	0	0.85	-0.194	-0.149	0.33	0.25	0.052	0.046	1	0	0.194	0.202	non-specific	non-specific
Q00839	HNRNPU	0.04	0.55	0.099	0.077	0.91	0.01	0.188	0.169	0.01	0.3	0.144	0.15	non-specific	non-specific
Q9BUJ2	HNRNPUL1	0	0.85	-0.063	-0.048									non-specific	non-specific
Q86YZ3	HRNR					0.32	0.32	0.011	0.01	0.65	0.11	0.025	0.026	High	non-specific
P07900	HSP90AA1	0	0.85	-0.024	-0.018									non-specific	non-specific
P08238	HSP90AB1	0	0.85	-0.084	-0.065					0.67	0.04	0.096	0.1	non-specific	non-specific
P08107	HSPA1A	0	0.85	-0.128	-0.099									non-specific	non-specific
P11021	HSPA5	0	0.85	-0.166	-0.128					0.67	0.08	0.083	0.087	non-specific	non-specific
P11142	HSPA8	0	0.85	-0.353	-0.272	1	0	0.367	0.33	1	0	0.353	0.368	non-specific	non-specific
P38646	HSPA9	0	0.83	0.054	0.042					1	0	0.081	0.085	non-specific	non-specific
P04792	HSPB1	0	0.85	-0.263	-0.203	0.33	0.19	0.219	0.198					non-specific	non-specific
P14902	IDO1	0.9	0.01	0.132	0.102									High	NotDetected
P14923	JUP					0.33	0.25	0.135	0.121	0	0.3	0.037	0.038	non-specific	non-specific
Q07666	KHDRBS1	0	0.82	0.021	0.016									non-specific	non-specific
Q5T5P2	KIAA1217	0.01	0.67	0	0									non-specific	High
Q5T749	KPRP					0.3	0.34	0.031	0.028	0.3	0.24	0.031	0.033	non-specific	NotDetected
P00338	LDHA	0	0.85	-0.3	-0.231					1	0	0.382	0.398	non-specific	non-specific
P07195	LDHB	0	0.82	-0.027	-0.021									non-specific	non-specific
P02545	LMNA	0	0.82	-0.027	-0.021									non-specific	non-specific
Q1X8D7	LRRC36	0.6	0.04	0.048	0.037									Low	NotDetected
P46821	MAP1B	0	0.85	-0.1	-0.077									non-specific	High
P23508	MCC	0.94	0.01	0.097	0.075									High	NotDetected
P33993	MCM7	0	0.72	0.074	0.057									non-specific	non-specific
P14174	MIF									0.33	0.17	0.321	0.335	non-specific	non-specific
P35579	MYH9	0	0.85	-0.044	-0.034	0.57	0.14	0.053	0.048	1	0	0.124	0.129	non-specific	non-specific
P19105	MYL12A	0.05	0.52	0.101	0.078									non-specific	non-specific
Q15233	NONO	0	0.76	-0.037	-0.028									non-specific	non-specific
Q08J23	NSUN2	0	0.73	-0.023	-0.018									non-specific	non-specific
Q14980	NUMA1	1	0	0.403	0.311	1	0	0.428	0.386	0.67	0.03	0.034	0.035	High	non-specific
P11940	PABPC1	1	0	0.736	0.567	0.64	0.13	0.071	0.064	1	0	1.019	1.063	High	non-specific
Q13310	PABPC4	0.99	0	0.325	0.251					1	0	0.678	0.708	High	non-specific
P09874	PARP1					0.66	0.07	0.08	0.072					High	NotDetected
Q9UGN5	PARP2					0.33	0.21	0.06	0.054					non-specific	NotDetected
Q96HC4	PDLIM5	0	0.76	0	0									non-specific	High
Q9NR12	PDLIM7	0.33	0.18	0.08	0.062									non-specific	Low
Q96HS1	PGAM5	0.01	0.67	0	0									non-specific	non-specific
P12273	PIP					0.66	0.11	0.302	0.272					High	NotDetected
P14618	PKM	0	0.72	0.035	0.027	1	0	0.518	0.466	1	0	0.621	0.649	non-specific	non-specific
Q15149	PLEC	0	0.85	-0.16	-0.123					1	0	0.248	0.259	non-specific	non-specific
Q9BY77	POLDIP3	0.6	0.04	0.108	0.084	0.67	0.05	0.217	0.195					High	non-specific
Q8NEY8	PPHLN1					0.33	0.25	0.076	0.068					non-specific	NotDetected
Q06830	PRDX1	0	0.81	0.045	0.035	1	0	0.452	0.407	0.67	0.05	0.271	0.283	non-specific	non-specific
P63244	RACK1	0.02	0.62	0.029	0.022									non-specific	non-specific
Q96PK6	RBM14	0	0.84	-0.014	-0.011	0.33	0.25	0.058	0.052	1	0	0.115	0.12	non-specific	non-specific
P38159	RBMX	0	0.74	0.071	0.055	1	0	1.039	0.936	1	0	0.189	0.197	non-specific	non-specific
O75526	RBMXL2	0.05	0.53	0.047	0.036									non-specific	NotDetected
Q15293	RCN1	0	0.81	-0.026	-0.02									non-specific	NotDetected
Q14257	RCN2	0	0.84	-0.298	-0.23									non-specific	non-specific
Q8NCN4	RNF169	1	0	0.337	0.26	1	0	0.22	0.198	0.33	0.12	0.052	0.054	High	High
P27635	RPL10	0	0.8	0.122	0.094	1	0	1.057	0.952	1	0	0.569	0.594	non-specific	non-specific
P62906	RPL10A	0	0.85	-0.282	-0.217					0.33	0.12	0.201	0.21	non-specific	non-specific
P62913	RPL11	0.12	0.4	0.198	0.152	0.99	0	0.346	0.311	0.33	0.17	0.198	0.206	non-specific	non-specific
P26373	RPL13	0	0.77	0.247	0.191	0	0.38	0.412	0.371	0.47	0.12	0.659	0.688	non-specific	non-specific
P40429	RPL13A	0.09	0.44	0.254	0.196					0.69	0.02	0.551	0.576	non-specific	non-specific
P50914	RPL14	0.01	0.65	0.043	0.033					1	0	0.341	0.356	non-specific	non-specific
P61313	RPL15	0.2	0.29	0.124	0.096									non-specific	non-specific
P18621	RPL17	0	0.85	-0.14	-0.108	0.5	0.16	0.701	0.632	0.94	0.01	0.654	0.683	non-specific	non-specific
Q07020	RPL18	0.1	0.43	0.462	0.356	0.66	0.09	0.277	0.25	1	0	0.508	0.531	non-specific	non-specific
Q02543	RPL18A	0.39	0.13	0.53	0.408	0.66	0.08	0.337	0.304	1	0	0.674	0.704	High	non-specific
P84098	RPL19	0.07	0.49	0.085	0.066									non-specific	non-specific
P46778	RPL21	0.02	0.62	0.215	0.166	0.67	0.06	0.377	0.34	1	0	0.7	0.731	non-specific	non-specific
P62750	RPL23A	0	0.73	0.057	0.044					0.33	0.17	0.226	0.236	non-specific	non-specific
P83731	RPL24	0.02	0.63	0	0	0.66	0.09	0.281	0.253	0.67	0.08	0.337	0.352	non-specific	non-specific
P61353	RPL27									0.67	0.08	0.316	0.33	High	non-specific
P46776	RPL27A	0.03	0.57	0.543	0.419	1	0	1.208	1.088	1	0	1.087	1.135	non-specific	non-specific
P46779	RPL28	0	0.85	-0.127	-0.098	1	0	0.699	0.629	0.33	0.12	0.318	0.331	non-specific	non-specific
P39023	RPL3	0.01	0.67	0.152	0.117					0.99	0	0.195	0.204	non-specific	non-specific
P62910	RPL32	0	0.77	-0.063	-0.049					1	0	0.694	0.724	non-specific	non-specific
P36578	RPL4	0	0.84	-0.084	-0.065					1	0	0.545	0.569	non-specific	non-specific
Q02878	RPL6	0	0.75	0.183	0.141					0.67	0.02	0.336	0.351	non-specific	non-specific
P18124	RPL7	0	0.85	-0.274	-0.211	0.99	0	0.205	0.185	1	0	0.582	0.607	non-specific	non-specific
P62424	RPL7A	0.01	0.69	0.1	0.077					0.67	0.04	0.233	0.244	non-specific	non-specific
P62917	RPL8	0	0.78	0.036	0.028					0.66	0.11	0.178	0.186	non-specific	non-specific
P05386	RPLP1									0.33	0.12	0.434	0.453	non-specific	non-specific
P05387	RPLP2	0	0.79	0.086	0.066									non-specific	non-specific
P46783	RPS10					0.33	0.25	0.212	0.191					non-specific	non-specific
P62280	RPS11	0	0.85	-0.271	-0.209	0.99	0	0.38	0.342	0.66	0.09	0.326	0.34	non-specific	non-specific
P25398	RPS12					0.33	0.25	0.276	0.248	1	0	0.413	0.431	High	non-specific
P62277	RPS13	0.6	0.04	0.232	0.179									Low	non-specific
P62263	RPS14	0	0.8	0	0	1	0	0.615	0.554					non-specific	non-specific
P62841	RPS15	0	0.85	-0.059	-0.045									non-specific	non-specific
P62244	RPS15A					0.61	0.13	0.27	0.243	0.33	0.17	0.27	0.281	High	non-specific
P62249	RPS16	0	0.75	0.243	0.188	0.99	0	0.486	0.438	0.33	0.17	0.243	0.254	non-specific	non-specific
P0CW22	RPS17	0.01	0.65	0.064	0.05									non-specific	non-specific
P62269	RPS18	0	0.79	0.113	0.087	0.06	0.36	1.129	1.017	0.08	0.28	0.79	0.825	non-specific	non-specific
P39019	RPS19									0.67	0.08	0.374	0.39	High	non-specific
P15880	RPS2	0	0.82	0	0	1	0	0.67	0.604	1	0	0.479	0.5	non-specific	non-specific
P60866	RPS20									0.33	0.12	0.374	0.39	non-specific	non-specific
P62847	RPS24	0.01	0.7	0	0									non-specific	non-specific
P62851	RPS25									0.33	0.12	0.364	0.38	non-specific	non-specific
P42677	RPS27	0.02	0.61	0.211	0.163									non-specific	non-specific
Q71UM5	RPS27L	0.02	0.63	0.106	0.081									non-specific	non-specific
P62273	RPS29	0.01	0.67	0	0	0.86	0.01	1.198	1.079	0.87	0.01	0.899	0.938	non-specific	non-specific
P23396	RPS3	0	0.81	-0.187	-0.144	0.66	0.11	0.187	0.169	0.67	0.07	0.262	0.274	non-specific	non-specific
P61247	RPS3A	0	0.85	-0.033	-0.026					0.66	0.1	0.167	0.174	non-specific	non-specific
P62701	RPS4X	0.04	0.53	0.338	0.26	0.88	0.01	0.304	0.274	0.88	0.01	0.304	0.317	non-specific	non-specific
P46782	RPS5					0.77	0.02	0.219	0.197	0.94	0	0.306	0.319	High	non-specific
P62753	RPS6	0	0.81	0.07	0.054	0.33	0.21	0.174	0.157	0.67	0.05	0.244	0.255	non-specific	non-specific
P62081	RPS7									0.67	0.07	0.316	0.33	High	non-specific
P62241	RPS8	0	0.8	0.041	0.032	1	0	0.372	0.335	1	0	0.413	0.431	non-specific	non-specific
Q15424	SAFB					1	0	0.156	0.14					High	Low
Q14151	SAFB2					0.67	0.04	0.121	0.109					High	High
P55735	SEC13	0	0.78	-0.084	-0.065									non-specific	non-specific
O15027	SEC16A	0	0.85	-0.103	-0.079									non-specific	non-specific
Q96P63	SERPINB12					0	0.46	0	0					non-specific	NotDetected
P50454	SERPINH1	0	0.74	-0.022	-0.017									non-specific	non-specific
P23246	SFPQ	0	0.83	-0.066	-0.051	0.66	0.09	0.079	0.071	0.67	0.08	0.066	0.069	non-specific	non-specific
P05141	SLC25A5	0	0.85	-0.152	-0.117									non-specific	non-specific
Q5M775	SPECC1					0	0.46	-0.008	-0.008	0.15	0.26	0	0	non-specific	NotDetected
Q9UQ35	SRRM2	0.16	0.36	0.007	0.005									non-specific	non-specific
Q92804	TAF15	0	0.79	0.113	0.087	0.97	0	0.323	0.291	0.98	0	0.113	0.118	non-specific	non-specific
Q92734	TFG	0	0.84	0.069	0.053									non-specific	non-specific
P21980	TGM2					1	0	0.866	0.781	1	0	0.802	0.837	High	High
P07996	THBS1					1	0	0.093	0.084					High	NotDetected
Q9Y2W1	THRAP3	1	0	0.957	0.738	0	0.42	0.856	0.771	0	0.37	0.58	0.605	non-specific	non-specific
Q68CZ2	TNS3	0	0.85	-0.077	-0.06									non-specific	non-specific
Q9BVS5	TRMT61B	1	0	0.85	0.655	1	0	0.982	0.884	1	0	0.755	0.788	High	non-specific
Q12815	TROAP	0.3	0.2	0.048	0.037	0.99	0	0.083	0.075					High	NotDetected
Q9BQE3	TUBA1C	0	0.85	-0.301	-0.232	1	0	0.321	0.289	1	0	0.341	0.356	non-specific	non-specific
P68366	TUBA4A	0	0.85	-0.441	-0.34									non-specific	non-specific
P07437	TUBB	0	0.85	-0.141	-0.109	1	0	0.705	0.635	1	0	0.866	0.904	non-specific	non-specific
Q13885	TUBB2A	0	0.85	-0.2	-0.154									non-specific	non-specific
P68371	TUBB4B	0	0.85	-0.201	-0.155	1	0	0.662	0.597	1	0	0.903	0.943	non-specific	non-specific
Q9BUF5	TUBB6	0	0.85	-0.16	-0.124									non-specific	non-specific
P49411	TUFM	0	0.78	0.061	0.047									non-specific	non-specific
Q8WU68	U2AF1L4					0.33	0.25	0.155	0.14					non-specific	NotDetected
Q5T6F2	UBAP2	0	0.85	-0.06	-0.046									non-specific	non-specific
P08670	VIM	0	0.85	-0.485	-0.374	0	0.42	-0.485	-0.437	0.99	0	0.41	0.428	non-specific	non-specific
P13010	XRCC5	0.23	0.28	0.145	0.112	0.67	0.06	0.097	0.087					High	non-specific
P12956	XRCC6	0	0.77	0.53	0.408	0.66	0.08	0.1	0.09					non-specific	non-specific
P67809	YBX1	0	0.82	0.251	0.193	0.66	0.11	0.139	0.125					non-specific	non-specific
P16989	YBX3	0.02	0.63	0.025	0.019									non-specific	non-specific
P49750	YLPM1	0	0.83	-0.05	-0.039									non-specific	non-specific
P62258	YWHAE	0.01	0.7	0.069	0.053									non-specific	non-specific
P61981	YWHAG	0.48	0.11	0.177	0.136									Low	non-specific
P27348	YWHAQ	0.33	0.16	0.18	0.139									non-specific	non-specific
P63104	YWHAZ	0.08	0.45	0.072	0.056									non-specific	non-specific

## Sheet: DYRK1A_AbC1_IgG_Rep1
Bait	Prey	Description	Gene Symbol	Gene ID	Mass (kDa)	SpC AbC1	SpC Sum AbC1	AvgSpC AbC1	SpC IgG mouse	SpC Sum IgG mouse	SpC AbC1-SpC IgG	SAINT score	Fold Change	BFDR	SpC/MW	Enrichment score
Q13627	P53396	ATP citrate lyase	ACLY	47	120.839	6|6|4	16	5.33	0|5|6	11	5	0	1.45	0.76	0.0413774	0.0319024
Q13627	P60709	actin beta	ACTB	60	41.737	24|24|25	73	24.33	23|20|22	65	8	0	1.12	0.85	0.191676	0.147784
Q13627	P68032	actin, alpha, cardiac muscle 1	ACTC1	70	42.019	20|20|23	63	21	20|12|16	48	15	0	1.31	0.84	0.356981	0.275236
Q13627	Q09666	AHNAK nucleoprotein	AHNAK	79026	629.101	19|11|0	30	10	0|29|38	67	-37	0	0.45	0.85	-0.0588141	-0.0453462
Q13627	Q9NVI7	ATPase family, AAA domain containing 3A	ATAD3A	55210	71.369	6|6|2	14	4.67	0|7|11	18	-4	0	0.78	0.85	-0.0560467	-0.0432126
Q13627	Q5T9A4	ATPase family, AAA domain containing 3B	ATAD3B	83858	72.573	2|2|1	5	1.67	0|2|3	5	0	0.01	1	0.71	0	0
Q13627	P25705	ATP synthase, H+ transporting, mitochondrial F1 complex, alpha subunit 1, cardiac muscle	ATP5F1A	498	59.751	7|6|3	16	5.33	1|5|9	15	1	0	1.07	0.8	0.0167361	0.0129037
Q13627	P06576	ATP synthase, H+ transporting, mitochondrial F1 complex, beta polypeptide	ATP5F1B	506	56.56	8|9|4	21	7	4|7|5	16	5	0	1.31	0.79	0.0884017	0.0681586
Q13627	O95817	BCL2 associated athanogene 3	BAG3	9531	61.595	6|5|4	15	5	0|10|9	19	-4	0	0.79	0.85	-0.0649403	-0.0500697
Q13627	O75531	barrier to autointegration factor 1	BANF1	8815	10.059	7|4|3	14	4.67	1|3|3	7	7	0.14	2	0.39	0.695894	0.536541
Q13627	Q9NYF8	BCL2 associated transcription factor 1	BCLAF1	9774	106.122	26|24|26	76	25.33	3|1|0	4	72	1	19	0	0.678464	0.523103
Q13627	Q07021	complement C1q binding protein	C1QBP	708	31.362	4|5|2	11	3.67	0|6|6	12	-1	0	0.92	0.79	-0.0318857	-0.0245842
Q13627	P27708	carbamoyl-phosphate synthetase 2, aspartate transcarbamylase, and dihydroorotase	CAD	790	242.984	13|5|3	21	7	0|20|26	46	-25	0	0.46	0.85	-0.102887	-0.0793272
Q13627	O43852	calumenin	CALU	813	37.107	8|7|5	20	6.67	3|11|9	23	-3	0	0.87	0.83	-0.0808473	-0.0623341
Q13627	Q14444	cell cycle associated protein 1	CAPRIN1	4076	78.366	1|2|2	5	1.67	0|4|2	6	-1	0	0.83	0.85	-0.0127606	-0.00983858
Q13627	Q92851	caspase 10	CASP10	843	58.951	2|1|1	4	1.33	1|2|0	3	1	0.03	1.33	0.58	0.0169632	0.0130788
Q13627	P48643	chaperonin containing TCP1 subunit 5	CCT5	22948	59.671	1|2|3	6	2	0|1|2	3	3	0.11	2	0.42	0.0502757	0.0387631
Q13627	P23528	cofilin 1	CFL1	1072	18.502	2|5|2	9	3	8|3|2	13	-4	0	0.69	0.8	-0.216193	-0.166687
Q13627	Q00610	clathrin heavy chain	CLTC	1213	191.615	10|8|1	19	6.33	0|23|21	44	-25	0	0.43	0.85	-0.13047	-0.100594
Q13627	P31327	carbamoyl-phosphate synthase 1	CPS1	1373	164.939	10|7|5	22	7.33	1|7|4	12	10	0.02	1.83	0.6	0.0606285	0.0467452
Q13627	Q14247	cortactin	CTTN	2017	61.586	5|3|2	10	3.33	2|8|7	17	-7	0	0.59	0.85	-0.113662	-0.0876347
Q13627	P61962	DDB1 and CUL4 associated factor 7	DCAF7	10238	38.926	13|13|16	42	14	0|1|0	1	41	1	42	0	1.05328	0.81209
Q13627	P81605	dermcidin	DCD	117159	11.284	1|1|2	4	1.33	2|0|0	2	2	0.08	2	0.45	0.177242	0.136655
Q13627	Q92841	DEAD-box helicase 17	DDX17	10521	80.272	14|8|6	28	9.33	3|15|14	32	-4	0	0.88	0.83	-0.0498306	-0.0384199
Q13627	O00571	DEAD-box helicase 3, X-linked	DDX3X	1654	73.243	15|19|13	47	15.67	3|27|24	54	-7	0	0.87	0.84	-0.0955723	-0.0736872
Q13627	P17844	DEAD-box helicase 5	DDX5	1655	69.148	13|10|4	27	9	2|16|17	35	-8	0	0.77	0.83	-0.115694	-0.0892011
Q13627	P17661	desmin	DES	1674	53.536	6|7|5	18	6	7|7|7	21	-3	0	0.86	0.85	-0.0560371	-0.0432051
Q13627	P15924	desmoplakin	DSP	1832	331.774	16|9|6	31	10.33	0|21|18	39	-8	0	0.79	0.84	-0.0241128	-0.0185912
Q13627	Q13627	dual specificity tyrosine phosphorylation regulated kinase 1A	DYRK1A	1859	85.584	31|36|44	111	37	0|0|0	0	111	1	370	0	1.29697	0.999978
Q13627	P68104	eukaryotic translation elongation factor 1 alpha 1	EEF1A1	1915	50.141	5|9|8	22	7.33	10|11|10	31	-9	0	0.71	0.85	-0.179494	-0.138392
Q13627	P60842	eukaryotic translation initiation factor 4A1	EIF4A1	1973	46.154	3|4|2	9	3	0|6|6	12	-3	0	0.75	0.85	-0.0649998	-0.0501155
Q13627	P50402	emerin	EMD	2010	28.994	7|5|4	16	5.33	0|9|9	18	-2	0	0.89	0.82	-0.0689798	-0.0531841
Q13627	P06733	enolase 1	ENO1	2023	47.169	1|7|2	10	3.33	17|2|4	23	-13	0	0.43	0.85	-0.275605	-0.212494
Q13627	P58107	epiplakin 1	EPPK1	83481	555.621	247|215|159	621	207	124|308|318	750	-129	0	0.83	0.85	-0.232173	-0.179007
Q13627	P84090	enhancer of rudimentary homolog (Drosophila)	ERH	2079	12.259	3|10|9	22	7.33	6|1|3	10	12	0.16	2.2	0.34	0.978873	0.754721
Q13627	Q01844	EWS RNA binding protein 1	EWSR1	2130	68.478	16|16|16	48	16	7|16|20	43	5	0	1.12	0.84	0.0730162	0.0562962
Q13627	Q9NYF3	family with sequence similarity 53 member C	FAM53C	51307	43.091	3|3|2	8	2.67	0|0|0	0	8	0.96	26.67	0	0.185654	0.143141
Q13627	Q6ZRV2	family with sequence similarity 83 member H	FAM83H	286077	127.122	6|2|1	9	3	0|20|20	40	-31	0	0.22	0.85	-0.24386	-0.188019
Q13627	Q9Y285	phenylalanyl-tRNA synthetase alpha subunit	FARSA	2193	57.564	4|1|0	5	1.67	0|6|6	12	-7	0	0.42	0.85	-0.121604	-0.0937577
Q13627	P02675	fibrinogen beta chain	FGB	2244	55.928	2|1|2	5	1.67	0|0|0	0	5	0.6	16.67	0.04	0.0894007	0.0689288
Q13627	P21333	filamin A	FLNA	2316	280.739	31|25|13	69	23	14|31|34	79	-10	0	0.87	0.85	-0.0356203	-0.0274636
Q13627	P35637	FUS RNA binding protein	FUS	2521	53.426	20|18|13	51	17	10|21|21	52	-1	0	0.98	0.84	-0.0187175	-0.0144314
Q13627	Q9UN86	G3BP stress granule assembly factor 2	G3BP2	9908	54.121	2|2|0	4	1.33	0|2|2	4	0	0.02	1	0.63	0	0
Q13627	P04406	glyceraldehyde-3-phosphate dehydrogenase	GAPDH	2597	36.053	3|6|3	12	4	15|4|4	23	-11	0	0.52	0.85	-0.305106	-0.23524
Q13627	Q86VQ1	glucocorticoid induced 1	GLCCI1	113263	58.024	4|3|3	10	3.33	0|0|0	0	10	0.99	33.33	0	0.172342	0.132878
Q13627	P28799	granulin precursor	GRN	2896	63.544	1|3|3	7	2.33	4|2|2	8	-1	0	0.88	0.77	-0.0157371	-0.0121335
Q13627	P15170	G1 to S phase transition 1	GSPT1	2935	55.756	3|6|10	19	6.33	0|0|0	0	19	0.99	63.33	0	0.340771	0.262737
Q13627	P16403	histone cluster 1 H1 family member c	HIST1H1C	3006	21.365	4|5|4	13	4.33	1|5|4	10	3	0	1.3	0.76	0.140417	0.108263
Q13627	Q96QV6	histone cluster 1 H2A family member a	HIST1H2AA	221613	14.234	5|3|3	11	3.67	2|3|3	8	3	0.01	1.38	0.71	0.210763	0.1625
Q13627	Q96KK5	histone cluster 1 H2A family member h	HIST1H2AH	85235	13.906	6|10|9	25	8.33	3|7|8	18	7	0	1.39	0.8	0.50338	0.388111
Q13627	O60814	histone cluster 1 H2B family member k	HIST1H2BK	85236	13.89	2|3|2	7	2.33	1|2|3	6	1	0	1.17	0.73	0.0719942	0.0555083
Q13627	P62805	histone cluster 1 H4 family member d	HIST1H4D	8360	11.367	2|3|2	7	2.33	0|3|3	6	1	0	1.17	0.72	0.087974	0.0678288
Q13627	P09651	heterogeneous nuclear ribonucleoprotein A1	HNRNPA1	3178	38.747	2|3|0	5	1.67	0|8|7	15	-10	0	0.33	0.85	-0.258084	-0.198986
Q13627	P22626	heterogeneous nuclear ribonucleoprotein A2/B1	HNRNPA2B1	3181	37.43	5|1|0	6	2	1|6|8	15	-9	0	0.4	0.85	-0.240449	-0.185388
Q13627	P07910	heterogeneous nuclear ribonucleoprotein C (C1/C2)	HNRNPC	3183	33.67	3|4|6	13	4.33	0|0|2	2	11	0.65	6.5	0.02	0.3267	0.251889
Q13627	P52597	heterogeneous nuclear ribonucleoprotein F	HNRNPF	3185	45.672	7|5|2	14	4.67	2|5|9	16	-2	0	0.88	0.81	-0.0437905	-0.0337629
Q13627	P31943	heterogeneous nuclear ribonucleoprotein H1	HNRNPH1	3187	49.229	10|15|14	39	13	3|18|16	37	2	0	1.05	0.83	0.0406265	0.0313234
Q13627	P61978	heterogeneous nuclear ribonucleoprotein K	HNRNPK	3190	50.976	6|5|3	14	4.67	2|9|4	15	-1	0	0.93	0.81	-0.0196171	-0.015125
Q13627	P52272	heterogeneous nuclear ribonucleoprotein M	HNRNPM	4670	77.516	37|30|21	88	29.33	12|46|45	103	-15	0	0.85	0.85	-0.193508	-0.149197
Q13627	Q00839	heterogeneous nuclear ribonucleoprotein U	HNRNPU	3192	90.584	4|7|7	18	6	0|4|5	9	9	0.04	2	0.55	0.0993553	0.0766039
Q13627	Q9BUJ2	heterogeneous nuclear ribonucleoprotein U like 1	HNRNPUL1	11100	95.739	2|3|0	5	1.67	0|5|6	11	-6	0	0.45	0.85	-0.0626704	-0.0483195
Q13627	P07900	heat shock protein 90 alpha family class A member 1	HSP90AA1	3320	84.66	2|3|2	7	2.33	4|2|3	9	-2	0	0.78	0.85	-0.0236239	-0.0182143
Q13627	P08238	heat shock protein 90 alpha family class B member 1	HSP90AB1	3326	83.264	6|5|4	15	5	9|6|7	22	-7	0	0.68	0.85	-0.0840699	-0.0648188
Q13627	P08107	heat shock protein family A (Hsp70) member 1A	HSPA1A	3303	70.052	9|8|2	19	6.33	4|12|12	28	-9	0	0.68	0.85	-0.128476	-0.0990563
Q13627	P11021	heat shock protein family A (Hsp70) member 5	HSPA5	3309	72.333	14|18|12	44	14.67	13|24|19	56	-12	0	0.79	0.85	-0.165899	-0.12791
Q13627	P11142	heat shock protein family A (Hsp70) member 8	HSPA8	3312	70.898	15|19|13	47	15.67	16|29|27	72	-25	0	0.65	0.85	-0.352619	-0.271873
Q13627	P38646	heat shock protein family A (Hsp70) member 9	HSPA9	3313	73.68	10|11|11	32	10.67	10|10|8	28	4	0	1.14	0.83	0.0542888	0.0418572
Q13627	P04792	heat shock protein family B (small) member 1	HSPB1	3315	22.783	6|5|3	14	4.67	7|5|8	20	-6	0	0.7	0.85	-0.263354	-0.203049
Q13627	P14902	indoleamine 2,3-dioxygenase 1	IDO1	3620	45.326	2|2|2	6	2	0|0|0	0	6	0.9	20	0.01	0.132374	0.102062
Q13627	Q07666	KH RNA binding domain containing, signal transduction associated 1	KHDRBS1	10657	48.227	11|8|6	25	8.33	2|11|11	24	1	0	1.04	0.82	0.0207353	0.0159871
Q13627	Q5T5P2	KIAA1217	KIAA1217	56243	214.116	2|1|1	4	1.33	1|1|2	4	0	0.01	1	0.67	0	0
Q13627	P00338	lactate dehydrogenase A	LDHA	3939	36.689	10|10|5	25	8.33	6|16|14	36	-11	0	0.69	0.85	-0.299817	-0.231162
Q13627	P07195	lactate dehydrogenase B	LDHB	3945	36.638	5|6|5	16	5.33	6|4|7	17	-1	0	0.94	0.82	-0.0272941	-0.021044
Q13627	P02545	lamin A/C	LMNA	4000	74.139	6|7|3	16	5.33	2|7|9	18	-2	0	0.89	0.82	-0.0269764	-0.020799
Q13627	Q1X8D7	leucine rich repeat containing 36	LRRC36	55282	83.823	0|2|2	4	1.33	0|0|0	0	4	0.6	13.33	0.04	0.0477196	0.0367923
Q13627	P46821	microtubule associated protein 1B	MAP1B	4131	270.634	4|4|0	8	2.67	0|19|16	35	-27	0	0.23	0.85	-0.0997657	-0.0769204
Q13627	P23508	mutated in colorectal cancers	MCC	4163	93.027	2|2|5	9	3	0|0|0	0	9	0.94	30	0.01	0.0967461	0.0745922
Q13627	P33993	minichromosome maintenance complex component 7	MCM7	4176	81.308	7|6|4	17	5.67	0|5|6	11	6	0	1.55	0.72	0.0737935	0.0568955
Q13627	P35579	myosin heavy chain 9	MYH9	4627	226.532	19|19|8	46	15.33	3|30|23	56	-10	0	0.82	0.85	-0.0441439	-0.0340354
Q13627	P19105	myosin light chain 12A	MYL12A	10627	19.794	1|2|2	5	1.67	0|2|1	3	2	0.05	1.67	0.52	0.101041	0.0779034
Q13627	Q15233	non-POU domain containing, octamer-binding	NONO	4841	54.232	4|1|1	6	2	0|4|4	8	-2	0	0.75	0.76	-0.0368786	-0.0284338
Q13627	Q08J23	NOP2/Sun RNA methyltransferase family member 2	NSUN2	54888	86.471	1|3|0	4	1.33	3|1|2	6	-2	0	0.67	0.73	-0.0231291	-0.0178328
Q13627	Q14980	nuclear mitotic apparatus protein 1	NUMA1	4926	238.26	32|34|34	100	33.33	0|2|2	4	96	1	25	0	0.402921	0.310656
Q13627	P11940	poly(A) binding protein cytoplasmic 1	PABPC1	26986	70.671	22|18|22	62	20.67	1|3|6	10	52	1	6.2	0	0.735804	0.567312
Q13627	Q13310	poly(A) binding protein cytoplasmic 4	PABPC4	8761	70.783	7|10|9	26	8.67	1|1|1	3	23	0.99	8.67	0	0.324937	0.25053
Q13627	Q96HC4	PDZ and LIM domain 5	PDLIM5	10611	63.945	4|2|2	8	2.67	0|4|4	8	0	0	1	0.76	0	0
Q13627	Q9NR12	PDZ and LIM domain 7	PDLIM7	9260	49.845	1|3|0	4	1.33	0|0|0	0	4	0.33	13.33	0.18	0.0802488	0.0618726
Q13627	Q96HS1	PGAM family member 5, mitochondrial serine/threonine protein phosphatase	PGAM5	192111	32.004	1|2|1	4	1.33	1|1|2	4	0	0.01	1	0.67	0	0
Q13627	P14618	pyruvate kinase, muscle	PKM	5315	57.937	4|10|2	16	5.33	10|4|0	14	2	0	1.14	0.72	0.0345203	0.0266155
Q13627	Q15149	plectin	PLEC	5339	531.791	391|369|271	1031	343.67	196|464|456	1116	-85	0	0.92	0.85	-0.159837	-0.123236
Q13627	Q9BY77	DNA polymerase delta interacting protein 3	POLDIP3	84271	46.089	2|1|2	5	1.67	0|0|0	0	5	0.6	16.67	0.04	0.108486	0.0836436
Q13627	Q06830	peroxiredoxin 1	PRDX1	5052	22.11	7|9|4	20	6.67	8|6|5	19	1	0	1.05	0.81	0.0452284	0.0348716
Q13627	P63244	receptor for activated C kinase 1	RACK1	10399	35.077	2|2|1	5	1.67	0|1|3	4	1	0.02	1.25	0.62	0.0285087	0.0219805
Q13627	Q96PK6	RNA binding motif protein 14	RBM14	10432	69.492	18|16|14	48	16	5|25|19	49	-1	0	0.98	0.84	-0.0143901	-0.0110949
Q13627	P38159	RNA binding motif protein, X-linked	RBMX	27316	42.332	5|8|2	15	5	0|6|6	12	3	0	1.25	0.74	0.0708684	0.0546402
Q13627	O75526	RNA binding motif protein, X-linked like 2	RBMXL2	27288	42.814	3|5|0	8	2.67	0|3|3	6	2	0.05	1.33	0.53	0.0467137	0.0360167
Q13627	Q15293	reticulocalbin 1	RCN1	5954	38.89	5|4|3	12	4	1|5|7	13	-1	0	0.92	0.81	-0.0257136	-0.0198254
Q13627	Q14257	reticulocalbin 2	RCN2	5955	36.876	16|11|6	33	11	2|22|20	44	-11	0	0.75	0.84	-0.298297	-0.22999
Q13627	Q8NCN4	ring finger protein 169	RNF169	254225	77.194	7|8|11	26	8.67	0|0|0	0	26	1	86.67	0	0.336814	0.259687
Q13627	P27635	ribosomal protein L10	RPL10	6134	24.604	5|6|7	18	6	1|7|7	15	3	0	1.2	0.8	0.121931	0.0940103
Q13627	P62906	ribosomal protein L10a	RPL10A	4736	24.831	2|1|1	4	1.33	0|5|6	11	-7	0	0.36	0.85	-0.281906	-0.217352
Q13627	P62913	ribosomal protein L11	RPL11	6135	20.252	4|2|2	8	2.67	0|2|2	4	4	0.12	2	0.4	0.197511	0.152283
Q13627	P26373	ribosomal protein L13	RPL13	6137	24.261	7|7|5	19	6.33	3|5|5	13	6	0	1.46	0.77	0.24731	0.190679
Q13627	P40429	ribosomal protein L13a	RPL13A	23521	23.577	4|4|3	11	3.67	0|3|2	5	6	0.09	2.2	0.44	0.254485	0.196211
Q13627	P50914	ribosomal protein L14	RPL14	9045	23.432	1|2|3	6	2	0|2|3	5	1	0.01	1.2	0.65	0.0426767	0.0329041
Q13627	P61313	ribosomal protein L15	RPL15	6138	24.146	2|0|4	6	2	0|1|2	3	3	0.2	2	0.29	0.124244	0.0957935
Q13627	P18621	ribosomal protein L17	RPL17	6139	21.397	6|7|5	18	6	2|9|10	21	-3	0	0.86	0.85	-0.140207	-0.108101
Q13627	Q07020	ribosomal protein L18	RPL18	6141	21.634	4|8|7	19	6.33	1|4|4	9	10	0.1	2.11	0.43	0.462235	0.356388
Q13627	Q02543	ribosomal protein L18a	RPL18A	6142	20.762	5|7|4	16	5.33	0|2|3	5	11	0.39	3.2	0.13	0.529814	0.408492
Q13627	P84098	ribosomal protein L19	RPL19	6143	23.466	1|1|2	4	1.33	0|1|1	2	2	0.07	2	0.49	0.0852297	0.0657129
Q13627	P46778	ribosomal protein L21	RPL21	6144	18.565	4|3|3	10	3.33	0|3|3	6	4	0.02	1.67	0.62	0.215459	0.166121
Q13627	P62750	ribosomal protein L23a	RPL23A	6147	17.695	2|2|3	7	2.33	1|2|3	6	1	0	1.17	0.73	0.0565131	0.0435722
Q13627	P83731	ribosomal protein L24	RPL24	6152	17.779	2|2|0	4	1.33	0|2|2	4	0	0.02	1	0.63	0	0
Q13627	P46776	ribosomal protein L27a	RPL27A	6157	16.561	4|9|7	20	6.67	1|6|4	11	9	0.03	1.82	0.57	0.543445	0.419002
Q13627	P46779	ribosomal protein L28	RPL28	6158	15.748	2|2|2	6	2	1|4|3	8	-2	0	0.75	0.85	-0.127	-0.0979185
Q13627	P39023	ribosomal protein L3	RPL3	6122	46.109	10|5|5	20	6.67	1|6|6	13	7	0.01	1.54	0.67	0.151814	0.11705
Q13627	P62910	ribosomal protein L32	RPL32	6161	15.86	2|4|2	8	2.67	0|4|5	9	-1	0	0.89	0.77	-0.0630517	-0.0486135
Q13627	P36578	ribosomal protein L4	RPL4	6124	47.697	16|14|8	38	12.67	4|16|22	42	-4	0	0.9	0.84	-0.0838627	-0.064659
Q13627	Q02878	ribosomal protein L6	RPL6	6128	32.728	5|6|6	17	5.67	0|5|6	11	6	0	1.55	0.75	0.183329	0.141349
Q13627	P18124	ribosomal protein L7	RPL7	6129	29.226	5|5|3	13	4.33	2|10|9	21	-8	0	0.62	0.85	-0.273729	-0.211048
Q13627	P62424	ribosomal protein L7a	RPL7A	6130	29.996	4|3|3	10	3.33	0|3|4	7	3	0.01	1.43	0.69	0.100013	0.0771113
Q13627	P62917	ribosomal protein L8	RPL8	6132	28.025	4|3|4	11	3.67	0|5|5	10	1	0	1.1	0.78	0.0356824	0.0275115
Q13627	P05387	ribosomal protein lateral stalk subunit P2	RPLP2	6181	11.665	4|4|4	12	4	3|4|4	11	1	0	1.09	0.79	0.0857265	0.066096
Q13627	P62280	ribosomal protein S11	RPS11	6205	18.431	2|1|1	4	1.33	0|4|5	9	-5	0	0.44	0.85	-0.271282	-0.209161
Q13627	P62277	ribosomal protein S13	RPS13	6207	17.222	2|2|0	4	1.33	0|0|0	0	4	0.6	13.33	0.04	0.232261	0.179076
Q13627	P62263	ribosomal protein S14	RPS14	6208	16.273	6|4|4	14	4.67	0|8|6	14	0	0	1	0.8	0	0
Q13627	P62841	ribosomal protein S15	RPS15	6209	17.04	2|2|2	6	2	0|3|4	7	-1	0	0.86	0.85	-0.0586854	-0.0452471
Q13627	P62249	ribosomal protein S16	RPS16	6217	16.445	4|5|4	13	4.33	2|4|3	9	4	0	1.44	0.75	0.243235	0.187537
Q13627	P0CW22	ribosomal protein S17	RPS17	6218	15.55	2|1|3	6	2	0|3|2	5	1	0.01	1.2	0.65	0.0643087	0.0495826
Q13627	P62269	ribosomal protein S18	RPS18	6222	17.719	5|4|4	13	4.33	2|5|4	11	2	0	1.18	0.79	0.112873	0.0870264
Q13627	P15880	ribosomal protein S2	RPS2	6187	31.324	8|7|5	20	6.67	0|9|11	20	0	0	1	0.82	0	0
Q13627	P62847	ribosomal protein S24	RPS24	6229	15.423	1|2|1	4	1.33	0|2|2	4	0	0.01	1	0.7	0	0
Q13627	P42677	ribosomal protein S27	RPS27	6232	9.461	2|2|2	6	2	0|2|2	4	2	0.02	1.5	0.61	0.211394	0.162987
Q13627	Q71UM5	ribosomal protein S27 like	RPS27L	51065	9.477	2|2|1	5	1.67	0|2|2	4	1	0.02	1.25	0.63	0.105519	0.0813559
Q13627	P62273	ribosomal protein S29	RPS29	6235	6.677	1|2|1	4	1.33	2|1|1	4	0	0.01	1	0.67	0	0
Q13627	P23396	ribosomal protein S3	RPS3	6188	26.688	5|3|1	9	3	0|7|7	14	-5	0	0.64	0.81	-0.18735	-0.144449
Q13627	P61247	ribosomal protein S3A	RPS3A	6189	29.945	3|2|3	8	2.67	1|4|4	9	-1	0	0.89	0.85	-0.0333946	-0.0257475
Q13627	P62701	ribosomal protein S4, X-linked	RPS4X	6191	29.598	10|5|6	21	7	0|5|6	11	10	0.04	1.91	0.53	0.337861	0.260494
Q13627	P62753	ribosomal protein S6	RPS6	6194	28.681	5|6|7	18	6	1|9|6	16	2	0	1.12	0.81	0.0697326	0.0537645
Q13627	P62241	ribosomal protein S8	RPS8	6202	24.205	4|5|5	14	4.67	0|6|7	13	1	0	1.08	0.8	0.0413138	0.0318533
Q13627	Q9Y224	RNA transcription, translation and transport factor	RTRAF	51637	28.068	2|2|0	4	1.33	0|4|1	5	-1	0.01	0.8	0.69	-0.0356278	-0.0274694
Q13627	P55735	SEC13 homolog, nuclear pore and COPII coat complex component	SEC13	6396	35.541	3|1|1	5	1.67	2|4|2	8	-3	0	0.63	0.78	-0.0844096	-0.0650806
Q13627	O15027	SEC16 homolog A, endoplasmic reticulum export factor	SEC16A	9919	233.517	29|24|11	64	21.33	1|47|40	88	-24	0	0.73	0.85	-0.102776	-0.0792415
Q13627	P50454	serpin family H member 1	SERPINH1	871	46.441	1|2|1	4	1.33	2|2|1	5	-1	0	0.8	0.74	-0.0215327	-0.0166019
Q13627	P23246	splicing factor proline and glutamine rich	SFPQ	6421	76.149	6|8|4	18	6	2|11|10	23	-5	0	0.78	0.83	-0.0656607	-0.0506251
Q13627	P05141	solute carrier family 25 member 5	SLC25A5	292	32.852	3|3|1	7	2.33	1|6|5	12	-5	0	0.58	0.85	-0.152198	-0.117346
Q13627	Q9UQ35	serine/arginine repetitive matrix 2	SRRM2	23524	299.615	3|1|0	4	1.33	0|1|1	2	2	0.16	2	0.36	0.00667523	0.00514667
Q13627	Q92804	TATA-box binding protein associated factor 15	TAF15	8148	61.83	11|8|6	25	8.33	3|6|9	18	7	0	1.39	0.79	0.113214	0.0872889
Q13627	Q92734	TRK-fused gene	TFG	10342	43.448	23|20|13	56	18.67	8|21|24	53	3	0	1.06	0.84	0.0690481	0.0532367
Q13627	Q9Y2W1	thyroid hormone receptor associated protein 3	THRAP3	9967	108.666	49|50|39	138	46	13|10|11	34	104	1	4.06	0	0.957061	0.737904
Q13627	Q68CZ2	tensin 3	TNS3	64759	155.266	5|0|0	5	1.67	0|8|9	17	-12	0	0.29	0.85	-0.0772867	-0.0595888
Q13627	Q9BVS5	tRNA methyltransferase 61B	TRMT61B	55006	52.965	13|17|15	45	15	0|0|0	0	45	1	150	0	0.849618	0.655064
Q13627	Q12815	trophinin associated protein	TROAP	10024	83.857	1|2|1	4	1.33	0|0|0	0	4	0.3	13.33	0.2	0.0477003	0.0367774
Q13627	Q9BQE3	tubulin alpha 1c	TUBA1C	84790	49.895	24|23|14	61	20.33	12|32|32	76	-15	0	0.8	0.85	-0.300631	-0.23179
Q13627	P68366	tubulin alpha 4a	TUBA4A	7277	49.924	20|22|13	55	18.33	12|31|34	77	-22	0	0.71	0.85	-0.44067	-0.339761
Q13627	P07437	tubulin beta class I	TUBB	203068	49.671	25|30|24	79	26.33	16|35|35	86	-7	0	0.92	0.85	-0.140927	-0.108656
Q13627	Q13885	tubulin beta 2A class IIa	TUBB2A	7280	49.907	22|24|17	63	21	13|30|30	73	-10	0	0.86	0.85	-0.200373	-0.154489
Q13627	P68371	tubulin beta 4B class IVb	TUBB4B	10383	49.831	29|31|21	81	27	17|37|37	91	-10	0	0.89	0.85	-0.200678	-0.154725
Q13627	Q9BUF5	tubulin beta 6 class V	TUBB6	84617	49.857	7|6|5	18	6	6|10|10	26	-8	0	0.69	0.85	-0.160459	-0.123715
Q13627	P49411	Tu translation elongation factor, mitochondrial	TUFM	7284	49.542	5|8|4	17	5.67	0|8|6	14	3	0	1.21	0.78	0.0605547	0.0466883
Q13627	Q5T6F2	ubiquitin associated protein 2	UBAP2	55833	117.116	4|4|2	10	3.33	0|10|7	17	-7	0	0.59	0.85	-0.0597698	-0.0460831
Q13627	P08670	vimentin	VIM	7431	53.652	89|82|60	231	77	52|103|102	257	-26	0	0.9	0.85	-0.484604	-0.373635
Q13627	P13010	X-ray repair cross complementing 5	XRCC5	7520	82.705	5|5|10	20	6.67	0|4|4	8	12	0.23	2.5	0.28	0.145094	0.111869
Q13627	P12956	X-ray repair cross complementing 6	XRCC6	2547	69.843	24|22|21	67	22.33	4|14|12	30	37	0	2.23	0.77	0.52976	0.40845
Q13627	P67809	Y-box binding protein 1	YBX1	4904	35.924	13|12|10	35	11.67	1|16|9	26	9	0	1.35	0.82	0.250529	0.19316
Q13627	P16989	Y-box binding protein 3	YBX3	8531	40.09	2|2|1	5	1.67	0|2|2	4	1	0.02	1.25	0.63	0.0249439	0.019232
Q13627	P49750	YLP motif containing 1	YLPM1	56252	219.985	17|9|3	29	9.67	0|22|18	40	-11	0	0.72	0.83	-0.0500034	-0.0385531
Q13627	P62258	tyrosine 3-monooxygenase/tryptophan 5-monooxygenase activation protein epsilon	YWHAE	7531	29.174	3|3|2	8	2.67	4|1|1	6	2	0.01	1.33	0.7	0.0685542	0.052856
Q13627	P61981	tyrosine 3-monooxygenase/tryptophan 5-monooxygenase activation protein gamma	YWHAG	7532	28.303	2|3|1	6	2	1|0|0	1	5	0.48	6	0.11	0.17666	0.136206
Q13627	P27348	tyrosine 3-monooxygenase/tryptophan 5-monooxygenase activation protein theta	YWHAQ	10971	27.764	4|1|1	6	2	1|0|0	1	5	0.33	6	0.16	0.180089	0.138851
Q13627	P63104	tyrosine 3-monooxygenase/tryptophan 5-monooxygenase activation protein zeta	YWHAZ	7534	27.745	2|1|1	4	1.33	2|0|0	2	2	0.08	2	0.45	0.0720851	0.0555783

## Sheet: DYRK1A_AbC1_IgG_Rep2
Bait	Prey	Description	Gene Symbol	Gene ID	Mass (kDa)	SpC AbC1	SpC Sum AbC1	AvgSpC AbC1	SpC IgG mouse	SpC Sum IgG mouse	SpC AbC1-SpC IgG	SAINT score	Fold Change	BFDR	SpC/MW	Enrichment score
Q13627	P60709	actin beta	ACTB	60	41.737	10|8|18	36	12	2|4|2	8	28	0.96	4.5	0	0.670868	0.604385
Q13627	P68032	actin, alpha, cardiac muscle 1	ACTC1	70	42.019	9|9|15	33	11	2|4|1	7	26	0.99	4.71	0	0.618768	0.557448
Q13627	P63261	actin gamma 1	ACTG1	71	41.793	10|8|18	36	12	2|4|2	8	28	0.96	4.5	0	0.669969	0.603575
Q13627	Q86V81	Aly/REF export factor	ALYREF	10189	26.888	1|1|2	4	1.33	0|0|0	0	4	0.33	13.33	0.25	0.148765	0.134023
Q13627	A6NMY6	annexin A2 pseudogene 2	ANXA2P2	304	38.659	2|4|2	8	2.67	2|1|1	4	4	0.39	2	0.16	0.103469	0.0932151
Q13627	O75531	barrier to autointegration factor 1	BANF1	8815	10.059	7|2|1	10	3.33	0|0|0	0	10	0.66	33.33	0.07	0.994135	0.895617
Q13627	Q9NYF8	BCL2 associated transcription factor 1	BCLAF1	9774	106.122	40|41|26	107	35.67	11|14|13	38	69	0.67	2.82	0.03	0.650195	0.585761
Q13627	Q9NZT1	calmodulin like 5	CALML5	51806	15.893	3|5|5	13	4.33	7|5|5	17	-4	0	0.76	0.46	-0.251683	-0.226742
Q13627	P31944	caspase 14	CASP14	23581	27.68	0|5|0	5	1.67	1|0|0	1	4	0.33	5	0.19	0.144509	0.130188
Q13627	Q15517	corneodesmosin	CDSN	1041	51.522	0|4|0	4	1.33	2|2|1	5	-1	0.18	0.8	0.35	-0.0194092	-0.0174858
Q13627	O15078	centrosomal protein 290	CEP290	80184	290.386	1|2|1	4	1.33	2|1|2	5	-1	0.02	0.8	0.38	-0.00344369	-0.00310243
Q13627	Q9Y3Y2	chromatin target of PRMT1	CHTOP	26097	26.397	5|6|6	17	5.67	2|2|3	7	10	0.54	2.43	0.15	0.378831	0.341289
Q13627	P55060	chromosome segregation 1 like	CSE1L	1434	110.417	1|2|1	4	1.33	0|1|0	1	3	0.3	4	0.32	0.0271697	0.0244772
Q13627	P61962	DDB1 and CUL4 associated factor 7	DCAF7	10238	38.926	7|2|13	22	7.33	0|0|0	0	22	1	73.33	0	0.565175	0.509167
Q13627	P81605	dermcidin	DCD	117159	11.284	4|9|5	18	6	5|6|6	17	1	0	1.06	0.39	0.0886211	0.0798388
Q13627	Q92499	DEAD-box helicase 1	DDX1	1653	82.432	4|1|0	5	1.67	0|0|0	0	5	0.33	16.67	0.19	0.0606561	0.0546451
Q13627	O00571	DEAD-box helicase 3, X-linked	DDX3X	1654	73.243	21|7|14	42	14	4|2|3	9	33	0.81	4.67	0.02	0.450555	0.405905
Q13627	P17844	DEAD-box helicase 5	DDX5	1655	69.148	4|1|0	5	1.67	0|0|0	0	5	0.33	16.67	0.19	0.0723087	0.0651429
Q13627	P31689	DnaJ heat shock protein family (Hsp40) member A1	DNAJA1	3301	44.868	2|3|1	6	2	0|0|0	0	6	0.66	20	0.09	0.133726	0.120474
Q13627	Q08554	desmocollin 1	DSC1	1823	99.987	2|6|2	10	3.33	3|3|3	9	1	0.06	1.11	0.37	0.0100013	0.00901018
Q13627	Q02413	desmoglein 1	DSG1	1828	113.748	5|18|3	26	8.67	5|3|5	13	13	0.33	2	0.18	0.114288	0.102962
Q13627	P15924	desmoplakin	DSP	1832	331.774	15|41|6	62	20.67	25|22|14	61	1	0	1.02	0.41	0.0030141	0.00271541
Q13627	Q13627	dual specificity tyrosine phosphorylation regulated kinase 1A	DYRK1A	1859	85.584	27|34|34	95	31.67	0|0|0	0	95	1	316.67	0	1.11002	1.00002
Q13627	P38919	eukaryotic translation initiation factor 4A3	EIF4A3	9775	46.871	1|2|1	4	1.33	0|0|0	0	4	0.33	13.33	0.25	0.0853406	0.0768834
Q13627	P84090	enhancer of rudimentary homolog (Drosophila)	ERH	2079	12.259	15|13|10	38	12.67	7|9|7	23	15	0	1.65	0.39	1.22359	1.10233
Q13627	Q01844	EWS RNA binding protein 1	EWSR1	2130	68.478	3|1|0	4	1.33	0|0|0	0	4	0.33	13.33	0.21	0.0584129	0.0526243
Q13627	Q01469	fatty acid binding protein 5	FABP5	2171	15.164	3|3|2	8	2.67	4|5|3	12	-4	0	0.67	0.46	-0.263783	-0.237642
Q13627	Q9NYF3	family with sequence similarity 53 member C	FAM53C	51307	43.091	1|1|2	4	1.33	0|0|0	0	4	0.33	13.33	0.25	0.0928268	0.0836278
Q13627	P02675	fibrinogen beta chain	FGB	2244	55.928	14|11|7	32	10.67	0|0|0	0	32	1	106.67	0	0.572164	0.515463
Q13627	P02679	fibrinogen gamma chain	FGG	2266	51.512	9|6|2	17	5.67	0|0|0	0	17	1	56.67	0	0.33002	0.297315
Q13627	P20930	filaggrin	FLG	2312	435.17	2|4|4	10	3.33	2|1|4	7	3	0.08	1.43	0.36	0.00689386	0.00621068
Q13627	Q5D862	filaggrin family member 2	FLG2	388698	248.073	2|5|0	7	2.33	3|0|0	3	4	0.5	2.33	0.16	0.0161243	0.0145264
Q13627	Q06787	fragile X mental retardation 1	FMR1	2332	71.174	3|0|2	5	1.67	0|0|0	0	5	0.66	16.67	0.09	0.0702504	0.0632886
Q13627	P02751	fibronectin 1	FN1	2335	262.625	18|14|18	50	16.67	0|0|0	0	50	1	166.67	0	0.190386	0.171518
Q13627	P35637	FUS RNA binding protein	FUS	2521	53.426	12|8|6	26	8.67	2|1|1	4	22	0.99	6.5	0	0.411785	0.370977
Q13627	P51114	FMR1 autosomal homolog 1	FXR1	8087	69.721	3|3|1	7	2.33	0|1|1	2	5	0.6	3.5	0.13	0.0717144	0.0646076
Q13627	Q9UN86	G3BP stress granule assembly factor 2	G3BP2	9908	54.121	3|1|1	5	1.67	0|0|0	0	5	0.33	16.67	0.21	0.0923856	0.0832303
Q13627	P04406	glyceraldehyde-3-phosphate dehydrogenase	GAPDH	2597	36.053	2|9|4	15	5	2|2|1	5	10	0.54	3	0.15	0.277369	0.249882
Q13627	P0C0S5	H2A histone family member Z	H2AFZ	3015	13.553	3|2|4	9	3	1|1|1	3	6	0.7	3	0.03	0.442706	0.398835
Q13627	P16401	histone cluster 1 H1 family member b	HIST1H1B	3009	22.58	3|1|7	11	3.67	0|0|0	0	11	0.67	36.67	0.04	0.487157	0.43888
Q13627	P16403	histone cluster 1 H1 family member c	HIST1H1C	3006	21.365	2|4|6	12	4	1|1|2	4	8	0.65	3	0.12	0.374444	0.337337
Q13627	P10412	histone cluster 1 H1 family member e	HIST1H1E	3008	21.865	2|3|6	11	3.67	1|1|2	4	7	0.56	2.75	0.14	0.320146	0.28842
Q13627	Q96QV6	histone cluster 1 H2A family member a	HIST1H2AA	221613	14.234	7|4|9	20	6.67	1|1|2	4	16	0.92	5	0.01	1.12407	1.01267
Q13627	Q96KK5	histone cluster 1 H2A family member h	HIST1H2AH	85235	13.906	6|7|9	22	7.33	3|4|6	13	9	0.04	1.69	0.37	0.647203	0.583065
Q13627	P06899	histone cluster 1 H2B family member j	HIST1H2BJ	8970	13.904	8|4|8	20	6.67	1|1|2	4	16	0.93	5	0.01	1.15075	1.03671
Q13627	O60814	histone cluster 1 H2B family member k	HIST1H2BK	85236	13.89	9|5|9	23	7.67	1|1|2	4	19	0.97	5.75	0	1.36789	1.23233
Q13627	P62805	histone cluster 1 H4 family member d	HIST1H4D	8360	11.367	9|3|10	22	7.33	0|0|0	0	22	1	73.33	0	1.93543	1.74363
Q13627	Q71DI3	histone cluster 2 H3 family member a	HIST2H3A	333932	15.388	6|6|8	20	6.67	0|0|1	1	19	1	20	0	1.23473	1.11237
Q13627	P07910	heterogeneous nuclear ribonucleoprotein C (C1/C2)	HNRNPC	3183	33.67	2|1|4	7	2.33	0|0|0	0	7	0.66	23.33	0.08	0.2079	0.187297
Q13627	P52597	heterogeneous nuclear ribonucleoprotein F	HNRNPF	3185	45.672	3|0|2	5	1.67	0|0|0	0	5	0.66	16.67	0.09	0.109476	0.0986273
Q13627	P31943	heterogeneous nuclear ribonucleoprotein H1	HNRNPH1	3187	49.229	4|2|4	10	3.33	0|0|0	0	10	1	33.33	0	0.203132	0.183002
Q13627	P52272	heterogeneous nuclear ribonucleoprotein M	HNRNPM	4670	77.516	2|1|1	4	1.33	0|0|0	0	4	0.33	13.33	0.25	0.0516022	0.0464885
Q13627	Q00839	heterogeneous nuclear ribonucleoprotein U	HNRNPU	3192	90.584	8|8|9	25	8.33	1|4|3	8	17	0.91	3.13	0.01	0.187671	0.169073
Q13627	Q86YZ3	hornerin	HRNR	388697	282.39	0|9|2	11	3.67	4|3|1	8	3	0.32	1.38	0.32	0.0106236	0.00957082
Q13627	P11142	heat shock protein family A (Hsp70) member 8	HSPA8	3312	70.898	10|10|6	26	8.67	0|0|0	0	26	1	86.67	0	0.366724	0.330382
Q13627	P04792	heat shock protein family B (small) member 1	HSPB1	3315	22.783	0|4|1	5	1.67	0|0|0	0	5	0.33	16.67	0.19	0.219462	0.197713
Q13627	P14923	junction plakoglobin	JUP	3728	81.745	4|19|6	29	9.67	9|4|5	18	11	0.33	1.61	0.25	0.134565	0.12123
Q13627	Q5T749	keratinocyte proline rich protein	KPRP	448834	64.136	2|2|1	5	1.67	2|1|0	3	2	0.3	1.67	0.34	0.0311837	0.0280935
Q13627	P35579	myosin heavy chain 9	MYH9	4627	226.532	2|1|11	14	4.67	1|1|0	2	12	0.57	7	0.14	0.0529726	0.0477231
Q13627	Q14980	nuclear mitotic apparatus protein 1	NUMA1	4926	238.26	69|20|13	102	34	0|0|0	0	102	1	340	0	0.428104	0.385679
Q13627	P11940	poly(A) binding protein cytoplasmic 1	PABPC1	26986	70.671	4|0|2	6	2	0|1|0	1	5	0.64	6	0.13	0.0707504	0.0637391
Q13627	P09874	poly(ADP-ribose) polymerase 1	PARP1	142	113.084	6|2|1	9	3	0|0|0	0	9	0.66	30	0.07	0.0795869	0.0716999
Q13627	Q9UGN5	poly(ADP-ribose) polymerase 2	PARP2	10038	66.206	3|0|1	4	1.33	0|0|0	0	4	0.33	13.33	0.21	0.0604175	0.0544302
Q13627	P12273	prolactin induced protein	PIP	5304	16.572	2|2|1	5	1.67	0|0|0	0	5	0.66	16.67	0.11	0.301714	0.271814
Q13627	P14618	pyruvate kinase, muscle	PKM	5315	57.937	11|12|7	30	10	0|0|0	0	30	1	100	0	0.517804	0.46649
Q13627	Q9BY77	DNA polymerase delta interacting protein 3	POLDIP3	84271	46.089	6|1|3	10	3.33	0|0|0	0	10	0.67	33.33	0.05	0.216972	0.19547
Q13627	Q8NEY8	periphilin 1	PPHLN1	51535	52.737	2|1|1	4	1.33	0|0|0	0	4	0.33	13.33	0.25	0.0758481	0.0683316
Q13627	Q06830	peroxiredoxin 1	PRDX1	5052	22.11	3|4|3	10	3.33	0|0|0	0	10	1	33.33	0	0.452284	0.407463
Q13627	Q96PK6	RNA binding motif protein 14	RBM14	10432	69.492	2|1|1	4	1.33	0|0|0	0	4	0.33	13.33	0.25	0.0575606	0.0518564
Q13627	P38159	RNA binding motif protein, X-linked	RBMX	27316	42.332	23|16|18	57	19	5|5|3	13	44	1	4.38	0	1.0394	0.936399
Q13627	Q8NCN4	ring finger protein 169	RNF169	254225	77.194	5|6|6	17	5.67	0|0|0	0	17	1	56.67	0	0.220224	0.1984
Q13627	P27635	ribosomal protein L10	RPL10	6134	24.604	12|6|8	26	8.67	0|0|0	0	26	1	86.67	0	1.05674	0.952017
Q13627	P62913	ribosomal protein L11	RPL11	6135	20.252	2|2|3	7	2.33	0|0|0	0	7	0.99	23.33	0	0.345645	0.311392
Q13627	P26373	ribosomal protein L13	RPL13	6137	24.261	10|9|8	27	9	5|6|6	17	10	0	1.59	0.38	0.412184	0.371337
Q13627	P18621	ribosomal protein L17	RPL17	6139	21.397	12|9|5	26	8.67	4|3|4	11	15	0.5	2.36	0.16	0.701033	0.631561
Q13627	Q07020	ribosomal protein L18	RPL18	6141	21.634	3|1|2	6	2	0|0|0	0	6	0.66	20	0.09	0.277341	0.249857
Q13627	Q02543	ribosomal protein L18a	RPL18A	6142	20.762	4|1|2	7	2.33	0|0|0	0	7	0.66	23.33	0.08	0.337154	0.303743
Q13627	P46778	ribosomal protein L21	RPL21	6144	18.565	3|3|1	7	2.33	0|0|0	0	7	0.67	23.33	0.06	0.377054	0.339688
Q13627	P83731	ribosomal protein L24	RPL24	6152	17.779	3|0|2	5	1.67	0|0|0	0	5	0.66	16.67	0.09	0.281231	0.253361
Q13627	P46776	ribosomal protein L27a	RPL27A	6157	16.561	8|7|6	21	7	1|0|0	1	20	1	21	0	1.20766	1.08798
Q13627	P46779	ribosomal protein L28	RPL28	6158	15.748	3|6|2	11	3.67	0|0|0	0	11	1	36.67	0	0.698501	0.629281
Q13627	P18124	ribosomal protein L7	RPL7	6129	29.226	2|2|2	6	2	0|0|0	0	6	0.99	20	0	0.205297	0.184952
Q13627	P46783	ribosomal protein S10	RPS10	6204	18.898	2|1|1	4	1.33	0|0|0	0	4	0.33	13.33	0.25	0.211663	0.190687
Q13627	P62280	ribosomal protein S11	RPS11	6205	18.431	3|2|2	7	2.33	0|0|0	0	7	0.99	23.33	0	0.379795	0.342158
Q13627	P25398	ribosomal protein S12	RPS12	6206	14.515	1|2|1	4	1.33	0|0|0	0	4	0.33	13.33	0.25	0.275577	0.248268
Q13627	P62263	ribosomal protein S14	RPS14	6208	16.273	2|5|3	10	3.33	0|0|0	0	10	1	33.33	0	0.614515	0.553617
Q13627	P62244	ribosomal protein S15a	RPS15A	6210	14.84	2|2|1	5	1.67	0|1|0	1	4	0.61	5	0.13	0.269542	0.24283
Q13627	P62249	ribosomal protein S16	RPS16	6217	16.445	4|2|2	8	2.67	0|0|0	0	8	0.99	26.67	0	0.48647	0.438261
Q13627	P62269	ribosomal protein S18	RPS18	6222	17.719	13|13|12	38	12.67	8|5|5	18	20	0.06	2.11	0.36	1.12873	1.01688
Q13627	P15880	ribosomal protein S2	RPS2	6187	31.324	8|6|7	21	7	0|0|0	0	21	1	70	0	0.670412	0.603975
Q13627	P62273	ribosomal protein S29	RPS29	6235	6.677	3|4|4	11	3.67	1|1|1	3	8	0.86	3.67	0.01	1.19814	1.07941
Q13627	P23396	ribosomal protein S3	RPS3	6188	26.688	1|2|2	5	1.67	0|0|0	0	5	0.66	16.67	0.11	0.18735	0.168784
Q13627	P62701	ribosomal protein S4, X-linked	RPS4X	6191	29.598	5|3|4	12	4	1|1|1	3	9	0.88	4	0.01	0.304075	0.273941
Q13627	P46782	ribosomal protein S5	RPS5	6193	22.876	3|2|2	7	2.33	0|1|1	2	5	0.77	3.5	0.02	0.21857	0.19691
Q13627	P62753	ribosomal protein S6	RPS6	6194	28.681	3|1|1	5	1.67	0|0|0	0	5	0.33	16.67	0.21	0.174331	0.157055
Q13627	P62241	ribosomal protein S8	RPS8	6202	24.205	2|4|3	9	3	0|0|0	0	9	1	30	0	0.371824	0.334977
Q13627	Q9Y224	RNA transcription, translation and transport factor	RTRAF	51637	28.068	3|1|1	5	1.67	0|0|0	0	5	0.33	16.67	0.21	0.178139	0.160485
Q13627	Q15424	scaffold attachment factor B	SAFB	6294	102.642	9|2|5	16	5.33	0|0|0	0	16	1	53.33	0	0.155882	0.140434
Q13627	Q14151	scaffold attachment factor B2	SAFB2	9667	107.473	10|0|3	13	4.33	0|0|0	0	13	0.67	43.33	0.04	0.120961	0.108974
Q13627	Q96P63	serpin family B member 12	SERPINB12	89777	46.276	3|3|3	9	3	3|5|1	9	0	0	1	0.46	0	0
Q13627	P23246	splicing factor proline and glutamine rich	SFPQ	6421	76.149	3|1|2	6	2	0|0|0	0	6	0.66	20	0.09	0.0787929	0.0709846
Q13627	Q5M775	sperm antigen with calponin homology and coiled-coil domains 1	SPECC1	92521	118.585	2|2|1	5	1.67	2|2|2	6	-1	0	0.83	0.46	-0.00843277	-0.00759709
Q13627	Q92804	TATA-box binding protein associated factor 15	TAF15	8148	61.83	13|6|5	24	8	2|1|1	4	20	0.97	6	0	0.323468	0.291412
Q13627	P21980	transglutaminase 2	TGM2	7052	77.329	25|22|20	67	22.33	0|0|0	0	67	1	223.33	0	0.866428	0.780566
Q13627	P07996	thrombospondin 1	THBS1	7057	129.383	6|4|2	12	4	0|0|0	0	12	1	40	0	0.0927479	0.0835567
Q13627	Q9Y2W1	thyroid hormone receptor associated protein 3	THRAP3	9967	108.666	71|65|67	203	67.67	43|32|35	110	93	0	1.85	0.42	0.855833	0.771021
Q13627	Q9BVS5	tRNA methyltransferase 61B	TRMT61B	55006	52.965	17|19|16	52	17.33	0|0|0	0	52	1	173.33	0	0.98178	0.884487
Q13627	Q12815	trophinin associated protein	TROAP	10024	83.857	3|2|2	7	2.33	0|0|0	0	7	0.99	23.33	0	0.0834754	0.0752031
Q13627	Q9BQE3	tubulin alpha 1c	TUBA1C	84790	49.895	7|4|5	16	5.33	0|0|0	0	16	1	53.33	0	0.320673	0.288895
Q13627	P07437	tubulin beta class I	TUBB	203068	49.671	11|13|11	35	11.67	0|0|0	0	35	1	116.67	0	0.704637	0.634808
Q13627	P68371	tubulin beta 4B class IVb	TUBB4B	10383	49.831	11|12|10	33	11	0|0|0	0	33	1	110	0	0.662238	0.596611
Q13627	Q8WU68	U2 small nuclear RNA auxiliary factor 1 like 4	U2AF1L4	199746	25.744	2|1|1	4	1.33	0|0|0	0	4	0.33	13.33	0.25	0.155376	0.139978
Q13627	P08670	vimentin	VIM	7431	53.652	1|4|20	25	8.33	19|15|17	51	-26	0	0.49	0.42	-0.484604	-0.436581
Q13627	P13010	X-ray repair cross complementing 5	XRCC5	7520	82.705	5|3|0	8	2.67	0|0|0	0	8	0.67	26.67	0.06	0.0967293	0.0871435
Q13627	P12956	X-ray repair cross complementing 6	XRCC6	2547	69.843	4|2|1	7	2.33	0|0|0	0	7	0.66	23.33	0.08	0.100225	0.0902926
Q13627	P67809	Y-box binding protein 1	YBX1	4904	35.924	2|1|2	5	1.67	0|0|0	0	5	0.66	16.67	0.11	0.139183	0.12539

## Sheet: DYRK1A_AbC1_IgG_Rep3
Bait	Prey	Description	Gene Symbol	Gene ID	Mass (kDa)	SpC AbC1	SpC Sum AbC1	AvgSpC AbC1	SpC IgG mouse	SpC Sum IgG mouse	SpC AbC1-SpC IgG	SAINT score	Fold Change	BFDR	SpC/MW	Enrichment score
Q13627	P68032	actin, alpha, cardiac muscle 1	ACTC1	70	42.019	14|14|10	38	12.67	2|5|4	11	27	0.98	3.45	0	0.642566	0.670737
Q13627	P63261	actin gamma 1	ACTG1	71	41.793	12|13|14	39	13	3|8|5	16	23	0.71	2.44	0.01	0.550331	0.574459
Q13627	Q09666	AHNAK nucleoprotein	AHNAK	79026	629.101	4|7|8	19	6.33	0|0|0	0	19	1	63.33	0	0.0302018	0.0315259
Q13627	P02768	albumin	ALB	213	69.367	7|4|8	19	6.33	5|4|10	19	0	0	1	0.32	0	0
Q13627	A6NMY6	annexin A2 pseudogene 2	ANXA2P2	304	38.659	3|2|3	8	2.67	1|0|1	2	6	0.94	4	0	0.155203	0.162008
Q13627	Q9NYF8	BCL2 associated transcription factor 1	BCLAF1	9774	106.122	23|21|27	71	23.67	16|10|19	45	26	0	1.58	0.34	0.245001	0.255742
Q13627	Q9NZT1	calmodulin like 5	CALML5	51806	15.893	6|3|4	13	4.33	5|6|6	17	-4	0	0.76	0.33	-0.251683	-0.262717
Q13627	P49368	chaperonin containing TCP1 subunit 3	CCT3	7203	60.534	1|3|0	4	1.33	0|0|0	0	4	0.33	13.33	0.12	0.0660786	0.0689755
Q13627	O15078	centrosomal protein 290	CEP290	80184	290.386	1|2|1	4	1.33	2|1|0	3	1	0.24	1.33	0.25	0.00344369	0.00359467
Q13627	Q9Y3Y2	chromatin target of PRMT1	CHTOP	26097	26.397	1|2|1	4	1.33	1|3|2	6	-2	0	0.67	0.4	-0.0757662	-0.0790879
Q13627	Q00610	clathrin heavy chain	CLTC	1213	191.615	7|6|6	19	6.33	0|0|0	0	19	1	63.33	0	0.0991572	0.103504
Q13627	P61962	DDB1 and CUL4 associated factor 7	DCAF7	10238	38.926	6|13|8	27	9	0|0|0	0	27	1	90	0	0.693624	0.724033
Q13627	P81605	dermcidin	DCD	117159	11.284	5|3|6	14	4.67	6|6|6	18	-4	0	0.78	0.4	-0.354484	-0.370025
Q13627	O00571	DEAD-box helicase 3, X-linked	DDX3X	1654	73.243	7|7|7	21	7	2|0|3	5	16	0.99	4.2	0	0.218451	0.228028
Q13627	P17844	DEAD-box helicase 5	DDX5	1655	69.148	2|2|2	6	2	0|0|0	0	6	1	20	0	0.0867704	0.0905745
Q13627	Q08554	desmocollin 1	DSC1	1823	99.987	5|1|1	7	2.33	2|4|2	8	-1	0.12	0.88	0.27	-0.0100013	-0.0104398
Q13627	Q02413	desmoglein 1	DSG1	1828	113.748	6|3|2	11	3.67	5|5|4	14	-3	0	0.79	0.32	-0.0263741	-0.0275304
Q13627	P15924	desmoplakin	DSP	1832	331.774	14|13|6	33	11	10|10|21	41	-8	0	0.8	0.36	-0.0241128	-0.0251699
Q13627	Q13627	dual specificity tyrosine phosphorylation regulated kinase 1A	DYRK1A	1859	85.584	25|27|30	82	27.33	0|0|0	0	82	1	273.33	0	0.958123	1.00013
Q13627	P68104	eukaryotic translation elongation factor 1 alpha 1	EEF1A1	1915	50.141	2|5|1	8	2.67	1|0|0	1	7	0.66	8	0.1	0.139606	0.145727
Q13627	P60842	eukaryotic translation initiation factor 4A1	EIF4A1	1973	46.154	4|6|1	11	3.67	0|0|0	0	11	0.67	36.67	0.02	0.238333	0.248781
Q13627	P38919	eukaryotic translation initiation factor 4A3	EIF4A3	9775	46.871	2|2|1	5	1.67	0|0|0	0	5	0.66	16.67	0.1	0.106676	0.111353
Q13627	P50402	emerin	EMD	2010	28.994	1|1|2	4	1.33	0|0|0	0	4	0.33	13.33	0.17	0.13796	0.144008
Q13627	P58107	epiplakin 1	EPPK1	83481	555.621	2|4|2	8	2.67	0|0|0	0	8	1	26.67	0	0.0143983	0.0150295
Q13627	P84090	enhancer of rudimentary homolog (Drosophila)	ERH	2079	12.259	10|8|8	26	8.67	7|9|8	24	2	0	1.08	0.34	0.163145	0.170298
Q13627	Q01844	EWS RNA binding protein 1	EWSR1	2130	68.478	1|1|3	5	1.67	0|0|0	0	5	0.33	16.67	0.12	0.0730162	0.0762173
Q13627	Q01469	fatty acid binding protein 5	FABP5	2171	15.164	2|2|2	6	2	0|6|3	9	-3	0	0.67	0.4	-0.197837	-0.20651
Q13627	Q9NYF3	family with sequence similarity 53 member C	FAM53C	51307	43.091	2|2|2	6	2	0|0|0	0	6	1	20	0	0.13924	0.145345
Q13627	P49327	fatty acid synthase	FASN	2194	273.427	2|5|1	8	2.67	0|0|1	1	7	0.66	8	0.1	0.025601	0.0267234
Q13627	P22087	fibrillarin	FBL	2091	33.784	1|1|2	4	1.33	0|0|0	0	4	0.33	13.33	0.17	0.118399	0.12359
Q13627	P02675	fibrinogen beta chain	FGB	2244	55.928	9|8|10	27	9	0|0|0	0	27	1	90	0	0.482764	0.503929
Q13627	P02679	fibrinogen gamma chain	FGG	2266	51.512	8|9|4	21	7	0|0|0	0	21	1	70	0	0.407672	0.425545
Q13627	Q5D862	filaggrin family member 2	FLG2	388698	248.073	3|0|2	5	1.67	1|0|1	2	3	0.62	2.5	0.12	0.0120932	0.0126234
Q13627	P21333	filamin A	FLNA	2316	280.739	21|26|25	72	24	0|1|1	2	70	1	36	0	0.249342	0.260273
Q13627	P02751	fibronectin 1	FN1	2335	262.625	14|13|14	41	13.67	0|0|0	0	41	1	136.67	0	0.156116	0.16296
Q13627	P35637	FUS RNA binding protein	FUS	2521	53.426	1|3|3	7	2.33	0|1|0	1	6	0.66	7	0.09	0.112305	0.117228
Q13627	P04406	glyceraldehyde-3-phosphate dehydrogenase	GAPDH	2597	36.053	5|3|3	11	3.67	1|1|1	3	8	0.94	3.67	0.01	0.221896	0.231624
Q13627	P15170	G1 to S phase transition 1	GSPT1	2935	55.756	18|28|22	68	22.67	0|0|0	0	68	1	226.67	0	1.2196	1.27307
Q13627	P84243	H3 histone family member 3A	H3F3A	3020	15.328	2|3|2	7	2.33	0|0|0	0	7	1	23.33	0	0.456681	0.476702
Q13627	P16401	histone cluster 1 H1 family member b	HIST1H1B	3009	22.58	0|2|5	7	2.33	0|0|0	0	7	0.67	23.33	0.06	0.310009	0.3236
Q13627	P16403	histone cluster 1 H1 family member c	HIST1H1C	3006	21.365	6|6|9	21	7	1|4|2	7	14	0.9	3	0.01	0.655277	0.684006
Q13627	P10412	histone cluster 1 H1 family member e	HIST1H1E	3008	21.865	6|6|9	21	7	1|4|2	7	14	0.9	3	0.01	0.640293	0.668364
Q13627	Q96KK5	histone cluster 1 H2A family member h	HIST1H2AH	85235	13.906	4|3|3	10	3.33	0|1|1	2	8	0.97	5	0	0.575291	0.600513
Q13627	O60814	histone cluster 1 H2B family member k	HIST1H2BK	85236	13.89	2|3|2	7	2.33	2|1|3	6	1	0.08	1.17	0.28	0.0719942	0.0751506
Q13627	P62805	histone cluster 1 H4 family member d	HIST1H4D	8360	11.367	3|3|1	7	2.33	0|0|0	0	7	0.67	23.33	0.05	0.615818	0.642816
Q13627	Q71DI3	histone cluster 2 H3 family member c	HIST2H3A	333932	15.388	2|3|2	7	2.33	0|0|0	0	7	1	23.33	0	0.4549	0.474843
Q13627	P07910	heterogeneous nuclear ribonucleoprotein C (C1/C2)	HNRNPC	3183	33.67	0|4|3	7	2.33	0|0|0	0	7	0.67	23.33	0.04	0.2079	0.217015
Q13627	P31943	heterogeneous nuclear ribonucleoprotein H1	HNRNPH1	3187	49.229	3|6|5	14	4.67	0|0|0	0	14	1	46.67	0	0.284385	0.296853
Q13627	P52272	heterogeneous nuclear ribonucleoprotein M	HNRNPM	4670	77.516	4|3|8	15	5	0|0|0	0	15	1	50	0	0.193508	0.201992
Q13627	Q00839	heterogeneous nuclear ribonucleoprotein U	HNRNPU	3192	90.584	8|13|13	34	11.33	4|8|9	21	13	0.01	1.62	0.3	0.143513	0.149805
Q13627	Q86YZ3	hornerin	HRNR	388697	282.39	3|5|1	9	3	2|0|0	2	7	0.65	4.5	0.11	0.0247884	0.0258752
Q13627	P08238	heat shock protein 90 alpha family class B member 1	HSP90AB1	3326	83.264	3|5|0	8	2.67	0|0|0	0	8	0.67	26.67	0.04	0.0960799	0.100292
Q13627	P11021	heat shock protein family A (Hsp70) member 5	HSPA5	3309	72.333	1|3|2	6	2	0|0|0	0	6	0.67	20	0.08	0.0829497	0.0865863
Q13627	P11142	heat shock protein family A (Hsp70) member 8	HSPA8	3312	70.898	5|13|10	28	9.33	0|1|2	3	25	1	9.33	0	0.352619	0.368079
Q13627	P38646	heat shock protein family A (Hsp70) member 9	HSPA9	3313	73.68	2|2|2	6	2	0|0|0	0	6	1	20	0	0.0814332	0.0850034
Q13627	P14923	junction plakoglobin	JUP	3728	81.745	9|7|3	19	6.33	5|6|5	16	3	0	1.19	0.3	0.0366995	0.0383084
Q13627	Q5T749	keratinocyte proline rich protein	KPRP	448834	64.136	1|1|2	4	1.33	0|0|2	2	2	0.3	2	0.24	0.0311837	0.0325509
Q13627	P00338	lactate dehydrogenase A	LDHA	3939	36.689	4|6|4	14	4.67	0|0|0	0	14	1	46.67	0	0.381586	0.398315
Q13627	P14174	macrophage migration inhibitory factor (glycosylation-inhibiting factor)	MIF	4282	12.476	1|2|1	4	1.33	0|0|0	0	4	0.33	13.33	0.17	0.320616	0.334672
Q13627	P35579	myosin heavy chain 9	MYH9	4627	226.532	5|13|12	30	10	1|0|1	2	28	1	15	0	0.123603	0.129022
Q13627	Q14980	nuclear mitotic apparatus protein 1	NUMA1	4926	238.26	0|4|4	8	2.67	0|0|0	0	8	0.67	26.67	0.03	0.0335768	0.0350488
Q13627	P11940	poly(A) binding protein cytoplasmic 1	PABPC1	26986	70.671	24|26|22	72	24	0|0|0	0	72	1	240	0	1.01881	1.06347
Q13627	Q13310	poly(A) binding protein cytoplasmic 4	PABPC4	8761	70.783	15|17|16	48	16	0|0|0	0	48	1	160	0	0.678129	0.707859
Q13627	P14618	pyruvate kinase, muscle	PKM	5315	57.937	10|14|15	39	13	3|0|0	3	36	1	13	0	0.621365	0.648606
Q13627	Q15149	plectin	PLEC	5339	531.791	39|40|54	133	44.33	0|0|1	1	132	1	133	0	0.248218	0.2591
Q13627	Q06830	peroxiredoxin 1	PRDX1	5052	22.11	0|3|3	6	2	0|0|0	0	6	0.67	20	0.05	0.27137	0.283268
Q13627	Q96PK6	RNA binding motif protein 14	RBM14	10432	69.492	2|4|2	8	2.67	0|0|0	0	8	1	26.67	0	0.115121	0.120168
Q13627	P38159	RNA binding motif protein, X-linked	RBMX	27316	42.332	2|3|3	8	2.67	0|0|0	0	8	1	26.67	0	0.188982	0.197268
Q13627	Q8NCN4	ring finger protein 169	RNF169	254225	77.194	0|1|3	4	1.33	0|0|0	0	4	0.33	13.33	0.12	0.0518175	0.0540892
Q13627	P27635	ribosomal protein L10	RPL10	6134	24.604	4|6|4	14	4.67	0|0|0	0	14	1	46.67	0	0.569013	0.593959
Q13627	P62906	ribosomal protein L10a	RPL10A	4736	24.831	1|1|3	5	1.67	0|0|0	0	5	0.33	16.67	0.12	0.201361	0.210189
Q13627	P62913	ribosomal protein L11	RPL11	6135	20.252	1|1|2	4	1.33	0|0|0	0	4	0.33	13.33	0.17	0.197511	0.206171
Q13627	P26373	ribosomal protein L13	RPL13	6137	24.261	8|11|11	30	10	6|2|6	14	16	0.47	2.14	0.12	0.659495	0.688408
Q13627	P40429	ribosomal protein L13a	RPL13A	23521	23.577	9|7|6	22	7.33	3|2|4	9	13	0.69	2.44	0.02	0.551385	0.575558
Q13627	P50914	ribosomal protein L14	RPL14	9045	23.432	2|4|2	8	2.67	0|0|0	0	8	1	26.67	0	0.341413	0.356381
Q13627	P18621	ribosomal protein L17	RPL17	6139	21.397	5|8|7	20	6.67	2|1|3	6	14	0.94	3.33	0.01	0.654297	0.682983
Q13627	Q07020	ribosomal protein L18	RPL18	6141	21.634	3|4|5	12	4	0|1|0	1	11	1	12	0	0.508459	0.53075
Q13627	Q02543	ribosomal protein L18a	RPL18A	6142	20.762	3|3|8	14	4.67	0|0|0	0	14	1	46.67	0	0.674309	0.703871
Q13627	P46778	ribosomal protein L21	RPL21	6144	18.565	3|4|6	13	4.33	0|0|0	0	13	1	43.33	0	0.700242	0.730942
Q13627	P62750	ribosomal protein L23a	RPL23A	6147	17.695	1|2|1	4	1.33	0|0|0	0	4	0.33	13.33	0.17	0.226053	0.235963
Q13627	P83731	ribosomal protein L24	RPL24	6152	17.779	2|1|3	6	2	0|0|0	0	6	0.67	20	0.08	0.337477	0.352272
Q13627	P61353	ribosomal protein L27	RPL27	6155	15.798	2|0|3	5	1.67	0|0|0	0	5	0.67	16.67	0.08	0.316496	0.330371
Q13627	P46776	ribosomal protein L27a	RPL27A	6157	16.561	4|8|7	19	6.33	0|1|0	1	18	1	19	0	1.08689	1.13454
Q13627	P46779	ribosomal protein L28	RPL28	6158	15.748	1|1|3	5	1.67	0|0|0	0	5	0.33	16.67	0.12	0.317501	0.33142
Q13627	P39023	ribosomal protein L3	RPL3	6122	46.109	2|5|3	10	3.33	0|0|1	1	9	0.99	10	0	0.19519	0.203747
Q13627	P62910	ribosomal protein L32	RPL32	6161	15.86	3|3|5	11	3.67	0|0|0	0	11	1	36.67	0	0.693569	0.723976
Q13627	P36578	ribosomal protein L4	RPL4	6124	47.697	8|10|9	27	9	0|0|1	1	26	1	27	0	0.545108	0.569006
Q13627	Q02878	ribosomal protein L6	RPL6	6128	32.728	1|6|4	11	3.67	0|0|0	0	11	0.67	36.67	0.02	0.336104	0.350839
Q13627	P18124	ribosomal protein L7	RPL7	6129	29.226	3|7|7	17	5.67	0|0|0	0	17	1	56.67	0	0.581674	0.607175
Q13627	P62424	ribosomal protein L7a	RPL7A	6130	29.996	3|4|0	7	2.33	0|0|0	0	7	0.67	23.33	0.04	0.233364	0.243595
Q13627	P62917	ribosomal protein L8	RPL8	6132	28.025	1|2|3	6	2	0|1|0	1	5	0.66	6	0.11	0.178412	0.186234
Q13627	P05386	ribosomal protein lateral stalk subunit P1	RPLP1	6176	11.514	1|3|1	5	1.67	0|0|0	0	5	0.33	16.67	0.12	0.434254	0.453292
Q13627	P62280	ribosomal protein S11	RPS11	6205	18.431	3|3|1	7	2.33	1|0|0	1	6	0.66	7	0.09	0.325538	0.339811
Q13627	P25398	ribosomal protein S12	RPS12	6206	14.515	2|2|2	6	2	0|0|0	0	6	1	20	0	0.413365	0.431488
Q13627	P62244	ribosomal protein S15a	RPS15A	6210	14.84	2|1|1	4	1.33	0|0|0	0	4	0.33	13.33	0.17	0.269542	0.281359
Q13627	P62249	ribosomal protein S16	RPS16	6217	16.445	1|1|2	4	1.33	0|0|0	0	4	0.33	13.33	0.17	0.243235	0.253899
Q13627	P62269	ribosomal protein S18	RPS18	6222	17.719	10|13|9	32	10.67	5|5|8	18	14	0.08	1.78	0.28	0.790112	0.824752
Q13627	P39019	ribosomal protein S19	RPS19	6223	16.06	3|1|2	6	2	0|0|0	0	6	0.67	20	0.08	0.373599	0.389978
Q13627	P15880	ribosomal protein S2	RPS2	6187	31.324	3|5|7	15	5	0|0|0	0	15	1	50	0	0.478866	0.49986
Q13627	P60866	ribosomal protein S20	RPS20	6224	13.373	1|1|3	5	1.67	0|0|0	0	5	0.33	16.67	0.12	0.373888	0.390279
Q13627	P62851	ribosomal protein S25	RPS25	6230	13.742	1|1|3	5	1.67	0|0|0	0	5	0.33	16.67	0.12	0.363848	0.3798
Q13627	P62273	ribosomal protein S29	RPS29	6235	6.677	3|4|2	9	3	2|0|1	3	6	0.87	3	0.01	0.898607	0.938003
Q13627	P23396	ribosomal protein S3	RPS3	6188	26.688	2|1|4	7	2.33	0|0|0	0	7	0.67	23.33	0.07	0.26229	0.273789
Q13627	P61247	ribosomal protein S3A	RPS3A	6189	29.945	1|2|2	5	1.67	0|0|0	0	5	0.66	16.67	0.1	0.166973	0.174293
Q13627	P62701	ribosomal protein S4, X-linked	RPS4X	6191	29.598	3|2|7	12	4	1|1|1	3	9	0.88	4	0.01	0.304075	0.317406
Q13627	P46782	ribosomal protein S5	RPS5	6193	22.876	2|2|5	9	3	0|0|2	2	7	0.94	4.5	0	0.305998	0.319413
Q13627	P62753	ribosomal protein S6	RPS6	6194	28.681	1|3|3	7	2.33	0|0|0	0	7	0.67	23.33	0.05	0.244064	0.254764
Q13627	P62081	ribosomal protein S7	RPS7	6201	22.127	1|4|2	7	2.33	0|0|0	0	7	0.67	23.33	0.07	0.316356	0.330225
Q13627	P62241	ribosomal protein S8	RPS8	6202	24.205	3|3|4	10	3.33	0|0|0	0	10	1	33.33	0	0.413138	0.43125
Q13627	P23246	splicing factor proline and glutamine rich	SFPQ	6421	76.149	2|3|0	5	1.67	0|0|0	0	5	0.67	16.67	0.08	0.0656607	0.0685394
Q13627	Q5M775	sperm antigen with calponin homology and coiled-coil domains 1	SPECC1	92521	118.585	2|1|1	4	1.33	1|1|2	4	0	0.15	1	0.26	0	0
Q13627	Q92804	TATA-box binding protein associated factor 15	TAF15	8148	61.83	2|2|4	8	2.67	0|1|0	1	7	0.98	8	0	0.113214	0.118177
Q13627	P21980	transglutaminase 2	TGM2	7052	77.329	14|22|26	62	20.67	0|0|0	0	62	1	206.67	0	0.801769	0.83692
Q13627	Q9Y2W1	thyroid hormone receptor associated protein 3	THRAP3	9967	108.666	57|61|54	172	57.33	35|30|44	109	63	0	1.58	0.37	0.579758	0.605176
Q13627	Q9BVS5	tRNA methyltransferase 61B	TRMT61B	55006	52.965	14|13|13	40	13.33	0|0|0	0	40	1	133.33	0	0.755216	0.788325
Q13627	Q9BQE3	tubulin alpha 1c	TUBA1C	84790	49.895	6|7|7	20	6.67	0|2|1	3	17	1	6.67	0	0.340716	0.355653
Q13627	P07437	tubulin beta class I	TUBB	203068	49.671	14|17|13	44	14.67	1|0|0	1	43	1	44	0	0.865696	0.90365
Q13627	P68371	tubulin beta 4B class IVb	TUBB4B	10383	49.831	15|17|14	46	15.33	1|0|0	1	45	1	46	0	0.903052	0.942643
Q13627	P08670	vimentin	VIM	7431	53.652	10|8|11	29	9.67	2|1|4	7	22	0.99	4.14	0	0.41005	0.428027

## Sheet: HTE_DYRK1A_AbC2_IgG
Uniprot	Gene Symbol	SAINT Score Rep1	BFDR Rep1	SpC/MW Rep1	Enrichment Score Rep1	SAINT Score Rep2	BFDR Rep2	SpC/MW Rep2	Enrichment Score Rep2	Category HTE	Category KO
Q9BTE6	AARSD1	1	0	1.32	2.57	1	0	2.287	1.7	High	non-specific
Q9NY61	AATF	1	0	0.21	0.4	1	0	0.206	0.15	High	NotDetected
P28288	ABCD3					0.15	0.24	0	0	non-specific	non-specific
P60709	ACTB	0	0.26	-0.34	-0.65					non-specific	non-specific
Q562R1	ACTBL2	0	0.26	-0.12	-0.23					non-specific	non-specific
P68032	ACTC1	0	0.26	-0.4	-0.79	0	0.45	-0.524	-0.39	non-specific	non-specific
P63261	ACTG1	0	0.26	-0.33	-0.65	0	0.45	-2.201	-1.64	non-specific	non-specific
Q09666	AHNAK					0	0.45	-0.019	-0.01	non-specific	non-specific
Q12802	AKAP13	1	0	0.09	0.17	1	0	0.036	0.03	High	non-specific
P02768	ALB	0.2	0.19	0.04	0.08	0	0.45	-0.043	-0.03	non-specific	non-specific
Q86V81	ALYREF	1	0	0.41	0.8	0.9	0.01	0.298	0.22	High	non-specific
Q9H1A4	ANAPC1	1	0	0.04	0.08					High	NotDetected
Q96DE5	ANAPC16	1	0	0.94	1.83	1	0	1.286	0.96	High	non-specific
Q9UJX3	ANAPC7	1	0	0.67	1.31	1	0	1.526	1.14	High	non-specific
A6NMY6	ANXA2P2	1	0	0.18	0.35					High	NotDetected
Q92974	ARHGEF2					0	0.36	-0.054	-0.04	non-specific	Low
Q9UBL3	ASH2L	0.67	0.03	0.1	0.2	1	0	0.175	0.13	High	NotDetected
Q9NVI7	ATAD3A	0.67	0.03	0.07	0.14	1	0	0.378	0.28	High	non-specific
Q5T9A4	ATAD3B					0.09	0.27	0.069	0.05	non-specific	non-specific
P25705	ATP5F1A	1	0	0.28	0.55	0	0.41	0.134	0.1	non-specific	non-specific
P06576	ATP5F1B	0.33	0.1	0.05	0.1	0	0.36	0.053	0.04	non-specific	non-specific
P36542	ATP5C1	0.67	0.04	0.12	0.24	0.49	0.08	0.303	0.23	High	non-specific
Q8WWM7	ATXN2L	0.67	0.02	0.08	0.15	0.67	0.03	0.071	0.05	High	non-specific
O95816	BAG2	0.67	0.04	0.21	0.41	0.39	0.09	0.379	0.28	High	non-specific
O95817	BAG3					0.22	0.21	0.114	0.08	non-specific	non-specific
P46379	BAG6					1	0	0.134	0.1	High	non-specific
O75531	BANF1	0.99	0	0.99	1.93	0.39	0.09	0.298	0.22	High	non-specific
Q9NYF8	BCLAF1	1	0	1.93	3.76	1	0	1.913	1.42	High	non-specific
A6H8Y1	BDP1					1	0	0.082	0.06	High	non-specific
Q9Y224	RTRAF	1	0	0.53	1.04	0.53	0.07	0.321	0.24	High	non-specific
Q07021	C1QBP					1	0	0.351	0.26	High	non-specific
Q9BXJ4	C1QTNF3					1	0	0.407	0.3	High	NotDetected
P27708	CAD	0.59	0.06	0.04	0.07	0	0.42	0	0	non-specific	non-specific
Q9P1Z2	CALCOCO1					0.99	0	0.078	0.06	High	NotDetected
P62158	CALM1	0.09	0.2	0.12	0.23					non-specific	Low
O43852	CALU					0	0.37	-0.081	-0.06	non-specific	non-specific
Q13557	CAMK2D	1	0	0.37	0.72	1	0	0.319	0.24	High	non-specific
Q13555	CAMK2G	1	0	0.1	0.19	0.99	0	0.096	0.07	High	NotDetected
Q5T5Y3	CAMSAP1	1	0	0.39	0.77	1	0	0.556	0.41	High	non-specific
P17655	CAPN2					0.66	0.05	0.063	0.05	High	High
Q14444	CAPRIN1	0.67	0.03	0.06	0.12	0.2	0.22	0.013	0.01	non-specific	non-specific
P52907	CAPZA1	0.18	0.19	0	0	0.35	0.1	0.121	0.09	non-specific	non-specific
P47756	CAPZB	0.8	0.01	0.1	0.19					High	High
O15234	CASC3	0.33	0.1	0.05	0.1	0.66	0.05	0.052	0.04	High	NotDetected
P04040	CAT	1	0	3.13	6.09	1	0	4.067	3.03	High	non-specific
Q13185	CBX3	1	0	0.38	0.75	0.66	0.05	0.192	0.14	High	non-specific
Q8IX12	CCAR2	1	0	0.57	1.12	0.99	0	0.078	0.06	High	NotDetected
Q6PK04	CCDC137	0.67	0.04	0.15	0.29	0.66	0.05	0.12	0.09	High	non-specific
P48643	CCT5					0.33	0.11	0.067	0.05	non-specific	non-specific
Q13042	CDC16	0.67	0.03	0.08	0.16					High	NotDetected
P30260	CDC27	1	0	0.72	1.4	1	0	1.252	0.93	High	non-specific
Q96SN8	CDK5RAP2	1	0	0.06	0.12	1	0	0.079	0.06	High	Low
Q5SW79	CEP170	0.67	0.03	0.04	0.08					High	non-specific
Q5VT06	CEP350	0.67	0.04	0.01	0.02					High	NotDetected
P41208	CETN2	1	0	0.46	0.89	1	0	0.811	0.6	High	NotDetected
O15182	CETN3					0.99	0	0.46	0.34	High	NotDetected
P23528	CFL1	1	0	0.32	0.63					High	non-specific
Q9NX63	CHCHD3					0	0.45	-0.306	-0.23	non-specific	non-specific
Q9Y3Y2	CHTOP	0.04	0.21	0.19	0.37	1	0	0.417	0.31	non-specific	non-specific
Q07065	CKAP4	0.33	0.1	0.06	0.12					non-specific	NotDetected
Q14677	CLINT1					0.01	0.32	0.015	0.01	non-specific	non-specific
Q00610	CLTC	0.66	0.06	0.03	0.06	0.35	0.1	0.11	0.08	High	non-specific
P02452	COL1A1	0.65	0.06	0.03	0.06					High	NotDetected
P31327	CPS1	1	0	0.15	0.29	1	0	0.364	0.27	High	non-specific
Q10570	CPSF1	1	0	0.2	0.39	1	0	0.205	0.15	High	non-specific
Q9P2I0	CPSF2	1	0	0.46	0.9	1	0	0.271	0.2	High	non-specific
Q9UKF6	CPSF3	1	0	0.27	0.53	1	0	0.258	0.19	High	non-specific
O95639	CPSF4	1	0	0.43	0.84	0.99	0	0.231	0.17	High	non-specific
P68400	CSNK1A1					0.8	0.01	0.154	0.11	High	NotDetected
Q14247	CTTN					0	0.39	0	0	non-specific	non-specific
Q9P2B4	CTTNBP2NL	1	0	0.4	0.78					High	non-specific
P61962	DCAF7	1	0	0.57	1.1	1	0	1.182	0.88	High	High
Q92499	DDX1	1	0	0.24	0.47	0.51	0.08	0.049	0.04	High	non-specific
Q92841	DDX17	0.47	0.08	0.07	0.15	0	0.37	0.075	0.06	non-specific	non-specific
Q9NR30	DDX21	1	0	0.18	0.36	0.66	0.04	0.069	0.05	High	non-specific
O00571	DDX3X	1	0	0.66	1.28	0	0.43	0.027	0.02	non-specific	non-specific
Q9UJV9	DDX41	0.67	0.02	0.16	0.31	0.67	0.02	0.129	0.1	High	NotDetected
P17844	DDX5	0.88	0.01	0.19	0.37	0.01	0.33	0.246	0.18	non-specific	non-specific
O43143	DHX15	1	0	0.08	0.15	0.71	0.02	0.066	0.05	High	non-specific
Q9H2U1	DHX36	1	0	0.59	1.15	1	0	0.723	0.54	High	non-specific
Q08211	DHX9	1	0	0.15	0.29	1	0	0.114	0.08	High	non-specific
Q16555	DPYSL2	1	0	1.49	2.9	1	0	2.28	1.7	High	non-specific
Q14195	DPYSL3	1	0	1.82	3.55	1	0	2.695	2.01	High	non-specific
O14531	DPYSL4					0.33	0.11	0.065	0.05	non-specific	non-specific
Q9NRR4	DROSHA					0	0.34	0	0	non-specific	NotDetected
P15924	DSP	0	0.26	-0.03	-0.06	0	0.45	-0.072	-0.05	non-specific	non-specific
P63167	DYNLL1	0.99	0	0.58	1.13	0.44	0.08	0.772	0.57	High	non-specific
Q13627	DYRK1A	1	0	0.514	1	1	0	1.344	1	High	High
P68104	EEF1A1	0.85	0.01	0.18	0.35	0	0.38	-0.02	-0.01	non-specific	non-specific
Q15029	EFTUD2					1	0	0.128	0.1	High	non-specific
Q14152	EIF3A	1	0	0.52	1.02	1	0	0.474	0.35	High	non-specific
P55884	EIF3B	1	0	0.55	1.07	1	0	0.497	0.37	High	non-specific
Q99613	EIF3C	1	0	0.56	1.09	1	0	0.247	0.18	High	non-specific
O15371	EIF3D	1	0	0.7	1.37	1	0	0.281	0.21	High	non-specific
P60228	EIF3E	1	0	0.27	0.52	1	0	0.345	0.26	High	NotDetected
O75821	EIF3G	1	0	0.65	1.26	1	0	0.562	0.42	High	non-specific
O15372	EIF3H	1	0	0.4	0.78	1	0	0.551	0.41	High	NotDetected
Q13347	EIF3I	1	0	0.88	1.71	1	0	0.657	0.49	High	non-specific
Q9UBQ5	EIF3K	1	0	0.24	0.47	0.99	0	0.239	0.18	High	NotDetected
Q9Y262	EIF3L	1	0	0.19	0.38	1	0	0.21	0.16	High	NotDetected
P60842	EIF4A1					0.05	0.29	0	0	non-specific	non-specific
P38919	EIF4A3	1	0	0.45	0.87	1	0	0.768	0.57	High	non-specific
Q15717	ELAVL1					0.66	0.05	0.139	0.1	High	non-specific
P50402	EMD	0.74	0.01	0.24	0.47	0	0.45	-0.138	-0.1	non-specific	non-specific
P58107	EPPK1	0	0.26	0.07	0.14	0	0.45	0.022	0.02	non-specific	non-specific
P84090	ERH	0	0.24	0.08	0.16	0.05	0.3	1.387	1.03	non-specific	non-specific
Q01844	EWSR1	0	0.24	-0.06	-0.11	0	0.45	-0.409	-0.3	non-specific	non-specific
Q6P1L5	FAM117B					1	0	0.145	0.11	High	NotDetected
Q9NZB2	FAM120A					0.66	0.05	0.041	0.03	High	non-specific
Q9UK61	FAM208A	1	0	0.13	0.25	0.99	0	0.042	0.03	High	NotDetected
Q9NYF3	FAM53C	0.33	0.1	0.09	0.18	0.66	0.05	0.116	0.09	High	High
A6ND36	FAM83G	0.67	0.04	0.06	0.11	1	0	0.22	0.16	High	NotDetected
Q6ZRV2	FAM83H					0	0.45	-0.11	-0.08	non-specific	NotDetected
Q9Y285	FARSA	0.67	0.04	0.09	0.17	0.01	0.33	0.156	0.12	non-specific	non-specific
P22087	FBL	0.33	0.1	0.12	0.23	0.99	0	0.237	0.18	High	non-specific
Q96AC1	FERMT2	1	0	0.1	0.2	0.01	0.33	0.026	0.02	non-specific	non-specific
Q6UN15	FIP1L1	1	0	0.59	1.14	1	0	0.346	0.26	High	non-specific
P21333	FLNA	0.3	0.18	0.03	0.06	0	0.39	0.021	0.02	non-specific	non-specific
Q06787	FMR1	1	0	0.11	0.22	1	0	0.309	0.23	High	non-specific
Q96NB1	FOPNL					0.99	0	0.354	0.26	High	non-specific
P35637	FUS	0	0.26	-0.09	-0.18	0	0.42	0	0	non-specific	non-specific
P51114	FXR1	1	0	0.2	0.39	0.66	0.04	0.086	0.06	High	non-specific
P51116	FXR2					0.66	0.05	0.067	0.05	High	non-specific
Q14697	GANAB					0.05	0.29	0.009	0.01	non-specific	non-specific
P04406	GAPDH					0	0.45	-0.277	-0.21	non-specific	non-specific
Q86VQ1	GLCCI1	0.33	0.1	0.07	0.13	1	0	0.19	0.14	High	High
Q9BVP2	GNL3					0.33	0.1	0.048	0.04	non-specific	non-specific
Q13227	GPS2	1	0	0.16	0.32	1	0	0.3	0.22	High	non-specific
Q12849	GRSF1					0.33	0.11	0.075	0.06	non-specific	non-specific
P07305	H1F0	0.33	0.1	0.19	0.37					non-specific	non-specific
O15379	HDAC3					0.66	0.04	0.123	0.09	High	NotDetected
O95714	HERC2	1	0	0.02	0.03	1	0	0.025	0.02	High	NotDetected
Q02539	HIST1H1A	0.93	0	0.41	0.8					High	non-specific
P16401	HIST1H1B	1	0	0.97	1.9	0	0.34	0.133	0.1	non-specific	non-specific
P16403	HIST1H1C	0.99	0	1.31	2.55	0	0.39	0.094	0.07	non-specific	non-specific
P10412	HIST1H1E	1	0	1.51	2.94	0	0.36	0.366	0.27	non-specific	non-specific
Q96KK5	HIST1H2AH	0.02	0.21	0.29	0.56	0	0.35	0.288	0.21	non-specific	non-specific
P58876	HIST1H2BD					0.91	0	1.076	0.8	High	NotDetected
O60814	HIST1H2BK	0.16	0.2	0.07	0.14					non-specific	non-specific
P68431	HIST1H3A	0.7	0.01	0.32	0.63					High	non-specific
P62805	HIST1H4A	0.23	0.19	0.26	0.51	0.77	0.01	0.616	0.46	High	non-specific
P01891	HLA-A					0.6	0.07	0.097	0.07	Low	non-specific
P09651	HNRNPA1					0.33	0.11	0.103	0.08	non-specific	non-specific
P22626	HNRNPA2B1	0.99	0	0.35	0.68	0.66	0.03	0.187	0.14	High	non-specific
P51991	HNRNPA3	1	0	0.25	0.49	1	0	0.657	0.49	High	non-specific
P07910	HNRNPC	1	0	0.86	1.68	1	0	0.564	0.42	High	non-specific
Q14103	HNRNPD					0.13	0.25	0.026	0.02	non-specific	non-specific
O14979	HNRNPDL	1	0	0.15	0.29	0.33	0.1	0.108	0.08	High	non-specific
P52597	HNRNPF	0.97	0	0.48	0.94	0	0.42	0.022	0.02	non-specific	non-specific
P31943	HNRNPH1	0.08	0.2	0.53	1.03	0	0.43	-0.041	-0.03	non-specific	non-specific
P55795	HNRNPH2	0.49	0.07	0.24	0.47	0	0.41	0.081	0.06	non-specific	non-specific
P61978	HNRNPK	1	0	0.53	1.03	1	0	0.726	0.54	High	non-specific
P14866	HNRNPL	1	0	0.3	0.58	1	0	0.187	0.14	High	non-specific
P52272	HNRNPM	0	0.23	0.19	0.38	0	0.45	-0.181	-0.13	non-specific	non-specific
O43390	HNRNPR	1	0	0.41	0.8	1	0	0.31	0.23	High	non-specific
Q00839	HNRNPU	0.93	0	1.06	2.06	1	0	0.905	0.67	High	non-specific
Q9BUJ2	HNRNPUL1	0.66	0.06	0.05	0.1	0	0.37	0.031	0.02	non-specific	non-specific
Q1KMD3	HNRNPUL2	1	0	0.78	1.51	1	0	0.294	0.22	High	non-specific
Q5SSJ5	HP1BP3	0.67	0.03	0.11	0.22	0.99	0	0.098	0.07	High	non-specific
P08238	HSP90AB1					0	0.35	-0.012	-0.01	non-specific	non-specific
P08107	HSPA1A	0.53	0.07	0.17	0.33	0.16	0.24	0.385	0.29	non-specific	non-specific
P11021	HSPA5	0	0.22	0.07	0.13	0	0.45	-0.111	-0.08	non-specific	non-specific
P11142	HSPA8	0.07	0.21	0.37	0.71	0	0.43	0.028	0.02	non-specific	non-specific
P38646	HSPA9	0.53	0.07	0.03	0.05	0	0.39	0.109	0.08	non-specific	non-specific
P04792	HSPB1	0.32	0.18	0.13	0.26	0.13	0.27	0.571	0.42	non-specific	non-specific
Q9UJY1	HSPB8					0.03	0.3	0.093	0.07	non-specific	NotDetected
P10809	HSPD1	1	0	0.49	0.96	0.24	0.2	0.377	0.28	High	non-specific
Q92743	HTRA1					0.99	0	0.117	0.09	High	NotDetected
Q7Z6Z7	HUWE1	1	0	0.26	0.5	1	0	0.513	0.38	High	non-specific
Q9Y2F5	ICE1					0.33	0.11	0.016	0.01	non-specific	NotDetected
Q9NZI8	IGF2BP1	0.33	0.1	0.06	0.12	0.66	0.04	0.079	0.06	High	non-specific
O00425	IGF2BP3	1	0	0.14	0.27	0.99	0	0.141	0.11	High	non-specific
Q12905	ILF2	0.33	0.1	0.09	0.18	1	0	0.488	0.36	High	non-specific
Q12906	ILF3	1	0	0.25	0.49	1	0	0.388	0.29	High	non-specific
Q16891	IMMT					0	0.45	-0.131	-0.1	non-specific	non-specific
P12268	IMPDH2	1	0	0.13	0.24	0.99	0	0.125	0.09	High	non-specific
Q16352	INA					0	0.45	-0.108	-0.08	non-specific	non-specific
Q6P9B9	INTS5					1	0	0.093	0.07	High	NotDetected
P14923	JUP					0.06	0.28	0	0	non-specific	non-specific
Q63ZY3	KANK2					0.13	0.25	0.044	0.03	non-specific	High
Q9P0J7	KCMF1					0.33	0.11	0.095	0.07	non-specific	NotDetected
O15550	KDM6A					0.66	0.04	0.039	0.03	High	NotDetected
Q07666	KHDRBS1	0.69	0.01	0.19	0.36	0	0.39	0.021	0.02	non-specific	non-specific
Q5T5P2	KIAA1217					0	0.45	-0.028	-0.02	non-specific	High
O43896	KIF1C	1	0	0.06	0.11	1	0	0.081	0.06	High	NotDetected
Q5T7B8	KIF24					1	0	0.118	0.09	High	NotDetected
Q2M1P5	KIF7	1	0	0.14	0.27	1	0	0.259	0.19	High	NotDetected
O14686	KMT2D	1	0	0.11	0.22	1	0	0.185	0.14	High	non-specific
Q9Y448	KNSTRN	1	0	0.51	0.99	1	0	0.48	0.36	High	NotDetected
Q6PKG0	LARP1	1	0	0.06	0.11	1	0	0.146	0.11	High	non-specific
P00338	LDHA	0.98	0	0.14	0.27	0.36	0.09	0.436	0.32	High	non-specific
P07195	LDHB					0	0.37	0	0	non-specific	non-specific
P02545	LMNA	0.16	0.2	-0.01	-0.03	0	0.45	-0.121	-0.09	non-specific	non-specific
Q8WWI1	LMO7	0.87	0.01	0.16	0.31	1	0	0.182	0.14	High	non-specific
P50851	LRBA					0.99	0	0.028	0.02	High	non-specific
Q86V48	LUZP1	1	0	0.1	0.19	1	0	0.341	0.25	High	High
Q9UNF1	MAGED2	1	0	0.12	0.24					High	non-specific
P78559	MAP1A	1	0	0.09	0.18	1	0	0.115	0.09	High	NotDetected
P46821	MAP1B	1	0	1.41	2.74	1	0	1.626	1.21	High	non-specific
Q14244	MAP7	0.65	0.06	0.06	0.12	0	0.4	0.071	0.05	non-specific	non-specific
Q3KQU3	MAP7D1	1	0	0.09	0.17					High	non-specific
P43243	MATR3	1	0	1.97	3.82	1	0	3.075	2.29	High	non-specific
P33991	MCM4	1	0	0.21	0.4	1	0	0.394	0.29	High	non-specific
Q14566	MCM6	0.33	0.1	0.04	0.08	1	0	0.108	0.08	High	non-specific
P33993	MCM7	1	0	0.21	0.41	0.13	0.25	0.295	0.22	non-specific	non-specific
Q99549	MPHOSPH8	0.33	0.08	0.04	0.08					non-specific	NotDetected
Q6IN84	MRM1	1	0	0.57	1.11	1	0	1.087	0.81	High	non-specific
Q9BYN8	MRPS26					0.66	0.04	0.248	0.18	High	NotDetected
P35580	MYH10	0	0.26	-0.07	-0.13	0	0.4	-0.017	-0.01	non-specific	non-specific
P35579	MYH9	0	0.26	-0.17	-0.33	0	0.45	-0.207	-0.15	non-specific	non-specific
P19105	MYL12A	0	0.23	0.15	0.29	0	0.45	-0.051	-0.04	non-specific	High
P24844	MYL9					0.06	0.28	0	0	non-specific	High
O00159	MYO1C	0.17	0.19	0	0					non-specific	High
P19338	NCL	1	0	1.15	2.23	1	0	0.431	0.32	High	non-specific
Q14686	NCOA6	0.67	0.04	0.02	0.04	1	0	0.073	0.05	High	non-specific
O75376	NCOR1	1	0	0.42	0.82	1	0	0.37	0.28	High	non-specific
P48681	NES	0	0.26	-0.02	-0.04	0	0.45	-0.062	-0.05	non-specific	NotDetected
Q9BSC4	NOL10	1	0	0.1	0.19	0.67	0.03	0.1	0.07	High	NotDetected
Q15233	NONO	0.33	0.08	0.07	0.14	0.16	0.24	0.055	0.04	non-specific	non-specific
Q04721	NOTCH2					0.33	0.11	0.015	0.01	non-specific	NotDetected
P06748	NPM1	1	0	0.43	0.84	1	0	0.338	0.25	High	non-specific
Q08J23	NSUN2	1	0	3.6	7	1	0	3.886	2.89	High	non-specific
Q7Z417	NUFIP2	1	0	0.22	0.43					High	Low
P35658	NUP214					0.3	0.19	0.014	0.01	non-specific	non-specific
Q01804	OTUD4	1	0	0.08	0.16	1	0	0.097	0.07	High	non-specific
P11940	PABPC1	1	0	1.3	2.53	1	0	1.132	0.84	High	non-specific
Q13310	PABPC4	1	0	0.82	1.59	1	0	0.664	0.49	High	non-specific
O75459	PAGE1	1	0	0.87	1.69					High	NotDetected
Q8IXS6	PALM2	0.33	0.08	0.09	0.18					non-specific	NotDetected
Q6ZW49	PAXIP1					0.33	0.11	0.033	0.02	non-specific	NotDetected
Q15365	PCBP1	0.67	0.04	0.13	0.26	0.16	0.23	0.107	0.08	non-specific	non-specific
Q15366	PCBP2					0.03	0.31	0	0	non-specific	non-specific
Q15154	PCM1	1	0	0.1	0.2	1	0	0.07	0.05	High	non-specific
P22061	PCMT1					0	0.45	-0.365	-0.27	non-specific	non-specific
O95613	PCNT	1	0	0.1	0.19	1	0	0.193	0.14	High	High
Q14432	PDE3A					0.3	0.19	0.04	0.03	non-specific	non-specific
Q96HC4	PDLIM5					0.13	0.25	0.016	0.01	non-specific	High
Q96HS1	PGAM5	1	0	0.87	1.7	1	0	1.344	1	High	non-specific
Q8IWS0	PHF6	1	0	0.31	0.61	0.99	0	0.218	0.16	High	non-specific
O43175	PHGDH					0.33	0.1	0.071	0.05	non-specific	non-specific
Q969N2	PIGT					1	0	0.32	0.24	High	NotDetected
P14618	PKM					0.3	0.19	0.121	0.09	non-specific	non-specific
Q99569	PKP4					1	0	0.129	0.1	High	NotDetected
Q15149	PLEC	0	0.26	-0.13	-0.26	0	0.45	-0.182	-0.14	non-specific	non-specific
P29590	PML	1	0	0.59	1.16	1	0	0.779	0.58	High	non-specific
Q9UL42	PNMA2	0.67	0.04	0.1	0.19					High	NotDetected
Q9H307	PNN	0.98	0	0.11	0.21	1	0	0.221	0.16	High	non-specific
Q9BY77	POLDIP3	0.33	0.1	0.09	0.17					non-specific	non-specific
Q8NEY8	PPHLN1	1	0	0.23	0.44	0.99	0	0.171	0.13	High	non-specific
O60437	PPL					0.17	0.23	0	0	non-specific	High
P62136	PPP1CA					0.96	0	0.213	0.16	High	non-specific
P62140	PPP1CB					1	0	0.296	0.22	High	non-specific
O43663	PRC1	0.67	0.02	0.11	0.22					High	NotDetected
Q06830	PRDX1	1	0	0.9	1.76	0.19	0.22	0.905	0.67	non-specific	non-specific
P78527	PRKDC					0	0.41	0.028	0.02	non-specific	non-specific
Q99873	PRMT1					1	0	0.337	0.25	High	non-specific
Q9UMS4	PRPF19	1	0	0.43	0.85	1	0	0.236	0.18	High	non-specific
P48634	PRRC2A	1	0	0.05	0.09					High	non-specific
Q5JSZ5	PRRC2B	1	0	0.51	0.98	1	0	0.708	0.53	High	non-specific
P26599	PTBP1					1	0	0.192	0.14	High	non-specific
Q53H96	PYCR3					0.66	0.05	0.174	0.13	High	NotDetected
P63244	RACK1					0.13	0.25	0.029	0.02	non-specific	non-specific
Q9NS91	RAD18	1	0	0.16	0.31					High	NotDetected
Q9UKM9	RALY	0.67	0.04	0.15	0.3	0.67	0.03	0.216	0.16	High	non-specific
P62826	RAN	0.67	0.03	0.25	0.48	0.96	0	0.573	0.43	High	non-specific
Q15291	RBBP5					0.66	0.05	0.085	0.06	High	NotDetected
P98175	RBM10	1	0	0.29	0.56	1	0	0.184	0.14	High	non-specific
Q96PK6	RBM14	0	0.24	0.06	0.11	0	0.45	-0.144	-0.11	non-specific	non-specific
P78332	RBM6	1	0	0.49	0.95	1	0	0.257	0.19	High	non-specific
Q9Y5S9	RBM8A	0.94	0	0.25	0.49	0.66	0.05	0.251	0.19	High	NotDetected
P38159	RBMX	0.84	0.01	0.52	1.01	0.77	0.01	0.543	0.4	High	non-specific
Q15293	RCN1					0	0.45	-0.231	-0.17	non-specific	non-specific
Q14257	RCN2	0.93	0	0.24	0.47	0	0.41	-0.163	-0.12	non-specific	High
Q9BWE0	REPIN1	0.33	0.17	0.05	0.09					non-specific	non-specific
Q5UIP0	RIF1	1	0	0.46	0.89	1	0	0.077	0.06	High	NotDetected
Q8NCN4	RNF169	1	0	0.13	0.25	1	0	0.337	0.25	High	High
Q15287	RNPS1	1	0	0.26	0.51					High	non-specific
P27635	RPL10	0.98	0	1.06	2.06	0.1	0.27	0.894	0.67	non-specific	non-specific
P62906	RPL10A	1	0	0.97	1.88	1	0	1.208	0.9	High	non-specific
P62913	RPL11	0.94	0	0.3	0.58	0.69	0.02	0.346	0.26	High	non-specific
P30050	RPL12	1	0	1.18	2.29	0.84	0.01	0.673	0.5	High	non-specific
P26373	RPL13	0	0.23	0.54	1.04	0	0.37	0.453	0.34	non-specific	non-specific
P40429	RPL13A	1	0	0.98	1.9	0.02	0.32	0.551	0.41	non-specific	non-specific
P50914	RPL14	1	0	0.73	1.41	0.01	0.33	0.256	0.19	non-specific	non-specific
P61313	RPL15	1	0	0.75	1.45	0.99	0	0.953	0.71	High	non-specific
P18621	RPL17	0.67	0.02	1.31	2.55	0	0.38	0.935	0.7	non-specific	non-specific
Q07020	RPL18	1	0	0.74	1.44	0	0.37	0.092	0.07	non-specific	non-specific
Q02543	RPL18A	0.98	0	1.16	2.25	0	0.38	0.289	0.22	non-specific	non-specific
P84098	RPL19	0.97	0	0.43	0.83	1	0	0.511	0.38	High	non-specific
P46778	RPL21	0	0.22	0.05	0.1	0	0.45	-0.215	-0.16	non-specific	non-specific
P35268	RPL22	0.67	0.03	0.41	0.79	0.83	0.01	0.541	0.4	High	non-specific
P62829	RPL23	0.33	0.1	0.27	0.52	1	0	0.942	0.7	High	non-specific
P62750	RPL23A	0.97	0	0.62	1.21	0.94	0	0.961	0.71	High	non-specific
P83731	RPL24	1	0	0.73	1.42	0	0.45	-0.056	-0.04	non-specific	non-specific
P61254	RPL26	1	0	0.81	1.58	0.16	0.23	0.348	0.26	non-specific	non-specific
P61353	RPL27	1	0	1.14	2.22	0.93	0	0.76	0.57	High	non-specific
P46776	RPL27A	0.01	0.22	0.48	0.94	0.02	0.31	0.302	0.22	non-specific	non-specific
P46779	RPL28	0.51	0.07	0.51	0.99	0	0.45	-0.508	-0.38	non-specific	non-specific
P47914	RPL29	0.98	0	0.28	0.55					High	non-specific
P39023	RPL3	1	0	1.06	2.07	0	0.36	0.412	0.31	non-specific	non-specific
P62888	RPL30	1	0	1.41	2.74	0.91	0	1.017	0.76	High	non-specific
P62899	RPL31	1	0	0.76	1.48	0.13	0.25	0.069	0.05	non-specific	non-specific
P62910	RPL32	0.98	0	0.82	1.59	0.02	0.31	0.378	0.28	non-specific	non-specific
P49207	RPL34	1	0	0.68	1.32	0	0.45	-0.075	-0.06	non-specific	non-specific
P42766	RPL35	0.95	0	0.48	0.94	0.44	0.08	0.55	0.41	High	non-specific
P18077	RPL35A	0.33	0.1	0.32	0.62	0.99	0	0.558	0.42	High	non-specific
Q9Y3U8	RPL36	1	0	0.9	1.75	0.29	0.2	0.49	0.36	High	non-specific
P83881	RPL36A	0	0.26	0	0					non-specific	non-specific
P61513	RPL37A	0.65	0.06	0.39	0.76	0.16	0.23	0.097	0.07	non-specific	non-specific
P63173	RPL38					1	0	1.339	1	High	non-specific
P36578	RPL4	1	0	1.17	2.28	0	0.39	0.839	0.62	non-specific	non-specific
P46777	RPL5	1	0	0.2	0.4	0.33	0.11	0.116	0.09	High	non-specific
Q02878	RPL6	1	0	0.98	1.9	0	0.4	0.092	0.07	non-specific	non-specific
P18124	RPL7	1	0	1.27	2.46	0.01	0.34	1.026	0.76	non-specific	non-specific
P62424	RPL7A	1	0	1.27	2.46	0.94	0	1.067	0.79	High	non-specific
P62917	RPL8	1	0	0.89	1.74	0.96	0	0.928	0.69	High	non-specific
P32969	RPL9					0.66	0.03	0.274	0.2	High	non-specific
P05388	RPLP0	1	0	0.38	0.74	0.33	0.19	0.467	0.35	High	non-specific
P05386	RPLP1	1	0	0.61	1.18	0.33	0.11	0.347	0.26	High	non-specific
P05387	RPLP2	1	0	2.4	4.67	0.02	0.32	1.029	0.77	non-specific	non-specific
P62280	RPS11	0.01	0.22	0.81	1.58	0	0.4	0.326	0.24	non-specific	non-specific
P25398	RPS12					0.25	0.2	0.207	0.15	non-specific	non-specific
P62277	RPS13	1	0	0.64	1.24	1	0	1.336	0.99	High	non-specific
P62263	RPS14	0.95	0	0.74	1.43	0.29	0.2	0.983	0.73	High	non-specific
P62841	RPS15	1	0	0.76	1.48	0.44	0.09	0.352	0.26	High	non-specific
P62244	RPS15A	0.33	0.17	0.2	0.39	0.16	0.23	0.404	0.3	non-specific	non-specific
P62249	RPS16	0.82	0.01	0.61	1.18	0.19	0.22	0.669	0.5	non-specific	non-specific
P0CW22	RPS17	1	0	1.16	2.25	0.91	0.01	1.158	0.86	High	non-specific
P62269	RPS18	0	0.24	0.4	0.77	0	0.42	0.169	0.13	non-specific	non-specific
P39019	RPS19	0.99	0	0.44	0.85	0.67	0.02	0.56	0.42	High	non-specific
P15880	RPS2	0.98	0	0.64	1.24	0	0.4	0.192	0.14	non-specific	non-specific
P60866	RPS20					0.01	0.33	0.224	0.17	non-specific	non-specific
P62266	RPS23	1	0	0.82	1.6	0.85	0.01	0.569	0.42	High	non-specific
P62847	RPS24	1	0	1.1	2.14	0.06	0.28	0.324	0.24	non-specific	non-specific
P62851	RPS25	0.98	0	0.51	0.99	0.19	0.22	0.364	0.27	non-specific	non-specific
P62854	RPS26					0.08	0.28	0.538	0.4	non-specific	non-specific
P42677	RPS27	0.98	0	0.85	1.65	0	0.34	0.106	0.08	non-specific	non-specific
P62979	RPS27A	0.68	0.02	0.72	1.41	0.03	0.31	0.334	0.25	non-specific	non-specific
Q71UM5	RPS27L	0.67	0.03	0.63	1.23	0.04	0.3	0.211	0.16	non-specific	non-specific
P62273	RPS29	0	0.26	-0.6	-1.17	0	0.45	0	0	non-specific	non-specific
P23396	RPS3	0.99	0	0.71	1.39	0	0.35	0.749	0.56	non-specific	non-specific
P61247	RPS3A	1	0	1.34	2.6	0.96	0	1.57	1.17	High	non-specific
P62701	RPS4X	1	0	0.68	1.31	0	0.35	0.71	0.53	non-specific	non-specific
P46782	RPS5	0.53	0.07	0.09	0.17	0.07	0.28	0.175	0.13	non-specific	non-specific
P62753	RPS6	1	0	1.22	2.37	0.01	0.34	0.523	0.39	non-specific	non-specific
P62081	RPS7	1	0	0.9	1.76	1	0	0.723	0.54	High	non-specific
P62241	RPS8	1	0	1.12	2.17	0.12	0.27	0.62	0.46	non-specific	non-specific
P46781	RPS9	0.97	0	0.58	1.12	0.98	0	0.841	0.63	High	non-specific
Q9P2E9	RRBP1	1	0	0.13	0.26	0.66	0.05	0.033	0.02	High	NotDetected
Q9Y3I0	RTCB	0.67	0.02	0.14	0.28					High	non-specific
Q9Y230	RUVBL2	0.67	0.02	0.2	0.38	0.66	0.05	0.098	0.07	High	non-specific
P60903	S100A10					0.99	0	0.536	0.4	High	NotDetected
Q14151	SAFB2	1	0	0.08	0.16					High	Low
O00422	SAP18	1	0	0.4	0.78					High	NotDetected
Q14160	SCRIB	1	0	0.78	1.52	1	0	1.046	0.78	High	non-specific
Q9BRK5	SDF4					0.44	0.08	0.048	0.04	Low	NotDetected
P55735	SEC13	1	0	0.39	0.77	0.98	0	0.957	0.71	High	non-specific
O15027	SEC16A	1	0	0.56	1.08	0	0.41	0.527	0.39	non-specific	non-specific
O94979	SEC31A	0.33	0.1	0.03	0.06	1	0	0.113	0.08	High	non-specific
Q9C0A6	SETD5	0.33	0.1	0.03	0.05					non-specific	NotDetected
O75533	SF3B1	0.33	0.1	0.03	0.05					non-specific	non-specific
P23246	SFPQ	0.96	0	0.09	0.18	0.24	0.21	0.079	0.06	High	non-specific
Q8TBC3	SHKBP1	0.33	0.1	0.05	0.1					non-specific	NotDetected
P53985	SLC16A1					0.66	0.05	0.093	0.07	High	non-specific
Q9UBX3	SLC25A10					0.58	0.07	0.256	0.19	Low	NotDetected
Q9UJS0	SLC25A13					0.8	0.01	0.121	0.09	High	non-specific
Q00325	SLC25A3	0.27	0.18	0.02	0.05	0	0.45	0	0	non-specific	non-specific
P05141	SLC25A5	0.98	0	0.21	0.41	0.65	0.07	0.913	0.68	High	non-specific
P12236	SLC25A6					0.08	0.28	0.578	0.43	non-specific	non-specific
P08195	SLC3A2					0.2	0.21	0.029	0.02	non-specific	non-specific
Q9H2G2	SLK					0.13	0.25	0.007	0.01	non-specific	NotDetected
O75643	SNRNP200					1	0	0.053	0.04	High	non-specific
P62318	SNRPD3	0.67	0.04	0.29	0.56					High	non-specific
P62304	SNRPE					0.33	0.11	0.37	0.28	non-specific	NotDetected
P18583	SON	0.5	0.07	0.01	0.01					Low	NotDetected
Q96R06	SPAG5	1	0	0.6	1.17	1	0	0.722	0.54	High	NotDetected
Q96T58	SPEN	1	0	0.16	0.31	1	0	0.117	0.09	High	NotDetected
Q13501	SQSTM1					0.13	0.25	0.021	0.02	non-specific	non-specific
Q9UQ35	SRRM2	1	0	0.1	0.19	1	0	0.073	0.05	High	non-specific
O75494	SRSF10	0.65	0.06	0.13	0.25					High	non-specific
P84103	SRSF3	0.33	0.08	0.26	0.5					non-specific	non-specific
Q16629	SRSF7	1	0	0.29	0.57					High	non-specific
Q8IX01	SUGP2	0.33	0.1	0.03	0.06	1	0	0.158	0.12	High	NotDetected
O60506	SYNCRIP	1	0	0.23	0.45	1	0	0.316	0.24	High	non-specific
O15061	SYNM					0	0.45	-0.035	-0.03	non-specific	NotDetected
Q92804	TAF15	0	0.23	0.03	0.06	0	0.45	-0.097	-0.07	non-specific	non-specific
Q9BYX2	TBC1D2	1	0	0.37	0.72	1	0	0.664	0.49	High	High
O60907	TBL1X	1	0	0.34	0.65	1	0	0.384	0.29	High	non-specific
Q9BZK7	TBL1XR1	1	0	0.77	1.5	1	0	0.863	0.64	High	non-specific
Q13428	TCOF1	0.33	0.1	0.03	0.05					non-specific	non-specific
P17987	TCP1					0.02	0.32	-0.017	-0.01	non-specific	non-specific
Q9NZ01	TECR					0.6	0.07	0.139	0.1	Low	non-specific
Q92734	TFG	0	0.24	-0.05	-0.09	0	0.45	-0.115	-0.09	non-specific	non-specific
Q9Y2W1	THRAP3	0.03	0.21	1	1.95	1	0	1.942	1.44	non-specific	non-specific
Q9C0C2	TNKS1BP1					0.15	0.24	0.006	0	non-specific	High
Q68CZ2	TNS3					0.03	0.31	0.032	0.02	non-specific	non-specific
Q96HA7	TONSL	1	0	0.07	0.13	1	0	0.08	0.06	High	NotDetected
P11387	TOP1	0.67	0.04	0.06	0.11					High	non-specific
P11388	TOP2A	0.33	0.08	0.03	0.06					non-specific	non-specific
P09493	TPM1	0	0.26	-0.06	-0.12	0.11	0.27	0.061	0.05	non-specific	High
P67936	TPM4	0	0.26	-0.18	-0.34	0	0.45	-0.035	-0.03	non-specific	Low
P62995	TRA2B	0.67	0.04	0.15	0.29	0.66	0.03	0.238	0.18	High	NotDetected
Q6Q0C0	TRAF7					0.66	0.03	0.094	0.07	High	NotDetected
P19474	TRIM21	0.67	0.03	0.11	0.22	1	0	0.498	0.37	High	High
P14373	TRIM27					0	0.38	-0.034	-0.03	non-specific	non-specific
Q14669	TRIP12	1	0	0.15	0.28	1	0	0.24	0.18	High	non-specific
Q9BVS5	TRMT61B	1	0	0.6	1.18	1	0	0.944	0.7	High	non-specific
Q12815	TROAP					0.66	0.04	0.072	0.05	High	NotDetected
Q96AY4	TTC28					0.33	0.11	0.015	0.01	non-specific	NotDetected
P33981	TTK	1	0	0.06	0.12	0.99	0	0.062	0.05	High	non-specific
Q71U36	TUBA1A					0	0.44	0.18	0.13	non-specific	non-specific
Q9BQE3	TUBA1C	0.29	0.18	0.44	0.86	0	0.43	0.381	0.28	non-specific	non-specific
P68366	TUBA4A	1	0	0.68	1.32	0	0.43	0.341	0.25	non-specific	non-specific
P07437	TUBB	0.92	0	1.15	2.23	0	0.44	0.362	0.27	non-specific	non-specific
P04350	TUBB4A	0.94	0	0.83	1.61					High	non-specific
P68371	TUBB4B	0.89	0.01	1.12	2.19	0	0.44	0.482	0.36	non-specific	non-specific
Q9BUF5	TUBB6	1	0	0.28	0.55	0	0.4	0.181	0.13	non-specific	non-specific
P49411	TUFM	0.9	0.01	0.12	0.24	0	0.36	0.283	0.21	non-specific	non-specific
Q2TAM9	TUSC1	0.33	0.08	0.21	0.42	1	0	0.727	0.54	High	non-specific
Q5T6F2	UBAP2					0.01	0.34	0	0	non-specific	non-specific
Q14157	UBAP2L					0.04	0.3	0	0	non-specific	non-specific
Q93008	USP9X					0.99	0	0.021	0.02	High	non-specific
P08670	VIM	0	0.25	0.28	0.54	0	0.45	-0.503	-0.37	non-specific	non-specific
Q7Z5K2	WAPL	0.33	0.08	0.05	0.09	1	0	0.135	0.1	High	NotDetected
Q9C0J8	WDR33	1	0	0.32	0.61	1	0	0.165	0.12	High	non-specific
O94967	WDR47	0.67	0.03	0.06	0.11	1	0	0.49	0.36	High	NotDetected
P61964	WDR5	0.33	0.1	0.11	0.21	1	0	0.328	0.24	High	NotDetected
Q15007	WTAP	1	0	0.18	0.35					High	non-specific
P13010	XRCC5	1	0	0.46	0.89	1	0	0.363	0.27	High	non-specific
P12956	XRCC6	1	0	0.33	0.64	1	0	0.372	0.28	High	non-specific
P67809	YBX1	1	0	1.53	2.98	0	0.38	0.473	0.35	non-specific	non-specific
P16989	YBX3	1	0	0.37	0.73	0.2	0.22	0.324	0.24	non-specific	non-specific
P49750	YLPM1	0.69	0.01	0.02	0.04	0	0.38	0.009	0.01	non-specific	non-specific
P62258	YWHAE	0.33	0.1	0.14	0.27	0.99	0	0.308	0.23	High	non-specific
P61981	YWHAG					0.99	0	0.283	0.21	High	non-specific
P27348	YWHAQ	1	0	0.36	0.7	0.77	0.01	0.252	0.19	High	non-specific
P63104	YWHAZ	1	0	0.22	0.42	0.67	0.02	0.288	0.21	High	non-specific
Q9Y2K1	ZBTB1					0.99	0	0.098	0.07	High	NotDetected
Q8N567	ZCCHC9	0.67	0.04	0.16	0.32					High	NotDetected
Q96F45	ZNF503	1	0	0.24	0.47	1	0	0.176	0.13	High	NotDetected
Q96ME7	ZNF512					0.67	0.02	0.062	0.05	High	NotDetected

## Sheet: DYRK1A_AbC2_IgG_Rep1
Bait	Prey	Description	Gene Symbol	Gene ID	Mass (kDa)	SpC-AbC2	SpC Sum AbC2	AvgSpC AbC2	SpC-IgG mouse	SpC Sum IgG mouse	SpC AbC2-SpC IgG	SAINT score	Fold Change	BFDR	SpC/MW	Enrichment score
Q13627	Q9BTE6	alanyl-tRNA synthetase domain containing 1	AARSD1	80755	45.48	19|21|20	60	20	0|0|0	0	60	1	200	0	1.31926	2.56666
Q13627	Q9NY61	apoptosis antagonizing transcription factor	AATF	26574	63.133	5|2|6	13	4.33	0|0|0	0	13	1	43.33	0	0.205914	0.400612
Q13627	P60709	actin beta	ACTB	60	41.737	28|28|27	83	27.67	32|29|36	97	-14	0	0.86	0.26	-0.335434	-0.652595
Q13627	Q562R1	actin, beta like 2	ACTBL2	345651	42.003	3|4|3	10	3.33	6|4|5	15	-5	0	0.67	0.26	-0.119039	-0.231594
Q13627	P68032	actin, alpha, cardiac muscle 1	ACTC1	70	42.019	12|13|16	41	13.67	19|15|24	58	-17	0	0.71	0.26	-0.404579	-0.787118
Q13627	P63261	actin gamma 1	ACTG1	71	41.793	29|29|28	86	28.67	33|31|36	100	-14	0	0.86	0.26	-0.334984	-0.65172
Q13627	Q12802	A-kinase anchoring protein 13	AKAP13	11214	307.55	11|6|10	27	9	0|0|0	0	27	1	90	0	0.0877906	0.170799
Q13627	P02768	albumin	ALB	213	69.367	5|2|4	11	3.67	2|2|4	8	3	0.2	1.38	0.19	0.0432482	0.0841405
Q13627	Q86V81	Aly/REF export factor	ALYREF	10189	26.888	4|4|4	12	4	1|0|0	1	11	1	12	0	0.409104	0.795923
Q13627	Q9H1A4	anaphase promoting complex subunit 1	ANAPC1	64682	216.5	4|3|2	9	3	0|0|0	0	9	1	30	0	0.0415704	0.0808763
Q13627	Q96DE5	anaphase promoting complex subunit 16	ANAPC16	119504	11.667	5|3|3	11	3.67	0|0|0	0	11	1	36.67	0	0.94283	1.8343
Q13627	Q9UJX3	anaphase promoting complex subunit 7	ANAPC7	51434	66.855	15|15|15	45	15	0|0|0	0	45	1	150	0	0.673098	1.30953
Q13627	A6NMY6	annexin A2 pseudogene 2	ANXA2P2	304	38.659	3|2|2	7	2.33	0|0|0	0	7	1	23.33	0	0.18107	0.352277
Q13627	Q9UBL3	ASH2 like histone lysine methyltransferase complex subunit	ASH2L	9070	68.723	3|1|3	7	2.33	0|0|0	0	7	0.67	23.33	0.03	0.101858	0.198168
Q13627	Q9NVI7	ATPase family, AAA domain containing 3A	ATAD3A	55210	71.369	3|2|0	5	1.67	0|0|0	0	5	0.67	16.67	0.03	0.0700584	0.1363
Q13627	P25705	ATP synthase, H+ transporting, mitochondrial F1 complex, alpha subunit 1, cardiac muscle	ATP5F1A	498	59.751	9|5|4	18	6	1|0|0	1	17	1	18	0	0.284514	0.553529
Q13627	P06576	ATP synthase, H+ transporting, mitochondrial F1 complex, beta polypeptide	ATP5F1B	506	56.56	3|1|0	4	1.33	1|0|0	1	3	0.33	4	0.1	0.053041	0.103193
Q13627	P36542	ATP synthase, H+ transporting, mitochondrial F1 complex, gamma polypeptide 1	ATP5C1	509	32.996	2|2|0	4	1.33	0|0|0	0	4	0.67	13.33	0.04	0.121227	0.23585
Q13627	Q8WWM7	ataxin 2 like	ATXN2L	11273	113.374	5|1|3	9	3	0|0|0	0	9	0.67	30	0.02	0.0793833	0.154442
Q13627	O95816	BCL2 associated athanogene 2	BAG2	9532	23.772	1|2|2	5	1.67	0|0|0	0	5	0.67	16.67	0.04	0.210331	0.409205
Q13627	O75531	barrier to autointegration factor 1	BANF1	8815	10.059	5|2|4	11	3.67	0|0|1	1	10	0.99	11	0	0.994135	1.93411
Q13627	Q9NYF8	BCL2 associated transcription factor 1	BCLAF1	9774	106.122	79|76|68	223	74.33	6|6|6	18	205	1	12.39	0	1.93174	3.75825
Q13627	Q9Y224	RNA transcription, translation and transport factor	RTRAF	51637	28.068	4|5|6	15	5	0|0|0	0	15	1	50	0	0.534416	1.03972
Q13627	P27708	carbamoyl-phosphate synthetase 2, aspartate transcarbamylase, and dihydroorotase	CAD	790	242.984	4|8|4	16	5.33	3|1|3	7	9	0.59	2.29	0.06	0.0370395	0.0720612
Q13627	P62158	calmodulin 1	CALM1	801	16.838	3|4|3	10	3.33	4|2|2	8	2	0.09	1.25	0.2	0.118779	0.231087
Q13627	Q13557	calcium/calmodulin dependent protein kinase II delta	CAMK2D	817	56.369	8|7|6	21	7	0|0|0	0	21	1	70	0	0.372545	0.724796
Q13627	Q13555	calcium/calmodulin dependent protein kinase II gamma	CAMK2G	818	62.609	2|2|2	6	2	0|0|0	0	6	1	20	0	0.0958329	0.186445
Q13627	Q5T5Y3	calmodulin regulated spectrin associated protein 1	CAMSAP1	157922	177.972	30|18|22	70	23.33	0|0|0	0	70	1	233.33	0	0.39332	0.765215
Q13627	Q14444	cell cycle associated protein 1	CAPRIN1	4076	78.366	3|2|0	5	1.67	0|0|0	0	5	0.67	16.67	0.03	0.0638032	0.124131
Q13627	P52907	capping actin protein of muscle Z-line alpha subunit 1	CAPZA1	829	32.923	2|2|1	5	1.67	1|2|2	5	0	0.18	1	0.19	0	0
Q13627	P47756	capping actin protein of muscle Z-line beta subunit	CAPZB	832	31.35	2|2|2	6	2	1|1|1	3	3	0.8	2	0.01	0.0956938	0.186175
Q13627	O15234	cancer susceptibility 3	CASC3	22794	76.278	1|1|2	4	1.33	0|0|0	0	4	0.33	13.33	0.1	0.0524398	0.102023
Q13627	P04040	catalase	CAT	847	59.756	57|60|70	187	62.33	0|0|0	0	187	1	623.33	0	3.12939	6.08831
Q13627	Q13185	chromobox 3	CBX3	11335	20.811	4|2|2	8	2.67	0|0|0	0	8	1	26.67	0	0.384412	0.747883
Q13627	Q8N163	cell cycle and apoptosis regulator 2	CCAR2	57805	102.902	21|18|20	59	19.67	0|0|0	0	59	1	196.67	0	0.573361	1.11549
Q13627	Q6PK04	coiled-coil domain containing 137	CCDC137	339230	33.231	2|2|1	5	1.67	0|0|0	0	5	0.67	16.67	0.04	0.150462	0.292727
Q13627	Q13042	cell division cycle 16	CDC16	8881	71.656	2|1|3	6	2	0|0|0	0	6	0.67	20	0.03	0.0837334	0.162905
Q13627	P30260	cell division cycle 27	CDC27	996	91.867	27|21|18	66	22	0|0|0	0	66	1	220	0	0.71843	1.39772
Q13627	Q96SN8	CDK5 regulatory subunit associated protein 2	CDK5RAP2	55755	215.038	2|8|3	13	4.33	0|0|0	0	13	1	43.33	0	0.0604544	0.117616
Q13627	Q5SW79	centrosomal protein 170	CEP170	9859	175.293	3|1|3	7	2.33	0|0|0	0	7	0.67	23.33	0.03	0.0399331	0.0776909
Q13627	Q5VT06	centrosomal protein 350	CEP350	9857	350.93	2|0|2	4	1.33	0|0|0	0	4	0.67	13.33	0.04	0.0113983	0.0221757
Q13627	P41208	centrin 2	CETN2	1069	19.738	4|3|2	9	3	0|0|0	0	9	1	30	0	0.455973	0.887107
Q13627	P23528	cofilin 1	CFL1	1072	18.502	2|2|2	6	2	0|0|0	0	6	1	20	0	0.324289	0.630913
Q13627	Q9Y3Y2	chromatin target of PRMT1	CHTOP	26097	26.397	5|5|7	17	5.67	5|3|4	12	5	0.04	1.42	0.21	0.189415	0.368513
Q13627	Q07065	cytoskeleton associated protein 4	CKAP4	10970	66.022	1|2|1	4	1.33	0|0|0	0	4	0.33	13.33	0.1	0.0605859	0.117871
Q13627	Q00610	clathrin heavy chain	CLTC	1213	191.615	4|1|2	7	2.33	1|0|0	1	6	0.66	7	0.06	0.0313128	0.0609198
Q13627	P02452	collagen type I alpha 1 chain	COL1A1	1277	138.941	1|2|2	5	1.67	0|0|1	1	4	0.65	5	0.06	0.0287892	0.0560101
Q13627	P31327	carbamoyl-phosphate synthase 1	CPS1	1373	164.939	10|8|7	25	8.33	0|0|0	0	25	1	83.33	0	0.151571	0.294886
Q13627	Q10570	cleavage and polyadenylation specific factor 1	CPSF1	29894	160.884	13|11|8	32	10.67	0|0|0	0	32	1	106.67	0	0.198901	0.386967
Q13627	Q9P2I0	cleavage and polyadenylation specific factor 2	CPSF2	53981	88.487	17|14|10	41	13.67	0|0|0	0	41	1	136.67	0	0.463345	0.901449
Q13627	Q9UKF6	cleavage and polyadenylation specific factor 3	CPSF3	51692	77.486	8|8|5	21	7	0|0|0	0	21	1	70	0	0.271017	0.52727
Q13627	O95639	cleavage and polyadenylation specific factor 4	CPSF4	10898	30.255	4|5|4	13	4.33	0|0|0	0	13	1	43.33	0	0.429681	0.835955
Q13627	Q9P2B4	CTTNBP2 N-terminal like	CTTNBP2NL	55917	70.158	11|8|9	28	9.33	0|0|0	0	28	1	93.33	0	0.399099	0.776458
Q13627	P61962	DDB1 and CUL4 associated factor 7	DCAF7	10238	38.926	7|7|8	22	7.33	0|0|0	0	22	1	73.33	0	0.565175	1.09956
Q13627	Q92499	DEAD-box helicase 1	DDX1	1653	82.432	6|7|7	20	6.67	0|0|0	0	20	1	66.67	0	0.242624	0.472032
Q13627	Q92841	DEAD-box helicase 17	DDX17	10521	80.272	4|6|3	13	4.33	2|2|3	7	6	0.47	1.86	0.08	0.0747459	0.14542
Q13627	Q9NR30	DExD-box helicase 21	DDX21	9188	87.344	7|5|4	16	5.33	0|0|0	0	16	1	53.33	0	0.183184	0.356389
Q13627	O00571	DEAD-box helicase 3, X-linked	DDX3X	1654	73.243	20|18|20	58	19.33	3|4|3	10	48	1	5.8	0	0.655353	1.27501
Q13627	Q9UJV9	DEAD-box helicase 41	DDX41	51428	69.838	5|5|1	11	3.67	0|0|0	0	11	0.67	36.67	0.02	0.157507	0.306435
Q13627	P17844	DEAD-box helicase 5	DDX5	1655	69.148	7|8|4	19	6.33	2|1|3	6	13	0.88	3.17	0.01	0.188003	0.365764
Q13627	O43143	DEAH-box helicase 15	DHX15	1665	90.933	2|3|2	7	2.33	0|0|0	0	7	1	23.33	0	0.0769798	0.149766
Q13627	Q9H2U1	DEAH-box helicase 36	DHX36	170506	114.76	26|21|21	68	22.67	0|0|0	0	68	1	226.67	0	0.592541	1.1528
Q13627	Q08211	DExH-box helicase 9	DHX9	1660	140.958	9|6|6	21	7	0|0|0	0	21	1	70	0	0.148981	0.289845
Q13627	Q16555	dihydropyrimidinase like 2	DPYSL2	1808	62.294	35|31|27	93	31	0|0|0	0	93	1	310	0	1.49292	2.90451
Q13627	Q14195	dihydropyrimidinase like 3	DPYSL3	1809	61.963	33|42|38	113	37.67	0|0|0	0	113	1	376.67	0	1.82367	3.54799
Q13627	P15924	desmoplakin	DSP	1832	331.774	5|7|5	17	5.67	9|5|13	27	-10	0	0.63	0.26	-0.030141	-0.0586401
Q13627	P63167	dynein light chain LC8-type 1	DYNLL1	8655	10.366	2|2|3	7	2.33	1|0|0	1	6	0.99	7	0	0.578815	1.1261
Q13627	Q13627	dual specificity tyrosine phosphorylation regulated kinase 1A	DYRK1A	1859	85.584	15|13|16	44	14.67	0|0|0	0	44	1	146.67	0	0.514115	1.00022
Q13627	P68104	eukaryotic translation elongation factor 1 alpha 1	EEF1A1	1915	50.141	6|5|3	14	4.67	1|2|2	5	9	0.85	2.8	0.01	0.179494	0.34921
Q13627	Q14152	eukaryotic translation initiation factor 3 subunit A	EIF3A	8661	166.569	29|31|27	87	29	0|0|0	0	87	1	290	0	0.522306	1.01616
Q13627	P55884	eukaryotic translation initiation factor 3 subunit B	EIF3B	8662	92.482	20|15|16	51	17	0|0|0	0	51	1	170	0	0.551459	1.07288
Q13627	Q99613	eukaryotic translation initiation factor 3 subunit C	EIF3C	8663	105.344	22|16|21	59	19.67	0|0|0	0	59	1	196.67	0	0.56007	1.08963
Q13627	O15371	eukaryotic translation initiation factor 3 subunit D	EIF3D	8664	63.973	15|16|14	45	15	0|0|0	0	45	1	150	0	0.703422	1.36852
Q13627	P60228	eukaryotic translation initiation factor 3 subunit E	EIF3E	3646	52.221	6|4|4	14	4.67	0|0|0	0	14	1	46.67	0	0.268091	0.521579
Q13627	O75821	eukaryotic translation initiation factor 3 subunit G	EIF3G	8666	35.611	9|7|7	23	7.67	0|0|0	0	23	1	76.67	0	0.645868	1.25655
Q13627	O15372	eukaryotic translation initiation factor 3 subunit H	EIF3H	8667	39.93	7|5|4	16	5.33	0|0|0	0	16	1	53.33	0	0.400701	0.779574
Q13627	Q13347	eukaryotic translation initiation factor 3 subunit I	EIF3I	8668	36.502	11|10|11	32	10.67	0|0|0	0	32	1	106.67	0	0.876664	1.70557
Q13627	Q9UBQ5	eukaryotic translation initiation factor 3 subunit K	EIF3K	27335	25.06	2|2|2	6	2	0|0|0	0	6	1	20	0	0.239425	0.465808
Q13627	Q9Y262	eukaryotic translation initiation factor 3 subunit L	EIF3L	51386	66.727	6|5|2	13	4.33	0|0|0	0	13	1	43.33	0	0.194824	0.379034
Q13627	P38919	eukaryotic translation initiation factor 4A3	EIF4A3	9775	46.871	4|9|8	21	7	0|0|0	0	21	1	70	0	0.448038	0.87167
Q13627	P50402	emerin	EMD	2010	28.994	3|6|3	12	4	2|2|1	5	7	0.74	2.4	0.01	0.241429	0.469707
Q13627	P58107	epiplakin 1	EPPK1	83481	555.621	152|145|128	425	141.67	128|123|134	385	40	0	1.1	0.26	0.0719915	0.140061
Q13627	P84090	enhancer of rudimentary homolog (Drosophila)	ERH	2079	12.259	8|9|10	27	9	8|10|8	26	1	0	1.04	0.24	0.0815727	0.158702
Q13627	Q01844	EWS RNA binding protein 1	EWSR1	2130	68.478	8|5|6	19	6.33	6|7|10	23	-4	0	0.83	0.24	-0.0584129	-0.113644
Q13627	Q9UK61	family with sequence similarity 208 member A	FAM208A	23272	189.032	8|8|8	24	8	0|0|0	0	24	1	80	0	0.126963	0.247009
Q13627	Q9NYF3	family with sequence similarity 53 member C	FAM53C	51307	43.091	2|1|1	4	1.33	0|0|0	0	4	0.33	13.33	0.1	0.0928268	0.180597
Q13627	A6ND36	family with sequence similarity 83 member G	FAM83G	644815	90.835	2|1|2	5	1.67	0|0|0	0	5	0.67	16.67	0.04	0.0550449	0.107091
Q13627	Q9Y285	phenylalanyl-tRNA synthetase alpha subunit	FARSA	2193	57.564	2|2|1	5	1.67	0|0|0	0	5	0.67	16.67	0.04	0.0868598	0.168988
Q13627	P22087	fibrillarin	FBL	2091	33.784	1|2|1	4	1.33	0|0|0	0	4	0.33	13.33	0.1	0.118399	0.230349
Q13627	Q96AC1	fermitin family member 2	FERMT2	10979	77.861	2|4|2	8	2.67	0|0|0	0	8	1	26.67	0	0.102747	0.199897
Q13627	Q6UN15	factor interacting with PAPOLA and CPSF1	FIP1L1	81608	66.526	11|13|15	39	13	0|0|0	0	39	1	130	0	0.586237	1.14054
Q13627	P21333	filamin A	FLNA	2316	280.739	14|7|3	24	8	9|3|3	15	9	0.3	1.6	0.18	0.0320582	0.0623701
Q13627	Q06787	fragile X mental retardation 1	FMR1	2332	71.174	3|2|3	8	2.67	0|0|0	0	8	1	26.67	0	0.112401	0.218678
Q13627	P35637	FUS RNA binding protein	FUS	2521	53.426	12|12|12	36	12	13|13|15	41	-5	0	0.88	0.26	-0.0935874	-0.182077
Q13627	P51114	FMR1 autosomal homolog 1	FXR1	8087	69.721	3|4|7	14	4.67	0|0|0	0	14	1	46.67	0	0.2008	0.390662
Q13627	Q86VQ1	glucocorticoid induced 1	GLCCI1	113263	58.024	2|1|1	4	1.33	0|0|0	0	4	0.33	13.33	0.1	0.068937	0.134119
Q13627	Q13227	G protein pathway suppressor 2	GPS2	2874	36.689	2|2|2	6	2	0|0|0	0	6	1	20	0	0.163537	0.318165
Q13627	P07305	H1 histone family member 0	H1F0	3005	20.863	1|2|1	4	1.33	0|0|0	0	4	0.33	13.33	0.1	0.191727	0.37301
Q13627	O95714	HECT and RLD domain containing E3 ubiquitin protein ligase 2	HERC2	8924	527.228	3|2|4	9	3	0|0|0	0	9	1	30	0	0.0170704	0.0332109
Q13627	Q02539	histone cluster 1 H1 family member a	HIST1H1A	3024	21.842	5|2|5	12	4	1|1|1	3	9	0.93	4	0	0.41205	0.801654
Q13627	P16401	histone cluster 1 H1 family member b	HIST1H1B	3009	22.58	8|6|9	23	7.67	1|0|0	1	22	1	23	0	0.974314	1.89555
Q13627	P16403	histone cluster 1 H1 family member c	HIST1H1C	3006	21.365	15|13|14	42	14	4|3|7	14	28	0.99	3	0	1.31055	2.54972
Q13627	P10412	histone cluster 1 H1 family member e	HIST1H1E	3008	21.865	16|14|14	44	14.67	3|2|6	11	33	1	4	0	1.50926	2.93631
Q13627	Q96KK5	histone cluster 1 H2A family member h	HIST1H2AH	85235	13.906	6|7|4	17	5.67	4|3|6	13	4	0.02	1.31	0.21	0.287646	0.559622
Q13627	O60814	histone cluster 1 H2B family member k	HIST1H2BK	85236	13.89	2|3|2	7	2.33	0|1|5	6	1	0.16	1.17	0.2	0.0719942	0.140067
Q13627	P68431	histone cluster 1 H3 family member a	HIST1H3A	8350	15.404	4|4|2	10	3.33	1|0|4	5	5	0.7	2	0.01	0.324591	0.6315
Q13627	P62805	histone cluster 1 H4 family member a	HIST1H4A	8359	11.367	3|4|4	11	3.67	1|0|7	8	3	0.23	1.38	0.19	0.263922	0.513467
Q13627	P22626	heterogeneous nuclear ribonucleoprotein A2/B1	HNRNPA2B1	3181	37.43	6|6|4	16	5.33	1|0|2	3	13	0.99	5.33	0	0.347315	0.67571
Q13627	P51991	heterogeneous nuclear ribonucleoprotein A3	HNRNPA3	220988	39.595	4|2|4	10	3.33	0|0|0	0	10	1	33.33	0	0.252557	0.491356
Q13627	P07910	heterogeneous nuclear ribonucleoprotein C (C1/C2)	HNRNPC	3183	33.67	9|9|11	29	9.67	0|0|0	0	29	1	96.67	0	0.861301	1.67568
Q13627	O14979	heterogeneous nuclear ribonucleoprotein D like	HNRNPDL	9987	46.438	2|3|2	7	2.33	0|0|0	0	7	1	23.33	0	0.150739	0.293266
Q13627	P52597	heterogeneous nuclear ribonucleoprotein F	HNRNPF	3185	45.672	12|11|11	34	11.33	3|5|4	12	22	0.97	2.83	0	0.481696	0.937151
Q13627	P31943	heterogeneous nuclear ribonucleoprotein H1	HNRNPH1	3187	49.229	17|16|17	50	16.67	8|7|9	24	26	0.08	2.08	0.2	0.528144	1.02752
Q13627	P55795	heterogeneous nuclear ribonucleoprotein H2	HNRNPH2	3188	49.264	7|8|8	23	7.67	4|3|4	11	12	0.49	2.09	0.07	0.243586	0.473902
Q13627	P61978	heterogeneous nuclear ribonucleoprotein K	HNRNPK	3190	50.976	10|10|7	27	9	0|0|0	0	27	1	90	0	0.529661	1.03047
Q13627	P14866	heterogeneous nuclear ribonucleoprotein L	HNRNPL	3191	64.133	8|6|5	19	6.33	0|0|0	0	19	1	63.33	0	0.296259	0.57638
Q13627	P52272	heterogeneous nuclear ribonucleoprotein M	HNRNPM	4670	77.516	14|13|18	45	15	11|7|12	30	15	0	1.5	0.23	0.193508	0.376476
Q13627	O43390	heterogeneous nuclear ribonucleoprotein R	HNRNPR	10236	70.943	9|9|11	29	9.67	0|0|0	0	29	1	96.67	0	0.408779	0.79529
Q13627	Q00839	heterogeneous nuclear ribonucleoprotein U	HNRNPU	3192	90.584	56|49|48	153	51	19|17|21	57	96	0.93	2.68	0	1.05979	2.06185
Q13627	Q9BUJ2	heterogeneous nuclear ribonucleoprotein U like 1	HNRNPUL1	11100	95.739	3|2|1	6	2	1|0|0	1	5	0.66	6	0.06	0.0522253	0.101606
Q13627	Q1KMD3	heterogeneous nuclear ribonucleoprotein U like 2	HNRNPUL2	221092	85.105	23|25|23	71	23.67	2|1|2	5	66	1	14.2	0	0.775513	1.50878
Q13627	Q5SSJ5	heterochromatin protein 1 binding protein 3	HP1BP3	50809	61.207	4|2|1	7	2.33	0|0|0	0	7	0.67	23.33	0.03	0.114366	0.222502
Q13627	P08107	heat shock protein family A (Hsp70) member 1A	HSPA1A	3303	70.052	12|3|8	23	7.67	3|4|4	11	12	0.53	2.09	0.07	0.171301	0.333271
Q13627	P11021	heat shock protein family A (Hsp70) member 5	HSPA5	3309	72.333	10|5|10	25	8.33	7|7|6	20	5	0	1.25	0.22	0.0691247	0.134484
Q13627	P11142	heat shock protein family A (Hsp70) member 8	HSPA8	3312	70.898	21|15|18	54	18	9|8|11	28	26	0.07	1.93	0.21	0.366724	0.713471
Q13627	P38646	heat shock protein family A (Hsp70) member 9	HSPA9	3313	73.68	2|1|2	5	1.67	1|1|1	3	2	0.53	1.67	0.07	0.0271444	0.0528101
Q13627	P04792	heat shock protein family B (small) member 1	HSPB1	3315	22.783	7|1|3	11	3.67	5|1|2	8	3	0.32	1.38	0.18	0.131677	0.256181
Q13627	P10809	heat shock protein family D (Hsp60) member 1	HSPD1	3329	61.055	15|7|12	34	11.33	2|1|1	4	30	1	8.5	0	0.49136	0.955954
Q13627	Q7Z6Z7	HECT, UBA and WWE domain containing 1, E3 ubiquitin protein ligase	HUWE1	10075	481.891	46|35|42	123	41	0|0|0	0	123	1	410	0	0.255244	0.496585
Q13627	Q9NZI8	insulin like growth factor 2 mRNA binding protein 1	IGF2BP1	10642	63.481	2|1|1	4	1.33	0|0|0	0	4	0.33	13.33	0.1	0.063011	0.122589
Q13627	O00425	insulin like growth factor 2 mRNA binding protein 3	IGF2BP3	10643	63.705	4|3|2	9	3	0|0|0	0	9	1	30	0	0.141276	0.274856
Q13627	Q12905	interleukin enhancer binding factor 2	ILF2	3608	43.062	2|1|1	4	1.33	0|0|0	0	4	0.33	13.33	0.1	0.0928893	0.180719
Q13627	Q12906	interleukin enhancer binding factor 3	ILF3	3609	95.338	10|10|5	25	8.33	0|0|1	1	24	1	25	0	0.251736	0.489759
Q13627	P12268	inosine monophosphate dehydrogenase 2	IMPDH2	3615	55.805	3|2|2	7	2.33	0|0|0	0	7	1	23.33	0	0.125437	0.24404
Q13627	Q07666	KH RNA binding domain containing, signal transduction associated 1	KHDRBS1	10657	48.227	5|7|4	16	5.33	3|2|2	7	9	0.69	2.29	0.01	0.186617	0.363069
Q13627	O43896	kinesin family member 1C	KIF1C	10749	122.947	3|2|2	7	2.33	0|0|0	0	7	1	23.33	0	0.0569351	0.110769
Q13627	Q2M1P5	kinesin family member 7	KIF7	374654	150.587	9|6|6	21	7	0|0|0	0	21	1	70	0	0.139454	0.271312
Q13627	O14686	lysine methyltransferase 2D	KMT2D	8085	593.389	25|20|21	66	22	0|0|0	0	66	1	220	0	0.111226	0.216392
Q13627	Q9Y448	kinetochore localized astrin/SPAG5 binding protein	KNSTRN	90417	35.438	8|6|4	18	6	0|0|0	0	18	1	60	0	0.507929	0.988189
Q13627	Q6PKG0	La ribonucleoprotein domain family member 1	LARP1	23367	123.51	3|2|2	7	2.33	0|0|0	0	7	1	23.33	0	0.0566756	0.110264
Q13627	P00338	lactate dehydrogenase A	LDHA	3939	36.689	2|2|2	6	2	0|0|1	1	5	0.98	6	0	0.136281	0.265137
Q13627	P02545	lamin A/C	LMNA	4000	74.139	3|2|0	5	1.67	5|0|1	6	-1	0.16	0.83	0.2	-0.0134882	-0.0262416
Q13627	Q8WWI1	LIM domain 7	LMO7	4008	192.696	16|3|17	36	12	1|1|3	5	31	0.87	7.2	0.01	0.160875	0.312987
Q13627	Q86V48	leucine zipper protein 1	LUZP1	7798	120.275	2|4|6	12	4	0|0|0	0	12	1	40	0	0.0997714	0.194108
Q13627	Q9UNF1	MAGE family member D2	MAGED2	10916	64.954	4|2|2	8	2.67	0|0|0	0	8	1	26.67	0	0.123164	0.239619
Q13627	P78559	microtubule associated protein 1A	MAP1A	4130	305.485	13|5|10	28	9.33	0|0|0	0	28	1	93.33	0	0.0916575	0.178322
Q13627	P46821	microtubule associated protein 1B	MAP1B	4131	270.634	144|114|137	395	131.67	4|3|7	14	381	1	28.21	0	1.40781	2.73892
Q13627	Q14244	microtubule associated protein 7	MAP7	9053	84.052	3|3|1	7	2.33	1|0|1	2	5	0.65	3.5	0.06	0.059487	0.115733
Q13627	Q3KQU3	MAP7 domain containing 1	MAP7D1	55700	92.82	3|3|2	8	2.67	0|0|0	0	8	1	26.67	0	0.0861883	0.167682
Q13627	P43243	matrin 3	MATR3	9782	94.623	66|61|60	187	62.33	0|1|0	1	186	1	187	0	1.9657	3.82431
Q13627	P33991	minichromosome maintenance complex component 4	MCM4	4173	96.558	6|8|6	20	6.67	0|0|0	0	20	1	66.67	0	0.207129	0.402975
Q13627	Q14566	minichromosome maintenance complex component 6	MCM6	4175	92.889	2|1|1	4	1.33	0|0|0	0	4	0.33	13.33	0.1	0.0430621	0.0837785
Q13627	P33993	minichromosome maintenance complex component 7	MCM7	4176	81.308	7|5|6	18	6	1|0|0	1	17	1	18	0	0.209082	0.406773
Q13627	Q99549	M-phase phosphoprotein 8	MPHOSPH8	54737	97.182	1|3|0	4	1.33	0|0|0	0	4	0.33	13.33	0.08	0.0411599	0.0800776
Q13627	Q6IN84	mitochondrial rRNA methyltransferase 1	MRM1	79922	38.638	8|6|8	22	7.33	0|0|0	0	22	1	73.33	0	0.569388	1.10776
Q13627	P35580	myosin heavy chain 10	MYH10	4628	228.999	10|15|13	38	12.67	20|15|18	53	-15	0	0.72	0.26	-0.0655025	-0.127437
Q13627	P35579	myosin heavy chain 9	MYH9	4627	226.532	135|150|133	418	139.33	156|144|157	457	-39	0	0.91	0.26	-0.172161	-0.334944
Q13627	P19105	myosin light chain 12A	MYL12A	10627	19.794	7|8|7	22	7.33	5|7|7	19	3	0	1.16	0.23	0.151561	0.294866
Q13627	O00159	myosin IC	MYO1C	4641	121.682	1|2|1	4	1.33	0|2|2	4	0	0.17	1	0.19	0	0
Q13627	P19338	nucleolin	NCL	4691	76.614	30|31|27	88	29.33	0|0|0	0	88	1	293.33	0	1.14862	2.23466
Q13627	Q14686	nuclear receptor coactivator 6	NCOA6	23054	219.145	2|0|2	4	1.33	0|0|0	0	4	0.67	13.33	0.04	0.0182528	0.0355112
Q13627	O75376	nuclear receptor corepressor 1	NCOR1	9611	270.21	43|29|42	114	38	0|0|0	0	114	1	380	0	0.421894	0.820806
Q13627	P48681	nestin	NES	10763	177.439	2|2|4	8	2.67	4|3|5	12	-4	0	0.67	0.26	-0.022543	-0.0438579
Q13627	Q9BSC4	nucleolar protein 10	NOL10	79954	80.302	2|3|3	8	2.67	0|0|0	0	8	1	26.67	0	0.0996239	0.193821
Q13627	Q15233	non-POU domain containing, octamer-binding	NONO	4841	54.232	3|0|1	4	1.33	0|0|0	0	4	0.33	13.33	0.08	0.0737572	0.143496
Q13627	P06748	nucleophosmin	NPM1	4869	32.575	8|2|4	14	4.67	0|0|0	0	14	1	46.67	0	0.429777	0.836143
Q13627	Q08J23	NOP2/Sun RNA methyltransferase family member 2	NSUN2	54888	86.471	108|98|105	311	103.67	0|0|0	0	311	1	1036.67	0	3.59658	6.99724
Q13627	Q7Z417	NUFIP2, FMR1 interacting protein 2	NUFIP2	57532	76.121	8|3|6	17	5.67	0|0|0	0	17	1	56.67	0	0.223329	0.434492
Q13627	Q01804	OTU deubiquitinase 4	OTUD4	54726	124.045	3|3|4	10	3.33	0|0|0	0	10	1	33.33	0	0.0806159	0.15684
Q13627	P11940	poly(A) binding protein cytoplasmic 1	PABPC1	26986	70.671	36|27|33	96	32	2|1|1	4	92	1	24	0	1.30181	2.5327
Q13627	Q13310	poly(A) binding protein cytoplasmic 4	PABPC4	8761	70.783	20|17|21	58	19.33	0|0|0	0	58	1	193.33	0	0.819406	1.59417
Q13627	O75459	PAGE family member 1	PAGE1	8712	16.15	6|3|5	14	4.67	0|0|0	0	14	1	46.67	0	0.866873	1.68652
Q13627	Q8IXS6	paralemmin 2	PALM2	114299	42.185	3|1|0	4	1.33	0|0|0	0	4	0.33	13.33	0.08	0.0948204	0.184476
Q13627	Q15365	poly(rC) binding protein 1	PCBP1	5093	37.498	2|2|1	5	1.67	0|0|0	0	5	0.67	16.67	0.04	0.13334	0.259417
Q13627	Q15154	pericentriolar material 1	PCM1	5108	228.533	9|5|9	23	7.67	0|0|0	0	23	1	76.67	0	0.100642	0.195801
Q13627	O95613	pericentrin	PCNT	5116	378.037	14|11|12	37	12.33	0|0|0	0	37	1	123.33	0	0.097874	0.190416
Q13627	Q96HS1	PGAM family member 5, mitochondrial serine/threonine protein phosphatase	PGAM5	192111	32.004	11|10|8	29	9.67	1|0|0	1	28	1	29	0	0.874891	1.70212
Q13627	Q8IWS0	PHD finger protein 6	PHF6	84295	41.29	7|3|3	13	4.33	0|0|0	0	13	1	43.33	0	0.314846	0.612541
Q13627	Q15149	plectin	PLEC	5339	531.791	244|224|213	681	227	259|229|264	752	-71	0	0.91	0.26	-0.133511	-0.259749
Q13627	P29590	promyelocytic leukemia	PML	5371	97.551	23|16|19	58	19.33	0|0|0	0	58	1	193.33	0	0.594561	1.15673
Q13627	Q9UL42	paraneoplastic Ma antigen 2	PNMA2	10687	41.509	2|2|0	4	1.33	0|0|0	0	4	0.67	13.33	0.04	0.0963646	0.18748
Q13627	Q9H307	pinin, desmosome associated protein	PNN	5411	81.614	3|3|5	11	3.67	0|0|2	2	9	0.98	5.5	0	0.110275	0.214543
Q13627	Q9BY77	DNA polymerase delta interacting protein 3	POLDIP3	84271	46.089	2|1|1	4	1.33	0|0|0	0	4	0.33	13.33	0.1	0.0867886	0.168849
Q13627	Q8NEY8	periphilin 1	PPHLN1	51535	52.737	4|4|4	12	4	0|0|0	0	12	1	40	0	0.227544	0.442693
Q13627	O43663	protein regulator of cytokinesis 1	PRC1	9055	71.607	1|4|3	8	2.67	0|0|0	0	8	0.67	26.67	0.02	0.111721	0.217356
Q13627	Q06830	peroxiredoxin 1	PRDX1	5052	22.11	8|7|7	22	7.33	1|0|1	2	20	1	11	0	0.904568	1.75986
Q13627	Q9UMS4	pre-mRNA processing factor 19	PRPF19	27339	55.181	9|6|9	24	8	0|0|0	0	24	1	80	0	0.434932	0.846172
Q13627	P48634	proline rich coiled-coil 2A	PRRC2A	7916	228.863	6|2|3	11	3.67	0|0|0	0	11	1	36.67	0	0.0480637	0.0935091
Q13627	Q5JSZ5	proline rich coiled-coil 2B	PRRC2B	84726	242.967	50|28|45	123	41	0|0|0	0	123	1	410	0	0.506242	0.984906
Q13627	Q9NS91	RAD18, E3 ubiquitin protein ligase	RAD18	56852	56.223	3|3|3	9	3	0|0|0	0	9	1	30	0	0.160077	0.311434
Q13627	Q9UKM9	RALY heterogeneous nuclear ribonucleoprotein	RALY	22913	32.463	2|2|1	5	1.67	0|0|0	0	5	0.67	16.67	0.04	0.154022	0.299653
Q13627	P62826	RAN, member RAS oncogene family	RAN	5901	24.423	3|2|1	6	2	0|0|0	0	6	0.67	20	0.03	0.24567	0.477957
Q13627	P98175	RNA binding motif protein 10	RBM10	8241	103.533	12|6|12	30	10	0|0|0	0	30	1	100	0	0.289763	0.563741
Q13627	Q96PK6	RNA binding motif protein 14	RBM14	10432	69.492	11|10|11	32	10.67	9|10|9	28	4	0	1.14	0.24	0.0575606	0.111986
Q13627	P78332	RNA binding motif protein 6	RBM6	10180	128.644	22|19|22	63	21	0|0|0	0	63	1	210	0	0.489724	0.95277
Q13627	Q9Y5S9	RNA binding motif protein 8A	RBM8A	9939	19.889	2|3|2	7	2.33	0|1|1	2	5	0.94	3.5	0	0.251395	0.489096
Q13627	P38159	RNA binding motif protein, X-linked	RBMX	27316	42.332	13|8|12	33	11	6|1|4	11	22	0.84	3	0.01	0.519701	1.01109
Q13627	Q14257	reticulocalbin 2	RCN2	5955	36.876	5|5|2	12	4	1|0|2	3	9	0.93	4	0	0.244061	0.474827
Q13627	Q9BWE0	replication initiator 1	REPIN1	29803	63.575	1|2|1	4	1.33	1|0|0	1	3	0.33	4	0.17	0.0471884	0.0918061
Q13627	Q5UIP0	replication timing regulatory factor 1	RIF1	55183	274.466	41|43|41	125	41.67	0|0|0	0	125	1	416.67	0	0.45543	0.88605
Q13627	Q8NCN4	ring finger protein 169	RNF169	254225	77.194	4|3|3	10	3.33	0|0|0	0	10	1	33.33	0	0.129544	0.252031
Q13627	Q15287	RNA binding protein with serine rich domain 1	RNPS1	10921	34.208	3|3|3	9	3	0|0|0	0	9	1	30	0	0.263096	0.511861
Q13627	P27635	ribosomal protein L10	RPL10	6134	24.604	14|13|11	38	12.67	3|5|4	12	26	0.98	3.17	0	1.05674	2.05591
Q13627	P62906	ribosomal protein L10a	RPL10A	4736	24.831	7|9|8	24	8	0|0|0	0	24	1	80	0	0.966534	1.88042
Q13627	P62913	ribosomal protein L11	RPL11	6135	20.252	3|3|3	9	3	2|0|1	3	6	0.94	3	0	0.296267	0.576395
Q13627	P30050	ribosomal protein L12	RPL12	6136	17.819	7|7|7	21	7	0|0|0	0	21	1	70	0	1.17852	2.29284
Q13627	P26373	ribosomal protein L13	RPL13	6137	24.261	14|15|11	40	13.33	11|6|10	27	13	0	1.48	0.23	0.535839	1.04249
Q13627	P40429	ribosomal protein L13a	RPL13A	23521	23.577	8|9|11	28	9.33	2|1|2	5	23	1	5.6	0	0.975527	1.89791
Q13627	P50914	ribosomal protein L14	RPL14	9045	23.432	7|7|6	20	6.67	1|1|1	3	17	1	6.67	0	0.725504	1.41149
Q13627	P61313	ribosomal protein L15	RPL15	6138	24.146	7|6|5	18	6	0|0|0	0	18	1	60	0	0.745465	1.45032
Q13627	P18621	ribosomal protein L17	RPL17	6139	21.397	15|16|17	48	16	7|5|8	20	28	0.67	2.4	0.02	1.30859	2.5459
Q13627	Q07020	ribosomal protein L18	RPL18	6141	21.634	6|7|6	19	6.33	1|1|1	3	16	1	6.33	0	0.739577	1.43886
Q13627	Q02543	ribosomal protein L18a	RPL18A	6142	20.762	12|13|10	35	11.67	4|4|3	11	24	0.98	3.18	0	1.15596	2.24895
Q13627	P84098	ribosomal protein L19	RPL19	6143	23.466	5|5|4	14	4.67	2|1|1	4	10	0.97	3.5	0	0.426148	0.829083
Q13627	P46778	ribosomal protein L21	RPL21	6144	18.565	6|5|4	15	5	5|4|5	14	1	0	1.07	0.22	0.0538648	0.104795
Q13627	P35268	ribosomal protein L22	RPL22	6146	14.787	2|1|3	6	2	0|0|0	0	6	0.67	20	0.03	0.405762	0.78942
Q13627	P62829	ribosomal protein L23	RPL23	9349	14.865	1|2|1	4	1.33	0|0|0	0	4	0.33	13.33	0.1	0.269088	0.523518
Q13627	P62750	ribosomal protein L23a	RPL23A	6147	17.695	5|6|4	15	5	2|1|1	4	11	0.97	3.75	0	0.621645	1.20943
Q13627	P83731	ribosomal protein L24	RPL24	6152	17.779	5|5|5	15	5	1|0|1	2	13	1	7.5	0	0.7312	1.42257
Q13627	P61254	ribosomal protein L26	RPL26	6154	17.258	5|4|5	14	4.67	0|0|0	0	14	1	46.67	0	0.811218	1.57825
Q13627	P61353	ribosomal protein L27	RPL27	6155	15.798	7|5|6	18	6	0|0|0	0	18	1	60	0	1.13938	2.2167
Q13627	P46776	ribosomal protein L27a	RPL27A	6157	16.561	8|8|8	24	8	6|6|4	16	8	0.01	1.5	0.22	0.483063	0.939811
Q13627	P46779	ribosomal protein L28	RPL28	6158	15.748	7|5|4	16	5.33	2|3|3	8	8	0.51	2	0.07	0.508001	0.988329
Q13627	P47914	ribosomal protein L29	RPL29	6159	17.752	2|2|2	6	2	0|0|1	1	5	0.98	6	0	0.281658	0.547974
Q13627	P39023	ribosomal protein L3	RPL3	6122	46.109	18|19|18	55	18.33	2|1|3	6	49	1	9.17	0	1.0627	2.06751
Q13627	P62888	ribosomal protein L30	RPL30	6156	12.784	6|5|7	18	6	0|0|0	0	18	1	60	0	1.40801	2.73932
Q13627	P62899	ribosomal protein L31	RPL31	6160	14.463	4|4|4	12	4	0|0|1	1	11	1	12	0	0.760561	1.47969
Q13627	P62910	ribosomal protein L32	RPL32	6161	15.86	6|7|5	18	6	2|1|2	5	13	0.98	3.6	0	0.819672	1.59469
Q13627	P49207	ribosomal protein L34	RPL34	6164	13.293	3|3|3	9	3	0|0|0	0	9	1	30	0	0.677048	1.31721
Q13627	P42766	ribosomal protein L35	RPL35	11224	14.551	3|4|3	10	3.33	1|1|1	3	7	0.95	3.33	0	0.481067	0.935927
Q13627	P18077	ribosomal protein L35a	RPL35A	6165	12.538	2|1|1	4	1.33	0|0|0	0	4	0.33	13.33	0.1	0.31903	0.620681
Q13627	Q9Y3U8	ribosomal protein L36	RPL36	25873	12.254	3|5|3	11	3.67	0|0|0	0	11	1	36.67	0	0.897666	1.74643
Q13627	P83881	ribosomal protein L36a	RPL36A	6173	12.441	2|2|2	6	2	2|2|2	6	0	0	1	0.26	0	0
Q13627	P61513	ribosomal protein L37a	RPL37A	6168	10.275	1|2|2	5	1.67	1|0|0	1	4	0.65	5	0.06	0.389294	0.757382
Q13627	P36578	ribosomal protein L4	RPL4	6124	47.697	23|25|19	67	22.33	4|2|5	11	56	1	6.09	0	1.17408	2.2842
Q13627	P46777	ribosomal protein L5	RPL5	6125	34.363	2|3|2	7	2.33	0|0|0	0	7	1	23.33	0	0.203707	0.396318
Q13627	Q02878	ribosomal protein L6	RPL6	6128	32.728	13|12|9	34	11.33	2|0|0	2	32	1	17	0	0.977756	1.90225
Q13627	P18124	ribosomal protein L7	RPL7	6129	29.226	12|15|10	37	12.33	0|0|0	0	37	1	123.33	0	1.266	2.46303
Q13627	P62424	ribosomal protein L7a	RPL7A	6130	29.996	12|14|12	38	12.67	0|0|0	0	38	1	126.67	0	1.26684	2.46466
Q13627	P62917	ribosomal protein L8	RPL8	6132	28.025	11|7|8	26	8.67	0|0|1	1	25	1	26	0	0.892061	1.73553
Q13627	P05388	ribosomal protein lateral stalk subunit P0	RPLP0	6175	34.274	3|6|4	13	4.33	0|0|0	0	13	1	43.33	0	0.379296	0.73793
Q13627	P05386	ribosomal protein lateral stalk subunit P1	RPLP1	6176	11.514	2|3|2	7	2.33	0|0|0	0	7	1	23.33	0	0.607956	1.18279
Q13627	P05387	ribosomal protein lateral stalk subunit P2	RPLP2	6181	11.665	10|7|12	29	9.67	1|0|0	1	28	1	29	0	2.40034	4.66993
Q13627	P62280	ribosomal protein S11	RPS11	6205	18.431	12|12|11	35	11.67	7|7|6	20	15	0.01	1.75	0.22	0.813846	1.58336
Q13627	P62277	ribosomal protein S13	RPS13	6207	17.222	3|5|3	11	3.67	0|0|0	0	11	1	36.67	0	0.638718	1.24264
Q13627	P62263	ribosomal protein S14	RPS14	6208	16.273	6|4|7	17	5.67	2|1|2	5	12	0.95	3.4	0	0.737418	1.43466
Q13627	P62841	ribosomal protein S15	RPS15	6209	17.04	4|4|5	13	4.33	0|0|0	0	13	1	43.33	0	0.762911	1.48426
Q13627	P62244	ribosomal protein S15a	RPS15A	6210	14.84	1|2|1	4	1.33	1|0|0	1	3	0.33	4	0.17	0.202156	0.3933
Q13627	P62249	ribosomal protein S16	RPS16	6217	16.445	4|8|3	15	5	2|2|1	5	10	0.82	3	0.01	0.608088	1.18305
Q13627	P0CW22	ribosomal protein S17	RPS17	6218	15.55	5|7|6	18	6	0|0|0	0	18	1	60	0	1.15756	2.25206
Q13627	P62269	ribosomal protein S18	RPS18	6222	17.719	10|12|11	33	11	8|8|10	26	7	0	1.27	0.24	0.395056	0.768592
Q13627	P39019	ribosomal protein S19	RPS19	6223	16.06	3|3|2	8	2.67	1|0|0	1	7	0.99	8	0	0.435866	0.847987
Q13627	P15880	ribosomal protein S2	RPS2	6187	31.324	9|11|9	29	9.67	3|2|4	9	20	0.98	3.22	0	0.638488	1.24219
Q13627	P62266	ribosomal protein S23	RPS23	6228	15.808	5|5|3	13	4.33	0|0|0	0	13	1	43.33	0	0.822368	1.59994
Q13627	P62847	ribosomal protein S24	RPS24	6229	15.423	6|7|5	18	6	1|0|0	1	17	1	18	0	1.10225	2.14446
Q13627	P62851	ribosomal protein S25	RPS25	6230	13.742	3|3|3	9	3	1|0|1	2	7	0.98	4.5	0	0.509387	0.991026
Q13627	P42677	ribosomal protein S27	RPS27	6232	9.461	3|4|3	10	3.33	1|1|0	2	8	0.98	5	0	0.845577	1.64509
Q13627	P62979	ribosomal protein S27a	RPS27A	6233	17.965	7|7|9	23	7.67	3|3|4	10	13	0.68	2.3	0.02	0.723629	1.40784
Q13627	Q71UM5	ribosomal protein S27 like	RPS27L	51065	9.477	2|3|1	6	2	0|0|0	0	6	0.67	20	0.03	0.633112	1.23173
Q13627	P62273	ribosomal protein S29	RPS29	6235	6.677	2|4|3	9	3	4|5|4	13	-4	0	0.69	0.26	-0.599071	-1.16551
Q13627	P23396	ribosomal protein S3	RPS3	6188	26.688	11|7|4	22	7.33	1|1|1	3	19	0.99	7.33	0	0.71193	1.38508
Q13627	P61247	ribosomal protein S3A	RPS3A	6189	29.945	12|15|13	40	13.33	0|0|0	0	40	1	133.33	0	1.33578	2.5988
Q13627	P62701	ribosomal protein S4, X-linked	RPS4X	6191	29.598	7|10|7	24	8	1|0|3	4	20	1	6	0	0.675721	1.31463
Q13627	P46782	ribosomal protein S5	RPS5	6193	22.876	2|2|1	5	1.67	1|1|1	3	2	0.53	1.67	0.07	0.0874279	0.170093
Q13627	P62753	ribosomal protein S6	RPS6	6194	28.681	15|15|14	44	14.67	3|2|4	9	35	1	4.89	0	1.22032	2.37416
Q13627	P62081	ribosomal protein S7	RPS7	6201	22.127	7|7|6	20	6.67	0|0|0	0	20	1	66.67	0	0.903873	1.75851
Q13627	P62241	ribosomal protein S8	RPS8	6202	24.205	11|12|12	35	11.67	3|2|3	8	27	1	4.38	0	1.11547	2.17018
Q13627	P46781	ribosomal protein S9	RPS9	6203	22.591	6|7|6	19	6.33	1|3|2	6	13	0.97	3.17	0	0.57545	1.11955
Q13627	Q9P2E9	ribosome binding protein 1	RRBP1	6238	152.472	9|6|5	20	6.67	0|0|0	0	20	1	66.67	0	0.131172	0.255198
Q13627	Q9Y3I0	RNA 2',3'-cyclic phosphate and 5'-OH ligase	RTCB	51493	55.21	4|3|1	8	2.67	0|0|0	0	8	0.67	26.67	0.02	0.144901	0.281909
Q13627	Q9Y230	RuvB like AAA ATPase 2	RUVBL2	10856	51.157	5|1|4	10	3.33	0|0|0	0	10	0.67	33.33	0.02	0.195477	0.380305
Q13627	Q14151	scaffold attachment factor B2	SAFB2	9667	107.473	4|2|3	9	3	0|0|0	0	9	1	30	0	0.083742	0.162922
Q13627	O00422	Sin3A associated protein 18	SAP18	10284	17.561	2|3|2	7	2.33	0|0|0	0	7	1	23.33	0	0.398611	0.775507
Q13627	Q14160	scribbled planar cell polarity protein	SCRIB	23513	174.885	52|47|38	137	45.67	0|0|0	0	137	1	456.67	0	0.783372	1.52407
Q13627	P55735	SEC13 homolog, nuclear pore and COPII coat complex component	SEC13	6396	35.541	7|4|5	16	5.33	1|1|0	2	14	1	8	0	0.393911	0.766364
Q13627	O15027	SEC16 homolog A, endoplasmic reticulum export factor	SEC16A	9919	233.517	56|44|60	160	53.33	9|8|13	30	130	1	5.33	0	0.556705	1.08308
Q13627	O94979	SEC31 homolog A, COPII coat complex component	SEC31A	22872	133.015	2|1|1	4	1.33	0|0|0	0	4	0.33	13.33	0.1	0.0300718	0.0585054
Q13627	Q9C0A6	SET domain containing 5	SETD5	55209	157.515	1|2|1	4	1.33	0|0|0	0	4	0.33	13.33	0.1	0.0253944	0.0494055
Q13627	O75533	splicing factor 3b subunit 1	SF3B1	23451	145.83	2|1|1	4	1.33	0|0|0	0	4	0.33	13.33	0.1	0.0274292	0.0533642
Q13627	P23246	splicing factor proline and glutamine rich	SFPQ	6421	76.149	4|3|2	9	3	1|0|1	2	7	0.96	4.5	0	0.091925	0.178842
Q13627	Q8TBC3	SH3KBP1 binding protein 1	SHKBP1	92799	76.344	1|2|1	4	1.33	0|0|0	0	4	0.33	13.33	0.1	0.0523944	0.101935
Q13627	Q00325	solute carrier family 25 member 3	SLC25A3	5250	40.095	2|1|1	4	1.33	1|1|1	3	1	0.27	1.33	0.18	0.0249408	0.0485229
Q13627	P05141	solute carrier family 25 member 5	SLC25A5	292	32.852	3|3|3	9	3	1|0|1	2	7	0.98	4.5	0	0.213077	0.414546
Q13627	P62318	small nuclear ribonucleoprotein D3 polypeptide	SNRPD3	6634	13.916	2|0|2	4	1.33	0|0|0	0	4	0.67	13.33	0.04	0.287439	0.55922
Q13627	P18583	SON DNA binding protein	SON	6651	263.83	4|0|2	6	2	2|1|1	4	2	0.5	1.5	0.07	0.00758064	0.0147483
Q13627	Q96R06	sperm associated antigen 5	SPAG5	10615	134.422	29|23|29	81	27	0|0|0	0	81	1	270	0	0.60258	1.17233
Q13627	Q96T58	spen family transcriptional repressor	SPEN	23013	402.248	27|18|19	64	21.33	0|0|0	0	64	1	213.33	0	0.159106	0.309544
Q13627	Q9UQ35	serine/arginine repetitive matrix 2	SRRM2	23524	299.615	12|9|9	30	10	0|0|1	1	29	1	30	0	0.0967909	0.188309
Q13627	O75494	serine and arginine rich splicing factor 10	SRSF10	10772	31.301	1|2|2	5	1.67	0|0|1	1	4	0.65	5	0.06	0.127791	0.248621
Q13627	P84103	serine and arginine rich splicing factor 3	SRSF3	6428	19.33	1|3|1	5	1.67	0|0|0	0	5	0.33	16.67	0.08	0.258665	0.50324
Q13627	Q16629	serine and arginine rich splicing factor 7	SRSF7	6432	27.367	3|3|2	8	2.67	0|0|0	0	8	1	26.67	0	0.292323	0.568722
Q13627	Q8IX01	SURP and G-patch domain containing 2	SUGP2	10147	120.207	1|1|2	4	1.33	0|0|0	0	4	0.33	13.33	0.1	0.0332759	0.0647392
Q13627	O60506	synaptotagmin binding cytoplasmic RNA interacting protein	SYNCRIP	10492	69.603	5|7|4	16	5.33	0|0|0	0	16	1	53.33	0	0.229875	0.447228
Q13627	Q92804	TATA-box binding protein associated factor 15	TAF15	8148	61.83	8|7|6	21	7	8|6|5	19	2	0	1.11	0.23	0.0323468	0.0629314
Q13627	Q9BYX2	TBC1 domain family member 2	TBC1D2	55357	105.414	13|15|11	39	13	0|0|0	0	39	1	130	0	0.36997	0.719786
Q13627	O60907	transducin beta like 1X-linked	TBL1X	6907	62.496	7|8|6	21	7	0|0|0	0	21	1	70	0	0.336022	0.653738
Q13627	Q9BZK7	transducin beta like 1 X-linked receptor 1	TBL1XR1	79718	55.595	18|11|14	43	14.33	0|0|0	0	43	1	143.33	0	0.773451	1.50477
Q13627	Q13428	treacle ribosome biogenesis factor 1	TCOF1	6949	152.106	2|1|1	4	1.33	0|0|0	0	4	0.33	13.33	0.1	0.0262975	0.0511624
Q13627	Q92734	TRK-fused gene	TFG	10342	43.448	8|5|12	25	8.33	10|6|11	27	-2	0	0.93	0.24	-0.046032	-0.0895565
Q13627	Q9Y2W1	thyroid hormone receptor associated protein 3	THRAP3	9967	108.666	71|62|64	197	65.67	33|26|29	88	109	0.03	2.24	0.21	1.00307	1.95151
Q13627	Q96HA7	tonsoku like, DNA repair protein	TONSL	4796	150.929	4|3|3	10	3.33	0|0|0	0	10	1	33.33	0	0.0662563	0.128903
Q13627	P11387	topoisomerase (DNA) I	TOP1	7150	90.726	2|1|2	5	1.67	0|0|0	0	5	0.67	16.67	0.04	0.055111	0.10722
Q13627	P11388	topoisomerase (DNA) II alpha	TOP2A	7153	174.385	1|3|1	5	1.67	0|0|0	0	5	0.33	16.67	0.08	0.0286722	0.0557825
Q13627	P09493	tropomyosin 1 (alpha)	TPM1	7168	32.709	2|1|1	4	1.33	3|1|2	6	-2	0	0.67	0.26	-0.0611453	-0.11896
Q13627	P67936	tropomyosin 4	TPM4	7171	28.522	2|2|1	5	1.67	4|2|4	10	-5	0	0.5	0.26	-0.175303	-0.341057
Q13627	P62995	transformer 2 beta homolog (Drosophila)	TRA2B	6434	33.666	2|1|2	5	1.67	0|0|0	0	5	0.67	16.67	0.04	0.148518	0.288945
Q13627	P19474	tripartite motif containing 21	TRIM21	6737	54.17	2|3|1	6	2	0|0|0	0	6	0.67	20	0.03	0.110762	0.215491
Q13627	Q14669	thyroid hormone receptor interactor 12	TRIP12	9320	220.434	12|10|10	32	10.67	0|0|0	0	32	1	106.67	0	0.145168	0.282428
Q13627	Q9BVS5	tRNA methyltransferase 61B	TRMT61B	55006	52.965	11|12|9	32	10.67	0|0|0	0	32	1	106.67	0	0.604173	1.17543
Q13627	P33981	TTK protein kinase	TTK	7272	97.072	2|2|2	6	2	0|0|0	0	6	1	20	0	0.0618098	0.120253
Q13627	Q9BQE3	tubulin alpha 1c	TUBA1C	84790	49.895	14|12|16	42	14	5|7|8	20	22	0.29	2.1	0.18	0.440926	0.857833
Q13627	P68366	tubulin alpha 4a	TUBA4A	7277	49.924	17|15|16	48	16	4|4|6	14	34	1	3.43	0	0.681035	1.32497
Q13627	P07437	tubulin beta class I	TUBB	203068	49.671	32|29|31	92	30.67	12|9|14	35	57	0.92	2.63	0	1.14755	2.23259
Q13627	P04350	tubulin beta 4A class IVa	TUBB4A	10382	49.586	23|21|22	66	22	8|6|11	25	41	0.94	2.64	0	0.826846	1.60865
Q13627	P68371	tubulin beta 4B class IVb	TUBB4B	10383	49.831	31|31|26	88	29.33	10|8|14	32	56	0.89	2.75	0.01	1.1238	2.18638
Q13627	Q9BUF5	tubulin beta 6 class V	TUBB6	84617	49.857	6|5|7	18	6	2|0|2	4	14	1	4.5	0	0.280803	0.54631
Q13627	P49411	Tu translation elongation factor, mitochondrial	TUFM	7284	49.542	3|4|2	9	3	1|0|2	3	6	0.9	3	0.01	0.121109	0.235621
Q13627	Q2TAM9	tumor suppressor candidate 1	TUSC1	286319	23.39	1|1|3	5	1.67	0|0|0	0	5	0.33	16.67	0.08	0.213767	0.415888
Q13627	P08670	vimentin	VIM	7431	53.652	75|60|67	202	67.33	55|63|69	187	15	0	1.08	0.25	0.27958	0.543929
Q13627	Q7Z5K2	WAPL cohesin release factor	WAPL	23063	132.946	1|4|1	6	2	0|0|0	0	6	0.33	20	0.08	0.0451311	0.0878037
Q13627	Q9C0J8	WD repeat domain 33	WDR33	55339	145.891	15|16|15	46	15.33	0|0|0	0	46	1	153.33	0	0.315304	0.613432
Q13627	O94967	WD repeat domain 47	WDR47	22911	101.949	3|1|2	6	2	0|0|0	0	6	0.67	20	0.03	0.058853	0.1145
Q13627	P61964	WD repeat domain 5	WDR5	11091	36.588	1|1|2	4	1.33	0|0|0	0	4	0.33	13.33	0.1	0.109325	0.212695
Q13627	Q15007	WT1 associated protein	WTAP	9589	44.244	3|2|3	8	2.67	0|0|0	0	8	1	26.67	0	0.180815	0.351781
Q13627	P13010	X-ray repair cross complementing 5	XRCC5	7520	82.705	15|11|13	39	13	0|0|1	1	38	1	39	0	0.459464	0.8939
Q13627	P12956	X-ray repair cross complementing 6	XRCC6	2547	69.843	9|10|4	23	7.67	0|0|0	0	23	1	76.67	0	0.32931	0.640681
Q13627	P67809	Y-box binding protein 1	YBX1	4904	35.924	19|17|25	61	20.33	2|2|2	6	55	1	10.17	0	1.53101	2.97862
Q13627	P16989	Y-box binding protein 3	YBX3	8531	40.09	4|3|9	16	5.33	0|1|0	1	15	1	16	0	0.374158	0.727934
Q13627	P49750	YLP motif containing 1	YLPM1	56252	219.985	3|3|4	10	3.33	2|1|2	5	5	0.69	2	0.01	0.0227288	0.0442195
Q13627	P62258	tyrosine 3-monooxygenase/tryptophan 5-monooxygenase activation protein epsilon	YWHAE	7531	29.174	2|1|1	4	1.33	0|0|0	0	4	0.33	13.33	0.1	0.137108	0.266748
Q13627	P27348	tyrosine 3-monooxygenase/tryptophan 5-monooxygenase activation protein theta	YWHAQ	10971	27.764	4|2|4	10	3.33	0|0|0	0	10	1	33.33	0	0.360179	0.700737
Q13627	P63104	tyrosine 3-monooxygenase/tryptophan 5-monooxygenase activation protein zeta	YWHAZ	7534	27.745	2|2|2	6	2	0|0|0	0	6	1	20	0	0.216255	0.42073
Q13627	Q8N567	zinc finger CCHC-type containing 9	ZCCHC9	84240	30.477	2|1|2	5	1.67	0|0|0	0	5	0.67	16.67	0.04	0.164058	0.319179
Q13627	Q96F45	zinc finger protein 503	ZNF503	84858	62.555	5|4|6	15	5	0|0|0	0	15	1	50	0	0.239789	0.466516

## Sheet: DYRK1A_AbC2_IgG_Rep2
Bait	Prey	Description	Gene Symbol	Gene ID	Mass (kDa)	SpC AbC2	SpC Sum AbC2	AvgSpC AbC2	SpC IgG rabbit	SpC Sum IgG rabbit	SpC AbC2-SpC IgG	SAINT score	Fold Change	BFDR	SpC/MW	Enrichment score
Q13627	Q9BTE6	alanyl-tRNA synthetase domain-containing protein 1	AARSD1	80755	45.48	37|32|35	104	34.67	0|0|0	0	104	1	346.67	0	2.28672	1.70143
Q13627	Q9NY61	apoptosis antagonizing transcription factor	AATF	26574	63.133	7|2|4	13	4.33	0|0|0	0	13	1	43.33	0	0.205914	0.15321
Q13627	P28288	ATP binding cassette subfamily D member 3	ABCD3	5825	75.476	1|0|3	4	1.33	2|0|2	4	0	0.15	1	0.24	0	0
Q13627	P68032	actin, alpha, cardiac muscle 1	ACTC1	70	42.019	11|15|14	40	13.33	27|19|16	62	-22	0	0.65	0.45	-0.523573	-0.389563
Q13627	P63261	actin gamma 1	ACTG1	71	41.793	23|28|28	79	26.33	92|51|28	171	-92	0	0.46	0.45	-2.20133	-1.63789
Q13627	Q09666	AHNAK nucleoprotein	AHNAK	79026	629.101	6|3|4	13	4.33	8|6|11	25	-12	0	0.52	0.45	-0.0190748	-0.0141926
Q13627	Q12802	A-kinase anchoring protein 13	AKAP13	11214	307.55	5|3|3	11	3.67	0|0|0	0	11	1	36.67	0	0.0357665	0.026612
Q13627	P02768	albumin	ALB	213	69.367	4|4|3	11	3.67	4|4|6	14	-3	0	0.79	0.45	-0.0432482	-0.0321787
Q13627	Q86V81	Aly/REF export factor	ALYREF	10189	26.888	4|3|3	10	3.33	1|1|0	2	8	0.9	5	0.01	0.29753	0.221377
Q13627	Q96DE5	anaphase promoting complex subunit 16	ANAPC16	119504	11.667	4|5|6	15	5	0|0|0	0	15	1	50	0	1.28568	0.956605
Q13627	Q9UJX3	anaphase promoting complex subunit 7	ANAPC7	51434	66.855	34|34|34	102	34	0|0|0	0	102	1	340	0	1.52569	1.13519
Q13627	Q92974	Rho/Rac guanine nucleotide exchange factor 2	ARHGEF2	9181	111.543	0|4|1	5	1.67	5|2|4	11	-6	0	0.45	0.36	-0.0537909	-0.040023
Q13627	Q9UBL3	ASH2 like histone lysine methyltransferase complex subunit	ASH2L	9070	68.723	5|2|5	12	4	0|0|0	0	12	1	40	0	0.174614	0.129921
Q13627	Q9NVI7	ATPase family, AAA domain containing 3A	ATAD3A	55210	71.369	11|11|13	35	11.67	3|2|3	8	27	1	4.38	0	0.378316	0.281485
Q13627	Q5T9A4	ATPase family, AAA domain containing 3B	ATAD3B	83858	72.573	4|4|4	12	4	2|2|3	7	5	0.09	1.71	0.27	0.0688961	0.051262
Q13627	P36542	ATP synthase, H+ transporting, mitochondrial F1 complex, gamma polypeptide 1	ATP5C1	509	32.996	6|6|5	17	5.67	2|3|2	7	10	0.49	2.43	0.08	0.303067	0.225496
Q13627	P25705	ATP synthase, H+ transporting, mitochondrial F1 complex, alpha subunit 1, cardiac muscle	ATP5F1A	498	59.751	16|14|16	46	15.33	13|13|12	38	8	0	1.21	0.41	0.133889	0.0996198
Q13627	P06576	ATP synthase, H+ transporting, mitochondrial F1 complex, beta polypeptide	ATP5F1B	506	56.56	5|5|7	17	5.67	5|5|4	14	3	0	1.21	0.36	0.053041	0.039465
Q13627	Q8WWM7	ataxin 2 like	ATXN2L	11273	113.374	3|1|4	8	2.67	0|0|0	0	8	0.67	26.67	0.03	0.0705629	0.0525022
Q13627	O95816	BCL2 associated athanogene 2	BAG2	9532	23.772	6|5|5	16	5.33	3|2|2	7	9	0.39	2.29	0.09	0.378597	0.281694
Q13627	O95817	BCL2 associated athanogene 3	BAG3	9531	61.595	5|4|5	14	4.67	3|2|2	7	7	0.22	2	0.21	0.113646	0.0845577
Q13627	P46379	BCL2 associated athanogene 6	BAG6	7917	119.409	3|4|9	16	5.33	0|0|0	0	16	1	53.33	0	0.133993	0.0996974
Q13627	O75531	barrier to autointegration factor 1	BANF1	8815	10.059	2|2|2	6	2	1|1|1	3	3	0.39	2	0.09	0.29824	0.221905
Q13627	Q9NYF8	BCL2 associated transcription factor 1	BCLAF1	9774	106.122	73|71|75	219	73	4|6|6	16	203	1	13.69	0	1.91289	1.42328
Q13627	A6H8Y1	B double prime 1, subunit of RNA polymerase III transcription initiation factor IIIB	BDP1	55814	293.885	9|7|8	24	8	0|0|0	0	24	1	80	0	0.0816646	0.0607623
Q13627	Q07021	complement C1q binding protein	C1QBP	708	31.362	3|5|3	11	3.67	0|0|0	0	11	1	36.67	0	0.350743	0.260969
Q13627	Q9BXJ4	C1q and tumor necrosis factor related protein 3	C1QTNF3	114899	26.994	3|4|4	11	3.67	0|0|0	0	11	1	36.67	0	0.407498	0.303198
Q13627	P27708	carbamoyl-phosphate synthetase 2, aspartate transcarbamylase, and dihydroorotase	CAD	790	242.984	14|12|16	42	14	15|9|18	42	0	0	1	0.42	0	0
Q13627	Q9P1Z2	calcium binding and coiled-coil domain 1	CALCOCO1	57658	77.336	2|2|2	6	2	0|0|0	0	6	0.99	20	0	0.0775835	0.0577258
Q13627	O43852	calumenin	CALU	813	37.107	6|2|3	11	3.67	5|4|5	14	-3	0	0.79	0.37	-0.0808473	-0.0601542
Q13627	Q13557	calcium/calmodulin dependent protein kinase II delta	CAMK2D	817	56.369	5|6|7	18	6	0|0|0	0	18	1	60	0	0.319324	0.237593
Q13627	Q13555	calcium/calmodulin dependent protein kinase II gamma	CAMK2G	818	62.609	2|2|2	6	2	0|0|0	0	6	0.99	20	0	0.0958329	0.0713042
Q13627	Q5T5Y3	calmodulin regulated spectrin associated protein 1	CAMSAP1	157922	177.972	36|29|34	99	33	0|0|0	0	99	1	330	0	0.556267	0.413889
Q13627	P17655	calpain 2	CAPN2	824	79.995	2|1|2	5	1.67	0|0|0	0	5	0.66	16.67	0.05	0.0625039	0.0465059
Q13627	Q14444	cell cycle associated protein 1	CAPRIN1	4076	78.366	2|0|3	5	1.67	2|2|0	4	1	0.2	1.25	0.22	0.0127606	0.00949452
Q13627	P52907	capping actin protein of muscle Z-line alpha subunit 1	CAPZA1	829	32.923	3|2|3	8	2.67	2|1|1	4	4	0.35	2	0.1	0.121496	0.0903985
Q13627	O15234	cancer susceptibility 3	CASC3	22794	76.278	2|0|2	4	1.33	0|0|0	0	4	0.66	13.33	0.05	0.0524398	0.0390177
Q13627	P04040	catalase	CAT	847	59.756	77|83|84	244	81.33	1|0|0	1	243	1	244	0	4.06654	3.0257
Q13627	Q13185	chromobox 3	CBX3	11335	20.811	2|0|2	4	1.33	0|0|0	0	4	0.66	13.33	0.05	0.192206	0.14301
Q13627	Q8N163	cell cycle and apoptosis regulator 2	CCAR2	57805	102.902	2|3|3	8	2.67	0|0|0	0	8	0.99	26.67	0	0.0777439	0.0578451
Q13627	Q6PK04	coiled-coil domain containing 137	CCDC137	339230	33.231	2|0|2	4	1.33	0|0|0	0	4	0.66	13.33	0.05	0.12037	0.0895607
Q13627	P48643	chaperonin containing TCP1 subunit 5	CCT5	22948	59.671	1|1|2	4	1.33	0|0|0	0	4	0.33	13.33	0.11	0.0670342	0.0498767
Q13627	P30260	cell division cycle 27	CDC27	996	91.867	39|35|41	115	38.33	0|0|0	0	115	1	383.33	0	1.25181	0.931406
Q13627	Q96SN8	CDK5 regulatory subunit associated protein 2	CDK5RAP2	55755	215.038	8|5|5	18	6	0|0|1	1	17	1	18	0	0.0790558	0.0588213
Q13627	P41208	centrin 2	CETN2	1069	19.738	5|5|6	16	5.33	0|0|0	0	16	1	53.33	0	0.810619	0.603139
Q13627	O15182	centrin 3	CETN3	1070	19.55	3|2|4	9	3	0|0|0	0	9	0.99	30	0	0.460358	0.342528
Q13627	Q9NX63	coiled-coil-helix-coiled-coil-helix domain containing 3	CHCHD3	54927	26.152	0|3|1	4	1.33	6|4|2	12	-8	0	0.33	0.45	-0.305904	-0.227607
Q13627	Q9Y3Y2	chromatin target of PRMT1	CHTOP	26097	26.397	3|4|4	11	3.67	0|0|0	0	11	1	36.67	0	0.416714	0.310055
Q13627	Q14677	clathrin interactor 1	CLINT1	9685	68.259	4|2|3	9	3	2|2|4	8	1	0.01	1.12	0.32	0.0146501	0.0109004
Q13627	Q00610	clathrin heavy chain	CLTC	1213	191.615	12|12|12	36	12	7|5|3	15	21	0.35	2.4	0.1	0.109595	0.0815437
Q13627	P31327	carbamoyl-phosphate synthase 1	CPS1	1373	164.939	27|30|26	83	27.67	11|6|6	23	60	1	3.61	0	0.363771	0.270663
Q13627	Q10570	cleavage and polyadenylation specific factor 1	CPSF1	29894	160.884	9|12|12	33	11	0|0|0	0	33	1	110	0	0.205117	0.152617
Q13627	Q9P2I0	cleavage and polyadenylation specific factor 2	CPSF2	53981	88.487	8|8|8	24	8	0|0|0	0	24	1	80	0	0.271226	0.201805
Q13627	Q9UKF6	cleavage and polyadenylation specific factor 3	CPSF3	51692	77.486	6|5|9	20	6.67	0|0|0	0	20	1	66.67	0	0.258111	0.192047
Q13627	O95639	cleavage and polyadenylation specific factor 4	CPSF4	10898	30.255	2|2|3	7	2.33	0|0|0	0	7	0.99	23.33	0	0.231367	0.172148
Q13627	P48729	casein kinase 1 alpha 1	CSNK1A1	1452	38.915	2|3|3	8	2.67	1|0|1	2	6	0.8	4	0.01	0.154182	0.114719
Q13627	Q14247	cortactin	CTTN	2017	61.586	7|8|6	21	7	6|7|8	21	0	0	1	0.39	0	0
Q13627	P61962	DDB1 and CUL4 associated factor 7	DCAF7	10238	38.926	15|15|16	46	15.33	0|0|0	0	46	1	153.33	0	1.18173	0.879263
Q13627	Q92499	DEAD-box helicase 1	DDX1	1653	82.432	1|2|3	6	2	1|0|1	2	4	0.51	3	0.08	0.0485248	0.0361048
Q13627	Q92841	DEAD-box helicase 17	DDX17	10521	80.272	9|7|9	25	8.33	8|6|5	19	6	0	1.32	0.37	0.0747459	0.0556145
Q13627	Q9NR30	DExD-box helicase 21	DDX21	9188	87.344	1|2|3	6	2	0|0|0	0	6	0.66	20	0.04	0.0686939	0.0511115
Q13627	O00571	DEAD-box helicase 3, X-linked	DDX3X	1654	73.243	25|24|21	70	23.33	27|21|20	68	2	0	1.03	0.43	0.0273064	0.0203172
Q13627	Q9UJV9	DEAD-box helicase 41	DDX41	51428	69.838	1|5|3	9	3	0|0|0	0	9	0.67	30	0.02	0.12887	0.0958852
Q13627	P17844	DEAD-box helicase 5	DDX5	1655	69.148	11|20|13	44	14.67	11|9|7	27	17	0.01	1.63	0.33	0.245849	0.182924
Q13627	O43143	DEAH-box helicase 15	DHX15	1665	90.933	3|3|3	9	3	1|1|1	3	6	0.71	3	0.02	0.0659826	0.0490942
Q13627	Q9H2U1	DEAH-box helicase 36	DHX36	170506	114.76	26|26|31	83	27.67	0|0|0	0	83	1	276.67	0	0.723249	0.538131
Q13627	Q08211	DExH-box helicase 9	DHX9	1660	140.958	5|4|7	16	5.33	0|0|0	0	16	1	53.33	0	0.113509	0.0844561
Q13627	Q16555	dihydropyrimidinase like 2	DPYSL2	1808	62.294	49|41|54	144	48	0|0|2	2	142	1	72	0	2.27951	1.69607
Q13627	Q14195	dihydropyrimidinase like 3	DPYSL3	1809	61.963	58|54|57	169	56.33	0|0|2	2	167	1	84.5	0	2.69516	2.00532
Q13627	O14531	dihydropyrimidinase like 4	DPYSL4	10570	61.878	2|1|1	4	1.33	0|0|0	0	4	0.33	13.33	0.11	0.0646433	0.0480977
Q13627	Q9NRR4	drosha ribonuclease III	DROSHA	29102	159.316	2|4|3	9	3	4|2|3	9	0	0	1	0.34	0	0
Q13627	P15924	desmoplakin	DSP	1832	331.774	14|26|24	64	21.33	29|28|31	88	-24	0	0.73	0.45	-0.0723384	-0.0538232
Q13627	P63167	dynein light chain LC8-type 1	DYNLL1	8655	10.366	5|5|4	14	4.67	1|3|2	6	8	0.44	2.33	0.08	0.771754	0.574222
Q13627	Q13627	dual specificity tyrosine phosphorylation regulated kinase 1A	DYRK1A	1859	85.584	41|39|35	115	38.33	0|0|0	0	115	1	383.33	0	1.34371	0.999784
Q13627	P68104	eukaryotic translation elongation factor 1 alpha 1	EEF1A1	1915	50.141	4|6|11	21	7	9|7|6	22	-1	0	0.95	0.38	-0.0199438	-0.0148391
Q13627	Q15029	elongation factor Tu GTP binding domain containing 2	EFTUD2	9343	109.436	5|3|6	14	4.67	0|0|0	0	14	1	46.67	0	0.127929	0.095185
Q13627	Q14152	eukaryotic translation initiation factor 3 subunit A	EIF3A	8661	166.569	23|26|30	79	26.33	0|0|0	0	79	1	263.33	0	0.474278	0.352885
Q13627	P55884	eukaryotic translation initiation factor 3 subunit B	EIF3B	8662	92.482	10|15|21	46	15.33	0|0|0	0	46	1	153.33	0	0.497394	0.370085
Q13627	Q99613	eukaryotic translation initiation factor 3 subunit C	EIF3C	8663	105.344	8|9|9	26	8.67	0|0|0	0	26	1	86.67	0	0.24681	0.183639
Q13627	O15371	eukaryotic translation initiation factor 3 subunit D	EIF3D	8664	63.973	5|6|7	18	6	0|0|0	0	18	1	60	0	0.281369	0.209352
Q13627	P60228	eukaryotic translation initiation factor 3 subunit E	EIF3E	3646	52.221	4|6|8	18	6	0|0|0	0	18	1	60	0	0.344689	0.256465
Q13627	O75821	eukaryotic translation initiation factor 3 subunit G	EIF3G	8666	35.611	6|8|6	20	6.67	0|0|0	0	20	1	66.67	0	0.561624	0.417875
Q13627	O15372	eukaryotic translation initiation factor 3 subunit H	EIF3H	8667	39.93	8|7|7	22	7.33	0|0|0	0	22	1	73.33	0	0.550964	0.409944
Q13627	Q13347	eukaryotic translation initiation factor 3 subunit I	EIF3I	8668	36.502	8|7|9	24	8	0|0|0	0	24	1	80	0	0.657498	0.48921
Q13627	Q9UBQ5	eukaryotic translation initiation factor 3 subunit K	EIF3K	27335	25.06	2|2|2	6	2	0|0|0	0	6	0.99	20	0	0.239425	0.178144
Q13627	Q9Y262	eukaryotic translation initiation factor 3 subunit L	EIF3L	51386	66.727	3|7|4	14	4.67	0|0|0	0	14	1	46.67	0	0.20981	0.156109
Q13627	P60842	eukaryotic translation initiation factor 4A1	EIF4A1	1973	46.154	1|1|2	4	1.33	2|0|2	4	0	0.05	1	0.29	0	0
Q13627	P38919	eukaryotic translation initiation factor 4A3	EIF4A3	9775	46.871	14|10|14	38	12.67	1|0|1	2	36	1	19	0	0.768066	0.571477
Q13627	Q15717	ELAV like RNA binding protein 1	ELAVL1	1994	36.092	1|2|2	5	1.67	0|0|0	0	5	0.66	16.67	0.05	0.138535	0.103077
Q13627	P50402	emerin	EMD	2010	28.994	8|9|7	24	8	10|9|9	28	-4	0	0.86	0.45	-0.13796	-0.102648
Q13627	P58107	epiplakin 1	EPPK1	83481	555.621	317|316|312	945	315	305|305|323	933	12	0	1.01	0.45	0.0215975	0.0160695
Q13627	P84090	enhancer of rudimentary homolog (Drosophila)	ERH	2079	12.259	11|11|11	33	11	5|6|5	16	17	0.05	2.06	0.3	1.38674	1.0318
Q13627	Q01844	EWS RNA binding protein 1	EWSR1	2130	68.478	10|14|17	41	13.67	22|22|25	69	-28	0	0.59	0.45	-0.40889	-0.304234
Q13627	Q6P1L5	family with sequence similarity 117 member B	FAM117B	150864	61.968	3|3|3	9	3	0|0|0	0	9	1	30	0	0.145236	0.108063
Q13627	Q9NZB2	family with sequence similarity 120A	FAM120A	23196	121.888	2|2|1	5	1.67	0|0|0	0	5	0.66	16.67	0.05	0.0410213	0.0305218
Q13627	Q9UK61	family with sequence similarity 208 member A	FAM208A	23272	189.032	2|3|3	8	2.67	0|0|0	0	8	0.99	26.67	0	0.0423209	0.0314887
Q13627	Q9NYF3	family with sequence similarity 53 member C	FAM53C	51307	43.091	2|2|1	5	1.67	0|0|0	0	5	0.66	16.67	0.05	0.116034	0.0863345
Q13627	A6ND36	family with sequence similarity 83 member G	FAM83G	644815	90.835	5|7|8	20	6.67	0|0|0	0	20	1	66.67	0	0.220179	0.163824
Q13627	Q6ZRV2	family with sequence similarity 83 member H	FAM83H	286077	127.122	12|14|11	37	12.33	15|14|22	51	-14	0	0.73	0.45	-0.11013	-0.0819423
Q13627	Q9Y285	phenylalanyl-tRNA synthetase alpha subunit	FARSA	2193	57.564	8|8|7	23	7.67	5|5|4	14	9	0.01	1.64	0.33	0.156348	0.11633
Q13627	P22087	fibrillarin	FBL	2091	33.784	2|3|3	8	2.67	0|0|0	0	8	0.99	26.67	0	0.236798	0.176189
Q13627	Q96AC1	fermitin family member 2	FERMT2	10979	77.861	4|5|3	12	4	1|3|6	10	2	0.01	1.2	0.33	0.0256868	0.0191122
Q13627	Q6UN15	factor interacting with PAPOLA and CPSF1	FIP1L1	81608	66.526	9|6|8	23	7.67	0|0|0	0	23	1	76.67	0	0.345729	0.257239
Q13627	P21333	filamin A	FLNA	2316	280.739	9|12|11	32	10.67	11|8|7	26	6	0	1.23	0.39	0.0213722	0.0159019
Q13627	Q06787	fragile X mental retardation 1	FMR1	2332	71.174	7|6|9	22	7.33	0|0|0	0	22	1	73.33	0	0.309102	0.229986
Q13627	Q96NB1	FGFR1OP N-terminal like	FOPNL	123811	19.778	2|3|2	7	2.33	0|0|0	0	7	0.99	23.33	0	0.353929	0.26334
Q13627	P35637	FUS RNA binding protein	FUS	2521	53.426	13|15|17	45	15	17|12|16	45	0	0	1	0.42	0	0
Q13627	P51114	FMR1 autosomal homolog 1	FXR1	8087	69.721	3|2|1	6	2	0|0|0	0	6	0.66	20	0.04	0.0860573	0.0640307
Q13627	P51116	FMR1 autosomal homolog 2	FXR2	9513	74.223	2|1|2	5	1.67	0|0|0	0	5	0.66	16.67	0.05	0.0673646	0.0501224
Q13627	Q14697	glucosidase II alpha subunit	GANAB	23193	106.874	1|3|3	7	2.33	2|2|2	6	1	0.05	1.17	0.29	0.00935681	0.00696191
Q13627	P04406	glyceraldehyde-3-phosphate dehydrogenase	GAPDH	2597	36.053	3|2|1	6	2	6|7|3	16	-10	0	0.38	0.45	-0.277369	-0.206376
Q13627	Q86VQ1	glucocorticoid induced 1	GLCCI1	113263	58.024	4|4|3	11	3.67	0|0|0	0	11	1	36.67	0	0.189577	0.141054
Q13627	Q9BVP2	G protein nucleolar 3	GNL3	26354	61.993	0|4|0	4	1.33	1|0|0	1	3	0.33	4	0.1	0.0483926	0.0360064
Q13627	Q13227	G protein pathway suppressor 2	GPS2	2874	36.689	4|4|3	11	3.67	0|0|0	0	11	1	36.67	0	0.299817	0.223078
Q13627	Q12849	G-rich RNA sequence binding factor 1	GRSF1	2926	53.126	2|1|1	4	1.33	0|0|0	0	4	0.33	13.33	0.11	0.0752927	0.0560214
Q13627	O15379	histone deacetylase 3	HDAC3	8841	48.848	2|3|1	6	2	0|0|0	0	6	0.66	20	0.04	0.12283	0.0913914
Q13627	O95714	HECT and RLD domain containing E3 ubiquitin protein ligase 2	HERC2	8924	527.228	3|5|5	13	4.33	0|0|0	0	13	1	43.33	0	0.0246573	0.0183462
Q13627	P16401	histone cluster 1 H1 family member b	HIST1H1B	3009	22.58	3|6|6	15	5	6|2|4	12	3	0	1.25	0.34	0.132861	0.0988549
Q13627	P16403	histone cluster 1 H1 family member c	HIST1H1C	3006	21.365	7|9|12	28	9.33	10|9|7	26	2	0	1.08	0.39	0.093611	0.0696511
Q13627	P10412	histone cluster 1 H1 family member e	HIST1H1E	3008	21.865	8|9|12	29	9.67	8|7|6	21	8	0	1.38	0.36	0.365882	0.272233
Q13627	Q96KK5	histone cluster 1 H2A family member h	HIST1H2AH	85235	13.906	5|6|5	16	5.33	4|3|5	12	4	0	1.33	0.35	0.287646	0.214022
Q13627	P58876	histone cluster 1 H2B family member d	HIST1H2BD	3017	13.936	8|7|5	20	6.67	1|1|3	5	15	0.91	4	0	1.07635	0.800855
Q13627	P62805	histone cluster 1 H4 family member a	HIST1H4A	8359	11.367	3|3|4	10	3.33	1|1|1	3	7	0.77	3.33	0.01	0.615818	0.458198
Q13627	P18462	major histocompatibility complex, class I, A	HLA-A	3105	41.218	1|2|2	5	1.67	0|0|1	1	4	0.6	5	0.07	0.097045	0.0722061
Q13627	P09651	heterogeneous nuclear ribonucleoprotein A1	HNRNPA1	3178	38.747	2|1|1	4	1.33	0|0|0	0	4	0.33	13.33	0.11	0.103234	0.0768109
Q13627	P22626	heterogeneous nuclear ribonucleoprotein A2/B1	HNRNPA2B1	3181	37.43	1|4|2	7	2.33	0|0|0	0	7	0.66	23.33	0.03	0.187016	0.139149
Q13627	P51991	heterogeneous nuclear ribonucleoprotein A3	HNRNPA3	220988	39.595	10|9|7	26	8.67	0|0|0	0	26	1	86.67	0	0.656649	0.488578
Q13627	P07910	heterogeneous nuclear ribonucleoprotein C (C1/C2)	HNRNPC	3183	33.67	6|7|8	21	7	1|1|0	2	19	1	10.5	0	0.564301	0.419866
Q13627	Q14103	heterogeneous nuclear ribonucleoprotein D	HNRNPD	3184	38.434	1|2|1	4	1.33	1|1|1	3	1	0.13	1.33	0.25	0.0260186	0.0193591
Q13627	O14979	heterogeneous nuclear ribonucleoprotein D like	HNRNPDL	9987	46.438	1|3|1	5	1.67	0|0|0	0	5	0.33	16.67	0.1	0.10767	0.0801119
Q13627	P52597	heterogeneous nuclear ribonucleoprotein F	HNRNPF	3185	45.672	12|16|17	45	15	15|14|15	44	1	0	1.02	0.42	0.0218953	0.0162911
Q13627	P31943	heterogeneous nuclear ribonucleoprotein H1	HNRNPH1	3187	49.229	19|19|23	61	20.33	22|20|21	63	-2	0	0.97	0.43	-0.0406265	-0.030228
Q13627	P55795	heterogeneous nuclear ribonucleoprotein H2	HNRNPH2	3188	49.264	13|13|12	38	12.67	11|12|11	34	4	0	1.12	0.41	0.0811952	0.0604131
Q13627	P61978	heterogeneous nuclear ribonucleoprotein K	HNRNPK	3190	50.976	15|12|17	44	14.67	3|3|1	7	37	1	6.29	0	0.725832	0.540053
Q13627	P14866	heterogeneous nuclear ribonucleoprotein L	HNRNPL	3191	64.133	4|4|4	12	4	0|0|0	0	12	1	40	0	0.187111	0.13922
Q13627	P52272	heterogeneous nuclear ribonucleoprotein M	HNRNPM	4670	77.516	28|27|32	87	29	39|30|32	101	-14	0	0.86	0.45	-0.180608	-0.134381
Q13627	O43390	heterogeneous nuclear ribonucleoprotein R	HNRNPR	10236	70.943	8|8|7	23	7.67	0|0|1	1	22	1	23	0	0.310108	0.230735
Q13627	Q00839	heterogeneous nuclear ribonucleoprotein U	HNRNPU	3192	90.584	33|32|31	96	32	7|4|3	14	82	1	6.86	0	0.905237	0.67354
Q13627	Q9BUJ2	heterogeneous nuclear ribonucleoprotein U like 1	HNRNPUL1	11100	95.739	9|6|7	22	7.33	8|5|6	19	3	0	1.16	0.37	0.0313352	0.0233149
Q13627	Q1KMD3	heterogeneous nuclear ribonucleoprotein U like 2	HNRNPUL2	221092	85.105	7|11|7	25	8.33	0|0|0	0	25	1	83.33	0	0.293755	0.218568
Q13627	Q5SSJ5	heterochromatin protein 1 binding protein 3	HP1BP3	50809	61.207	2|2|2	6	2	0|0|0	0	6	0.99	20	0	0.098028	0.0729375
Q13627	P08238	heat shock protein 90 alpha family class B member 1	HSP90AB1	3326	83.264	2|4|3	9	3	2|4|4	10	-1	0	0.9	0.35	-0.01201	-0.00893601
Q13627	P08107	heat shock protein family A (Hsp70) member 1A	HSPA1A	3303	70.052	17|19|14	50	16.67	9|6|8	23	27	0.16	2.17	0.24	0.385428	0.286777
Q13627	P11021	heat shock protein family A (Hsp70) member 5	HSPA5	3309	72.333	20|22|19	61	20.33	27|20|22	69	-8	0	0.88	0.45	-0.1106	-0.0822914
Q13627	P11142	heat shock protein family A (Hsp70) member 8	HSPA8	3312	70.898	26|28|26	80	26.67	27|21|30	78	2	0	1.03	0.43	0.0282095	0.0209892
Q13627	P38646	heat shock protein family A (Hsp70) member 9	HSPA9	3313	73.68	15|10|15	40	13.33	13|7|12	32	8	0	1.25	0.39	0.108578	0.0807869
Q13627	P04792	heat shock protein family B (small) member 1	HSPB1	3315	22.783	9|7|9	25	8.33	7|3|2	12	13	0.13	2.08	0.27	0.570601	0.424554
Q13627	Q9UJY1	heat shock protein family B (small) member 8	HSPB8	26353	21.604	3|3|3	9	3	5|1|1	7	2	0.03	1.29	0.3	0.0925754	0.0688805
Q13627	P10809	heat shock protein family D (Hsp60) member 1	HSPD1	3329	61.055	13|13|20	46	15.33	8|9|6	23	23	0.24	2	0.2	0.37671	0.28029
Q13627	Q92743	HtrA serine peptidase 1	HTRA1	5654	51.287	2|2|2	6	2	0|0|0	0	6	0.99	20	0	0.116989	0.0870452
Q13627	Q7Z6Z7	HECT, UBA and WWE domain containing 1, E3 ubiquitin protein ligase	HUWE1	10075	481.891	79|81|87	247	82.33	0|0|0	0	247	1	823.33	0	0.512564	0.381372
Q13627	Q9Y2F5	interactor of little elongation complex ELL subunit 1	ICE1	23379	247.891	1|1|2	4	1.33	0|0|0	0	4	0.33	13.33	0.11	0.0161361	0.012006
Q13627	Q9NZI8	insulin like growth factor 2 mRNA binding protein 1	IGF2BP1	10642	63.481	0|2|3	5	1.67	0|0|0	0	5	0.66	16.67	0.04	0.0787637	0.058604
Q13627	O00425	insulin like growth factor 2 mRNA binding protein 3	IGF2BP3	10643	63.705	2|3|4	9	3	0|0|0	0	9	0.99	30	0	0.141276	0.105116
Q13627	Q12905	interleukin enhancer binding factor 2	ILF2	3608	43.062	7|7|7	21	7	0|0|0	0	21	1	70	0	0.487669	0.362849
Q13627	Q12906	interleukin enhancer binding factor 3	ILF3	3609	95.338	12|13|15	40	13.33	1|2|0	3	37	1	13.33	0	0.388093	0.28876
Q13627	Q16891	inner membrane mitochondrial protein	IMMT	10989	83.678	1|4|2	7	2.33	6|7|5	18	-11	0	0.39	0.45	-0.131456	-0.0978097
Q13627	P12268	inosine monophosphate dehydrogenase 2	IMPDH2	3615	55.805	2|3|2	7	2.33	0|0|0	0	7	0.99	23.33	0	0.125437	0.0933309
Q13627	Q16352	internexin neuronal intermediate filament protein alpha	INA	9118	55.391	4|6|4	14	4.67	6|5|9	20	-6	0	0.7	0.45	-0.108321	-0.0805959
Q13627	Q6P9B9	integrator complex subunit 5	INTS5	80789	107.995	3|3|4	10	3.33	0|0|0	0	10	1	33.33	0	0.0925969	0.0688965
Q13627	P14923	junction plakoglobin	JUP	3728	81.745	1|1|2	4	1.33	1|1|2	4	0	0.06	1	0.28	0	0
Q13627	Q63ZY3	KN motif and ankyrin repeat domains 2	KANK2	25959	91.174	3|3|4	10	3.33	2|1|3	6	4	0.13	1.67	0.25	0.0438722	0.032643
Q13627	Q9P0J7	potassium channel modulatory factor 1	KCMF1	56888	41.945	1|2|1	4	1.33	0|0|0	0	4	0.33	13.33	0.11	0.095363	0.0709546
Q13627	O15550	lysine demethylase 6A	KDM6A	7403	154.177	1|2|3	6	2	0|0|0	0	6	0.66	20	0.04	0.0389163	0.0289556
Q13627	Q07666	KH RNA binding domain containing, signal transduction associated 1	KHDRBS1	10657	48.227	8|9|8	25	8.33	10|8|6	24	1	0	1.04	0.39	0.0207353	0.015428
Q13627	Q5T5P2	KIAA1217	KIAA1217	56243	214.116	2|1|2	5	1.67	4|2|5	11	-6	0	0.45	0.45	-0.0280222	-0.0208498
Q13627	O43896	kinesin family member 1C	KIF1C	10749	122.947	3|4|3	10	3.33	0|0|0	0	10	1	33.33	0	0.0813359	0.0605178
Q13627	Q5T7B8	kinesin family member 24	KIF24	347240	151.903	8|6|4	18	6	0|0|0	0	18	1	60	0	0.118497	0.0881672
Q13627	Q2M1P5	kinesin family member 7	KIF7	374654	150.587	15|10|14	39	13	0|0|0	0	39	1	130	0	0.258986	0.192698
Q13627	O14686	lysine methyltransferase 2D	KMT2D	8085	593.389	37|33|40	110	36.67	0|0|0	0	110	1	366.67	0	0.185376	0.137928
Q13627	Q9Y448	kinetochore localized astrin/SPAG5 binding protein	KNSTRN	90417	35.438	5|5|7	17	5.67	0|0|0	0	17	1	56.67	0	0.479711	0.356928
Q13627	Q6PKG0	La ribonucleoprotein domain family member 1	LARP1	23367	123.51	7|5|6	18	6	0|0|0	0	18	1	60	0	0.145737	0.108435
Q13627	P00338	lactate dehydrogenase A	LDHA	3939	36.689	12|7|10	29	9.67	4|4|5	13	16	0.36	2.23	0.09	0.436098	0.324478
Q13627	P07195	lactate dehydrogenase B	LDHB	3945	36.638	4|4|5	13	4.33	6|4|3	13	0	0	1	0.37	0	0
Q13627	P02545	lamin A/C	LMNA	4000	74.139	4|7|6	17	5.67	11|7|8	26	-9	0	0.65	0.45	-0.121394	-0.0903226
Q13627	Q8WWI1	LIM domain 7	LMO7	4008	192.696	14|14|10	38	12.67	1|1|1	3	35	1	12.67	0	0.181633	0.135144
Q13627	P50851	LPS responsive beige-like anchor protein	LRBA	987	319.108	5|2|2	9	3	0|0|0	0	9	0.99	30	0	0.0282036	0.0209848
Q13627	Q86V48	leucine zipper protein 1	LUZP1	7798	120.275	14|17|15	46	15.33	3|1|1	5	41	1	9.2	0	0.340885	0.253635
Q13627	P78559	microtubule associated protein 1A	MAP1A	4130	305.485	13|10|12	35	11.67	0|0|0	0	35	1	116.67	0	0.114572	0.085247
Q13627	P46821	microtubule associated protein 1B	MAP1B	4131	270.634	171|156|155	482	160.67	14|12|16	42	440	1	11.48	0	1.62581	1.20968
Q13627	Q14244	microtubule associated protein 7	MAP7	9053	84.052	14|11|13	38	12.67	12|8|12	32	6	0	1.19	0.4	0.0713844	0.0531134
Q13627	P43243	matrin 3	MATR3	9782	94.623	97|107|94	298	99.33	2|2|3	7	291	1	42.57	0	3.07536	2.28822
Q13627	P33991	minichromosome maintenance complex component 4	MCM4	4173	96.558	11|13|14	38	12.67	0|0|0	0	38	1	126.67	0	0.393546	0.292817
Q13627	Q14566	minichromosome maintenance complex component 6	MCM6	4175	92.889	3|3|4	10	3.33	0|0|0	0	10	1	33.33	0	0.107655	0.0801007
Q13627	P33993	minichromosome maintenance complex component 7	MCM7	4176	81.308	16|13|15	44	14.67	7|8|5	20	24	0.13	2.2	0.25	0.295174	0.219623
Q13627	Q6IN84	mitochondrial rRNA methyltransferase 1	MRM1	79922	38.638	15|13|14	42	14	0|0|0	0	42	1	140	0	1.08701	0.808789
Q13627	Q9BYN8	mitochondrial ribosomal protein S26	MRPS26	64949	24.212	1|2|3	6	2	0|0|0	0	6	0.66	20	0.04	0.247811	0.184383
Q13627	P35580	myosin heavy chain 10	MYH10	4628	228.999	5|8|9	22	7.33	8|9|9	26	-4	0	0.85	0.4	-0.0174673	-0.0129965
Q13627	P35579	myosin heavy chain 9	MYH9	4627	226.532	79|85|90	254	84.67	116|86|99	301	-47	0	0.84	0.45	-0.207476	-0.154372
Q13627	P19105	myosin light chain 12A	MYL12A	10627	19.794	3|2|3	8	2.67	5|1|3	9	-1	0	0.89	0.45	-0.0505204	-0.0375896
Q13627	P24844	myosin light chain 9	MYL9	10398	19.827	2|1|1	4	1.33	2|1|1	4	0	0.06	1	0.28	0	0
Q13627	P19338	nucleolin	NCL	4691	76.614	14|10|14	38	12.67	2|3|0	5	33	1	7.6	0	0.430731	0.320484
Q13627	Q14686	nuclear receptor coactivator 6	NCOA6	23054	219.145	6|5|5	16	5.33	0|0|0	0	16	1	53.33	0	0.073011	0.0543237
Q13627	O75376	nuclear receptor corepressor 1	NCOR1	9611	270.21	40|30|30	100	33.33	0|0|0	0	100	1	333.33	0	0.370083	0.275359
Q13627	P48681	nestin	NES	10763	177.439	12|6|12	30	10	13|12|16	41	-11	0	0.73	0.45	-0.0619931	-0.0461258
Q13627	Q9BSC4	nucleolar protein 10	NOL10	79954	80.302	4|1|3	8	2.67	0|0|0	0	8	0.67	26.67	0.03	0.0996239	0.0741249
Q13627	Q15233	non-POU domain containing, octamer-binding	NONO	4841	54.232	3|2|3	8	2.67	1|1|3	5	3	0.16	1.6	0.24	0.0553179	0.0411591
Q13627	Q04721	notch 2	NOTCH2	4853	265.405	1|1|2	4	1.33	0|0|0	0	4	0.33	13.33	0.11	0.0150713	0.0112138
Q13627	P06748	nucleophosmin	NPM1	4869	32.575	3|5|3	11	3.67	0|0|0	0	11	1	36.67	0	0.337682	0.251252
Q13627	Q08J23	NOP2/Sun RNA methyltransferase family member 2	NSUN2	54888	86.471	112|115|109	336	112	0|0|0	0	336	1	1120	0	3.8857	2.89114
Q13627	P35658	nucleoporin 214	NUP214	8021	213.62	1|2|1	4	1.33	0|0|1	1	3	0.3	4	0.19	0.0140436	0.0104491
Q13627	Q01804	OTU deubiquitinase 4	OTUD4	54726	124.045	5|3|4	12	4	0|0|0	0	12	1	40	0	0.0967391	0.0719785
Q13627	P11940	poly(A) binding protein cytoplasmic 1	PABPC1	26986	70.671	33|34|32	99	33	9|3|7	19	80	1	5.21	0	1.13201	0.842266
Q13627	Q13310	poly(A) binding protein cytoplasmic 4	PABPC4	8761	70.783	20|17|19	56	18.67	3|2|4	9	47	1	6.22	0	0.664001	0.494049
Q13627	Q6ZW49	PAX interacting protein 1	PAXIP1	22976	121.341	1|2|1	4	1.33	0|0|0	0	4	0.33	13.33	0.11	0.032965	0.0245275
Q13627	Q15365	poly(rC) binding protein 1	PCBP1	5093	37.498	2|4|4	10	3.33	2|2|2	6	4	0.16	1.67	0.23	0.106672	0.0793693
Q13627	Q15366	poly(rC) binding protein 2	PCBP2	5094	38.58	2|1|4	7	2.33	2|2|3	7	0	0.03	1	0.31	0	0
Q13627	Q15154	pericentriolar material 1	PCM1	5108	228.533	6|6|4	16	5.33	0|0|0	0	16	1	53.33	0	0.0700118	0.0520921
Q13627	P22061	protein-L-isoaspartate (D-aspartate) O-methyltransferase	PCMT1	5110	24.636	2|3|3	8	2.67	6|6|5	17	-9	0	0.47	0.45	-0.365319	-0.271815
Q13627	O95613	pericentrin	PCNT	5116	378.037	22|21|30	73	24.33	0|0|0	0	73	1	243.33	0	0.193103	0.143678
Q13627	Q14432	phosphodiesterase 3A	PDE3A	5139	124.979	4|3|3	10	3.33	1|1|3	5	5	0.3	2	0.19	0.0400067	0.0297669
Q13627	Q96HC4	PDZ and LIM domain 5	PDLIM5	10611	63.945	2|2|1	5	1.67	3|0|1	4	1	0.13	1.25	0.25	0.0156384	0.0116357
Q13627	Q96HS1	PGAM family member 5, mitochondrial serine/threonine protein phosphatase	PGAM5	192111	32.004	14|20|16	50	16.67	3|2|2	7	43	1	7.14	0	1.34358	0.999689
Q13627	Q8IWS0	PHD finger protein 6	PHF6	84295	41.29	3|2|4	9	3	0|0|0	0	9	0.99	30	0	0.21797	0.16218
Q13627	O43175	phosphoglycerate dehydrogenase	PHGDH	26227	56.651	0|1|3	4	1.33	0|0|0	0	4	0.33	13.33	0.1	0.0706078	0.0525355
Q13627	Q969N2	phosphatidylinositol glycan anchor biosynthesis class T	PIGT	51604	65.7	7|9|5	21	7	0|0|0	0	21	1	70	0	0.319635	0.237823
Q13627	P14618	pyruvate kinase, muscle	PKM	5315	57.937	3|4|8	15	5	4|2|2	8	7	0.3	1.88	0.19	0.120821	0.0898965
Q13627	Q99569	plakophilin 4	PKP4	8502	131.868	4|7|7	18	6	1|0|0	1	17	1	18	0	0.128917	0.0959202
Q13627	Q15149	plectin	PLEC	5339	531.791	461|459|458	1378	459.33	514|461|500	1475	-97	0	0.93	0.45	-0.182402	-0.135716
Q13627	P29590	promyelocytic leukemia	PML	5371	97.551	26|27|23	76	25.33	0|0|0	0	76	1	253.33	0	0.77908	0.579672
Q13627	Q9H307	pinin, desmosome associated protein	PNN	5411	81.614	6|4|8	18	6	0|0|0	0	18	1	60	0	0.22055	0.1641
Q13627	Q8NEY8	periphilin 1	PPHLN1	51535	52.737	3|4|2	9	3	0|0|0	0	9	0.99	30	0	0.170658	0.126978
Q13627	O60437	periplakin	PPL	5493	204.747	1|0|4	5	1.67	2|1|2	5	0	0.17	1	0.23	0	0
Q13627	P62136	protein phosphatase 1 catalytic subunit alpha	PPP1CA	5499	37.512	4|3|2	9	3	0|1|0	1	8	0.96	9	0	0.213265	0.158679
Q13627	P62140	protein phosphatase 1 catalytic subunit beta	PPP1CB	5500	37.187	4|4|3	11	3.67	0|0|0	0	11	1	36.67	0	0.295802	0.220091
Q13627	Q06830	peroxiredoxin 1	PRDX1	5052	22.11	10|13|15	38	12.67	6|6|6	18	20	0.19	2.11	0.22	0.904568	0.673042
Q13627	P78527	protein kinase, DNA-activated, catalytic polypeptide	PRKDC	5591	469.089	17|21|20	58	19.33	18|13|14	45	13	0	1.29	0.41	0.0277133	0.02062
Q13627	Q99873	protein arginine methyltransferase 1	PRMT1	3276	41.516	4|4|6	14	4.67	0|0|0	0	14	1	46.67	0	0.337219	0.250907
Q13627	Q9UMS4	pre-mRNA processing factor 19	PRPF19	27339	55.181	5|4|4	13	4.33	0|0|0	0	13	1	43.33	0	0.235588	0.175289
Q13627	Q5JSZ5	proline rich coiled-coil 2B	PRRC2B	84726	242.967	56|56|60	172	57.33	0|0|0	0	172	1	573.33	0	0.707915	0.526723
Q13627	P26599	polypyrimidine tract binding protein 1	PTBP1	5725	57.221	3|3|5	11	3.67	0|0|0	0	11	1	36.67	0	0.192237	0.143034
Q13627	Q53H96	pyrroline-5-carboxylate reductase-like	PYCRL	65263	28.663	2|1|2	5	1.67	0|0|0	0	5	0.66	16.67	0.05	0.174441	0.129792
Q13627	P63244	receptor for activated C kinase 1	RACK1	10399	35.077	2|1|1	4	1.33	0|2|1	3	1	0.13	1.33	0.25	0.0285087	0.0212118
Q13627	Q9UKM9	RALY heterogeneous nuclear ribonucleoprotein	RALY	22913	32.463	3|1|3	7	2.33	0|0|0	0	7	0.67	23.33	0.03	0.21563	0.160439
Q13627	P62826	RAN, member RAS oncogene family	RAN	5901	24.423	7|4|6	17	5.67	1|0|2	3	14	0.96	5.67	0	0.57323	0.426511
Q13627	Q15291	RB binding protein 5, histone lysine methyltransferase complex subunit	RBBP5	5929	59.153	2|2|1	5	1.67	0|0|0	0	5	0.66	16.67	0.05	0.0845266	0.0628918
Q13627	P98175	RNA binding motif protein 10	RBM10	8241	103.533	7|7|5	19	6.33	0|0|0	0	19	1	63.33	0	0.183516	0.136545
Q13627	Q96PK6	RNA binding motif protein 14	RBM14	10432	69.492	20|23|17	60	20	23|23|24	70	-10	0	0.86	0.45	-0.143901	-0.10707
Q13627	P78332	RNA binding motif protein 6	RBM6	10180	128.644	10|11|12	33	11	0|0|0	0	33	1	110	0	0.256522	0.190864
Q13627	Q9Y5S9	RNA binding motif protein 8A	RBM8A	9939	19.889	2|2|1	5	1.67	0|0|0	0	5	0.66	16.67	0.05	0.251395	0.18705
Q13627	P38159	RNA binding motif protein, X-linked	RBMX	27316	42.332	10|14|11	35	11.67	4|5|3	12	23	0.77	2.92	0.01	0.543324	0.404259
Q13627	Q15293	reticulocalbin 1	RCN1	5954	38.89	3|4|3	10	3.33	5|6|8	19	-9	0	0.53	0.45	-0.231422	-0.172189
Q13627	Q14257	reticulocalbin 2	RCN2	5955	36.876	10|6|12	28	9.33	13|11|10	34	-6	0	0.82	0.41	-0.162707	-0.121062
Q13627	Q5UIP0	replication timing regulatory factor 1	RIF1	55183	274.466	5|7|9	21	7	0|0|0	0	21	1	70	0	0.0765122	0.0569287
Q13627	Q8NCN4	ring finger protein 169	RNF169	254225	77.194	7|7|12	26	8.67	0|0|0	0	26	1	86.67	0	0.336814	0.250605
Q13627	P27635	ribosomal protein L10	RPL10	6134	24.604	13|13|15	41	13.67	8|4|7	19	22	0.1	2.16	0.27	0.894164	0.6653
Q13627	P62906	ribosomal protein L10a	RPL10A	4736	24.831	14|13|13	40	13.33	4|1|5	10	30	1	4	0	1.20817	0.898934
Q13627	P62913	ribosomal protein L11	RPL11	6135	20.252	5|2|3	10	3.33	2|0|1	3	7	0.69	3.33	0.02	0.345645	0.257176
Q13627	P30050	ribosomal protein L12	RPL12	6136	17.819	7|5|5	17	5.67	2|1|2	5	12	0.84	3.4	0.01	0.673438	0.50107
Q13627	P26373	ribosomal protein L13	RPL13	6137	24.261	12|11|11	34	11.33	5|8|10	23	11	0	1.48	0.37	0.453403	0.337353
Q13627	P40429	ribosomal protein L13a	RPL13A	23521	23.577	9|9|10	28	9.33	5|5|5	15	13	0.02	1.87	0.32	0.551385	0.410257
Q13627	P50914	ribosomal protein L14	RPL14	9045	23.432	6|8|5	19	6.33	4|5|4	13	6	0.01	1.46	0.33	0.25606	0.190521
Q13627	P61313	ribosomal protein L15	RPL15	6138	24.146	10|9|11	30	10	1|3|3	7	23	0.99	4.29	0	0.952539	0.708734
Q13627	P18621	ribosomal protein L17	RPL17	6139	21.397	19|16|18	53	17.67	10|12|11	33	20	0	1.61	0.38	0.93471	0.695469
Q13627	Q07020	ribosomal protein L18	RPL18	6141	21.634	6|5|8	19	6.33	5|7|5	17	2	0	1.12	0.37	0.0924471	0.068785
Q13627	Q02543	ribosomal protein L18a	RPL18A	6142	20.762	10|9|10	29	9.67	9|8|6	23	6	0	1.26	0.38	0.28899	0.215022
Q13627	P84098	ribosomal protein L19	RPL19	6143	23.466	4|4|4	12	4	0|0|0	0	12	1	40	0	0.511378	0.38049
Q13627	P46778	ribosomal protein L21	RPL21	6144	18.565	7|7|6	20	6.67	10|9|5	24	-4	0	0.83	0.45	-0.215459	-0.160312
Q13627	P35268	ribosomal protein L22	RPL22	6146	14.787	3|4|4	11	3.67	2|1|0	3	8	0.83	3.67	0.01	0.541016	0.402541
Q13627	P62829	ribosomal protein L23	RPL23	9349	14.865	5|5|5	15	5	1|0|0	1	14	1	15	0	0.94181	0.700751
Q13627	P62750	ribosomal protein L23a	RPL23A	6147	17.695	8|8|8	24	8	4|2|1	7	17	0.94	3.43	0	0.960723	0.714824
Q13627	P83731	ribosomal protein L24	RPL24	6152	17.779	5|4|5	14	4.67	5|5|5	15	-1	0	0.93	0.45	-0.0562461	-0.0418498
Q13627	P61254	ribosomal protein L26	RPL26	6154	17.258	5|4|4	13	4.33	3|1|3	7	6	0.16	1.86	0.23	0.347665	0.258679
Q13627	P61353	ribosomal protein L27	RPL27	6155	15.798	5|6|3	14	4.67	0|0|2	2	12	0.93	7	0	0.75959	0.565171
Q13627	P46776	ribosomal protein L27a	RPL27A	6157	16.561	5|6|4	15	5	3|4|3	10	5	0.02	1.5	0.31	0.301914	0.224638
Q13627	P46779	ribosomal protein L28	RPL28	6158	15.748	5|6|4	15	5	7|8|8	23	-8	0	0.65	0.45	-0.508001	-0.377977
Q13627	P39023	ribosomal protein L3	RPL3	6122	46.109	14|15|14	43	14.33	9|5|10	24	19	0	1.79	0.36	0.412067	0.306598
Q13627	P62888	ribosomal protein L30	RPL30	6156	12.784	6|5|6	17	5.67	1|0|3	4	13	0.91	4.25	0	1.0169	0.756619
Q13627	P62899	ribosomal protein L31	RPL31	6160	14.463	1|1|2	4	1.33	1|1|1	3	1	0.13	1.33	0.25	0.0691419	0.0514449
Q13627	P62910	ribosomal protein L32	RPL32	6161	15.86	5|5|6	16	5.33	4|3|3	10	6	0.02	1.6	0.31	0.37831	0.281481
Q13627	P49207	ribosomal protein L34	RPL34	6164	13.293	2|2|2	6	2	2|2|3	7	-1	0	0.86	0.45	-0.0752276	-0.0559729
Q13627	P42766	ribosomal protein L35	RPL35	11224	14.551	5|5|4	14	4.67	3|2|1	6	8	0.44	2.33	0.08	0.54979	0.40907
Q13627	P18077	ribosomal protein L35a	RPL35A	6165	12.538	3|2|2	7	2.33	0|0|0	0	7	0.99	23.33	0	0.558303	0.415404
Q13627	Q9Y3U8	ribosomal protein L36	RPL36	25873	12.254	4|3|5	12	4	1|4|1	6	6	0.29	2	0.2	0.489636	0.364313
Q13627	P61513	ribosomal protein L37a	RPL37A	6168	10.275	3|1|1	5	1.67	3|1|0	4	1	0.16	1.25	0.23	0.0973236	0.0724134
Q13627	P63173	ribosomal protein L38	RPL38	6169	8.218	3|4|5	12	4	1|0|0	1	11	1	12	0	1.33853	0.995926
Q13627	P36578	ribosomal protein L4	RPL4	6124	47.697	29|30|31	90	30	15|17|18	50	40	0	1.8	0.39	0.838627	0.623979
Q13627	P46777	ribosomal protein L5	RPL5	6125	34.363	2|1|1	4	1.33	0|0|0	0	4	0.33	13.33	0.11	0.116404	0.0866103
Q13627	Q02878	ribosomal protein L6	RPL6	6128	32.728	11|12|9	32	10.67	10|10|9	29	3	0	1.1	0.4	0.0916646	0.0682028
Q13627	P18124	ribosomal protein L7	RPL7	6129	29.226	19|19|22	60	20	10|9|11	30	30	0.01	2	0.34	1.02648	0.763752
Q13627	P62424	ribosomal protein L7a	RPL7A	6130	29.996	13|18|15	46	15.33	5|5|4	14	32	0.94	3.29	0	1.06681	0.793757
Q13627	P62917	ribosomal protein L8	RPL8	6132	28.025	13|10|13	36	12	3|4|3	10	26	0.96	3.6	0	0.927743	0.690285
Q13627	P32969	ribosomal protein L9	RPL9	6133	21.863	0|2|4	6	2	0|0|0	0	6	0.66	20	0.03	0.274436	0.204194
Q13627	P05388	ribosomal protein lateral stalk subunit P0	RPLP0	6175	34.274	9|10|9	28	9.33	6|3|3	12	16	0.33	2.33	0.19	0.466826	0.347341
Q13627	P05386	ribosomal protein lateral stalk subunit P1	RPLP1	6176	11.514	1|1|2	4	1.33	0|0|0	0	4	0.33	13.33	0.11	0.347403	0.258484
Q13627	P05387	ribosomal protein lateral stalk subunit P2	RPLP2	6181	11.665	9|8|10	27	9	4|3|8	15	12	0.02	1.8	0.32	1.02872	0.765415
Q13627	P62280	ribosomal protein S11	RPS11	6205	18.431	12|15|13	40	13.33	13|10|11	34	6	0	1.18	0.4	0.325538	0.242216
Q13627	P25398	ribosomal protein S12	RPS12	6206	14.515	2|3|2	7	2.33	2|2|0	4	3	0.25	1.75	0.2	0.206683	0.153782
Q13627	P62277	ribosomal protein S13	RPS13	6207	17.222	10|7|9	26	8.67	2|1|0	3	23	1	8.67	0	1.3355	0.993676
Q13627	P62263	ribosomal protein S14	RPS14	6208	16.273	8|10|11	29	9.67	4|4|5	13	16	0.29	2.23	0.2	0.983224	0.731565
Q13627	P62841	ribosomal protein S15	RPS15	6209	17.04	2|5|4	11	3.67	2|1|2	5	6	0.44	2.2	0.09	0.352113	0.261989
Q13627	P62244	ribosomal protein S15a	RPS15A	6210	14.84	4|4|5	13	4.33	3|2|2	7	6	0.16	1.86	0.23	0.404313	0.300828
Q13627	P62249	ribosomal protein S16	RPS16	6217	16.445	6|7|11	24	8	6|3|4	13	11	0.19	1.85	0.22	0.668896	0.497691
Q13627	P0CW22	ribosomal protein S17	RPS17	6218	15.55	8|9|6	23	7.67	5|0|0	5	18	0.91	4.6	0.01	1.15756	0.861277
Q13627	P62269	ribosomal protein S18	RPS18	6222	17.719	12|14|15	41	13.67	14|13|11	38	3	0	1.08	0.42	0.16931	0.125975
Q13627	P39019	ribosomal protein S19	RPS19	6223	16.06	1|5|4	10	3.33	1|0|0	1	9	0.67	10	0.02	0.560399	0.416963
Q13627	P15880	ribosomal protein S2	RPS2	6187	31.324	12|13|14	39	13	12|12|9	33	6	0	1.18	0.4	0.191546	0.14252
Q13627	P60866	ribosomal protein S20	RPS20	6224	13.373	4|4|4	12	4	2|3|4	9	3	0.01	1.33	0.33	0.224333	0.166914
Q13627	P62266	ribosomal protein S23	RPS23	6228	15.808	3|4|5	12	4	1|1|1	3	9	0.85	4	0.01	0.569332	0.42361
Q13627	P62847	ribosomal protein S24	RPS24	6229	15.423	5|4|4	13	4.33	3|2|3	8	5	0.06	1.62	0.28	0.324191	0.241214
Q13627	P62851	ribosomal protein S25	RPS25	6230	13.742	3|4|4	11	3.67	3|1|2	6	5	0.19	1.83	0.22	0.363848	0.27072
Q13627	P62854	40S ribosomal protein S26	RPS26	6231	13.015	5|9|5	19	6.33	5|4|3	12	7	0.08	1.58	0.28	0.537841	0.400179
Q13627	P42677	ribosomal protein S27	RPS27	6232	9.461	3|4|3	10	3.33	3|3|3	9	1	0	1.11	0.34	0.105697	0.0786437
Q13627	P62979	ribosomal protein S27a	RPS27A	6233	17.965	6|6|4	16	5.33	3|5|2	10	6	0.03	1.6	0.31	0.333983	0.248499
Q13627	Q71UM5	ribosomal protein S27 like	RPS27L	51065	9.477	3|4|2	9	3	2|2|3	7	2	0.04	1.29	0.3	0.211037	0.157022
Q13627	P62273	ribosomal protein S29	RPS29	6235	6.677	3|3|3	9	3	4|3|2	9	0	0	1	0.45	0	0
Q13627	P23396	ribosomal protein S3	RPS3	6188	26.688	14|14|16	44	14.67	10|9|5	24	20	0	1.83	0.35	0.7494	0.55759
Q13627	P61247	ribosomal protein S3A	RPS3A	6189	29.945	22|23|26	71	23.67	10|8|6	24	47	0.96	2.96	0	1.56954	1.16782
Q13627	P62701	ribosomal protein S4, X-linked	RPS4X	6191	29.598	16|14|17	47	15.67	11|8|7	26	21	0	1.81	0.35	0.709507	0.527907
Q13627	P46782	ribosomal protein S5	RPS5	6193	22.876	5|4|3	12	4	6|1|1	8	4	0.07	1.5	0.28	0.174856	0.130101
Q13627	P62753	ribosomal protein S6	RPS6	6194	28.681	11|11|11	33	11	8|6|4	18	15	0.01	1.83	0.34	0.522994	0.389133
Q13627	P62081	ribosomal protein S7	RPS7	6201	22.127	5|6|7	18	6	1|0|1	2	16	1	9	0	0.723098	0.53802
Q13627	P62241	ribosomal protein S8	RPS8	6202	24.205	9|9|12	30	10	5|5|5	15	15	0.12	2	0.27	0.619707	0.461091
Q13627	P46781	ribosomal protein S9	RPS9	6203	22.591	9|8|8	25	8.33	1|3|2	6	19	0.98	4.17	0	0.841043	0.625776
Q13627	Q9P2E9	ribosome binding protein 1	RRBP1	6238	152.472	2|1|2	5	1.67	0|0|0	0	5	0.66	16.67	0.05	0.0327929	0.0243995
Q13627	Q9Y224	RNA transcription, translation and transport factor	RTRAF	51637	28.068	4|5|6	15	5	2|1|3	6	9	0.53	2.5	0.07	0.32065	0.238579
Q13627	Q9Y230	RuvB like AAA ATPase 2	RUVBL2	10856	51.157	1|2|2	5	1.67	0|0|0	0	5	0.66	16.67	0.05	0.0977383	0.072722
Q13627	P60903	S100 calcium binding protein A10	S100A10	6281	11.203	2|2|2	6	2	0|0|0	0	6	0.99	20	0	0.535571	0.39849
Q13627	Q14160	scribbled planar cell polarity protein	SCRIB	23513	174.885	57|59|67	183	61	0|0|0	0	183	1	610	0	1.0464	0.778573
Q13627	Q9BRK5	stromal cell derived factor 4	SDF4	51150	41.807	2|0|2	4	1.33	1|0|1	2	2	0.44	2	0.08	0.0478389	0.0355944
Q13627	P55735	SEC13 homolog, nuclear pore and COPII coat complex component	SEC13	6396	35.541	16|18|13	47	15.67	3|4|6	13	34	0.98	3.62	0	0.956642	0.711787
Q13627	O15027	SEC16 homolog A, endoplasmic reticulum export factor	SEC16A	9919	233.517	77|78|83	238	79.33	46|32|37	115	123	0	2.07	0.41	0.526728	0.391911
Q13627	O94979	SEC31 homolog A, COPII coat complex component	SEC31A	22872	133.015	3|4|8	15	5	0|0|0	0	15	1	50	0	0.112769	0.0839057
Q13627	P23246	splicing factor proline and glutamine rich	SFPQ	6421	76.149	6|3|4	13	4.33	3|1|3	7	6	0.24	1.86	0.21	0.0787929	0.0586257
Q13627	P53985	solute carrier family 16 member 1	SLC16A1	6566	53.944	1|2|2	5	1.67	0|0|0	0	5	0.66	16.67	0.05	0.0926887	0.0689648
Q13627	Q9UBX3	solute carrier family 25 member 10	SLC25A10	1468	31.282	4|4|5	13	4.33	3|0|2	5	8	0.58	2.6	0.07	0.255738	0.190281
Q13627	Q9UJS0	solute carrier family 25 member 13	SLC25A13	10165	74.176	6|3|3	12	4	1|1|1	3	9	0.8	4	0.01	0.121333	0.0902776
Q13627	Q00325	solute carrier family 25 member 3	SLC25A3	5250	40.095	2|2|2	6	2	2|2|2	6	0	0	1	0.45	0	0
Q13627	P05141	solute carrier family 25 member 5	SLC25A5	292	32.852	18|16|14	48	16	8|4|6	18	30	0.65	2.67	0.07	0.913186	0.679454
Q13627	P12236	solute carrier family 25 member 6	SLC25A6	293	32.866	13|12|11	36	12	6|4|7	17	19	0.08	2.12	0.28	0.578105	0.430138
Q13627	P08195	solute carrier family 3 member 2	SLC3A2	6520	67.994	2|1|3	6	2	1|2|1	4	2	0.2	1.5	0.21	0.0294144	0.0218857
Q13627	Q9H2G2	STE20 like kinase	SLK	9748	142.695	1|1|2	4	1.33	1|1|1	3	1	0.13	1.33	0.25	0.00700795	0.00521425
Q13627	O75643	small nuclear ribonucleoprotein U5 subunit 200	SNRNP200	23020	244.508	6|3|5	14	4.67	0|0|1	1	13	1	14	0	0.053168	0.0395595
Q13627	P62304	small nuclear ribonucleoprotein polypeptide E	SNRPE	6635	10.804	1|1|2	4	1.33	0|0|0	0	4	0.33	13.33	0.11	0.370233	0.275471
Q13627	Q96R06	sperm associated antigen 5	SPAG5	10615	134.422	33|31|33	97	32.33	0|0|0	0	97	1	323.33	0	0.721608	0.536911
Q13627	Q96T58	spen family transcriptional repressor	SPEN	23013	402.248	17|16|14	47	15.67	0|0|0	0	47	1	156.67	0	0.116843	0.086937
Q13627	Q13501	sequestosome 1	SQSTM1	8878	47.687	2|1|1	4	1.33	2|0|1	3	1	0.13	1.33	0.25	0.0209701	0.0156027
Q13627	Q9UQ35	serine/arginine repetitive matrix 2	SRRM2	23524	299.615	9|8|7	24	8	1|0|1	2	22	1	12	0	0.0734276	0.0546336
Q13627	Q8IX01	SURP and G-patch domain containing 2	SUGP2	10147	120.207	7|8|4	19	6.33	0|0|0	0	19	1	63.33	0	0.158061	0.117605
Q13627	O60506	synaptotagmin binding cytoplasmic RNA interacting protein	SYNCRIP	10492	69.603	8|8|8	24	8	0|1|1	2	22	1	12	0	0.316078	0.235177
Q13627	O15061	synemin	SYNM	23336	172.768	3|1|2	6	2	5|4|3	12	-6	0	0.5	0.45	-0.0347287	-0.0258398
Q13627	Q92804	TATA-box binding protein associated factor 15	TAF15	8148	61.83	10|14|12	36	12	16|11|15	42	-6	0	0.86	0.45	-0.0970403	-0.0722026
Q13627	Q9BYX2	TBC1 domain family member 2	TBC1D2	55357	105.414	22|26|22	70	23.33	0|0|0	0	70	1	233.33	0	0.664048	0.494084
Q13627	O60907	transducin beta like 1X-linked	TBL1X	6907	62.496	10|10|10	30	10	2|1|3	6	24	1	5	0	0.384025	0.285733
Q13627	Q9BZK7	transducin beta like 1 X-linked receptor 1	TBL1XR1	79718	55.595	21|19|18	58	19.33	4|1|5	10	48	1	5.8	0	0.863387	0.642401
Q13627	P17987	t-complex 1	TCP1	6950	60.344	2|1|1	4	1.33	3|0|2	5	-1	0.02	0.8	0.32	-0.0165717	-0.0123301
Q13627	Q9NZ01	trans-2,3-enoyl-CoA reductase	TECR	9524	36.034	2|3|3	8	2.67	1|1|1	3	5	0.6	2.67	0.07	0.138758	0.103242
Q13627	Q92734	TRK-fused gene	TFG	10342	43.448	15|14|11	40	13.33	16|13|16	45	-5	0	0.89	0.45	-0.11508	-0.0856251
Q13627	Q9Y2W1	thyroid hormone receptor associated protein 3	THRAP3	9967	108.666	86|87|82	255	85	16|14|14	44	211	1	5.8	0	1.94173	1.44474
Q13627	Q9C0C2	tankyrase 1 binding protein 1	TNKS1BP1	85456	181.796	1|1|3	5	1.67	2|0|2	4	1	0.15	1.25	0.24	0.00550067	0.00409276
Q13627	Q68CZ2	tensin 3	TNS3	64759	155.266	5|4|5	14	4.67	4|1|4	9	5	0.03	1.56	0.31	0.0322028	0.0239604
Q13627	Q96HA7	tonsoku like, DNA repair protein	TONSL	4796	150.929	2|5|5	12	4	0|0|0	0	12	1	40	0	0.0795076	0.0591574
Q13627	P09493	tropomyosin 1 (alpha)	TPM1	7168	32.709	3|2|2	7	2.33	2|0|3	5	2	0.11	1.4	0.27	0.0611453	0.045495
Q13627	P67936	tropomyosin 4	TPM4	7171	28.522	2|2|1	5	1.67	0|2|4	6	-1	0	0.83	0.45	-0.0350607	-0.0260868
Q13627	P62995	transformer 2 beta homolog (Drosophila)	TRA2B	6434	33.666	5|1|2	8	2.67	0|0|0	0	8	0.66	26.67	0.03	0.237628	0.176807
Q13627	Q6Q0C0	TNF receptor associated factor 7	TRAF7	84231	74.609	2|4|1	7	2.33	0|0|0	0	7	0.66	23.33	0.03	0.0938225	0.0698084
Q13627	P19474	tripartite motif containing 21	TRIM21	6737	54.17	9|8|10	27	9	0|0|0	0	27	1	90	0	0.498431	0.370856
Q13627	P14373	tripartite motif containing 27	TRIM27	5987	58.49	3|6|8	17	5.67	7|5|7	19	-2	0	0.89	0.38	-0.0341939	-0.0254419
Q13627	Q14669	thyroid hormone receptor interactor 12	TRIP12	9320	220.434	15|15|23	53	17.67	0|0|0	0	53	1	176.67	0	0.240435	0.178895
Q13627	Q9BVS5	tRNA methyltransferase 61B	TRMT61B	55006	52.965	17|16|17	50	16.67	0|0|0	0	50	1	166.67	0	0.94402	0.702396
Q13627	Q12815	trophinin associated protein	TROAP	10024	83.857	1|2|3	6	2	0|0|0	0	6	0.66	20	0.04	0.0715504	0.0532369
Q13627	Q96AY4	tetratricopeptide repeat domain 28	TTC28	23331	270.884	1|1|2	4	1.33	0|0|0	0	4	0.33	13.33	0.11	0.0147665	0.010987
Q13627	P33981	TTK protein kinase	TTK	7272	97.072	2|2|2	6	2	0|0|0	0	6	0.99	20	0	0.0618098	0.0459894
Q13627	Q71U36	tubulin alpha 1a	TUBA1A	7846	50.136	43|38|41	122	40.67	39|37|37	113	9	0	1.08	0.44	0.179512	0.133565
Q13627	Q9BQE3	tubulin alpha 1c	TUBA1C	84790	49.895	45|39|41	125	41.67	38|36|32	106	19	0	1.18	0.43	0.3808	0.283333
Q13627	P68366	tubulin alpha 4a	TUBA4A	7277	49.924	35|36|36	107	35.67	31|31|28	90	17	0	1.19	0.43	0.340518	0.253361
Q13627	P07437	tubulin beta class I	TUBB	203068	49.671	49|47|40	136	45.33	42|37|39	118	18	0	1.15	0.44	0.362384	0.269631
Q13627	P68371	tubulin beta 4B class IVb	TUBB4B	10383	49.831	48|53|41	142	47.33	44|35|39	118	24	0	1.2	0.44	0.481628	0.358354
Q13627	Q9BUF5	tubulin beta 6 class V	TUBB6	84617	49.857	15|15|14	44	14.67	12|11|12	35	9	0	1.26	0.4	0.180516	0.134313
Q13627	P49411	Tu translation elongation factor, mitochondrial	TUFM	7284	49.542	11|13|12	36	12	8|8|6	22	14	0	1.64	0.36	0.282589	0.210259
Q13627	Q2TAM9	tumor suppressor candidate 1	TUSC1	286319	23.39	6|5|6	17	5.67	0|0|0	0	17	1	56.67	0	0.726806	0.540779
Q13627	Q5T6F2	ubiquitin associated protein 2	UBAP2	55833	117.116	3|2|3	8	2.67	3|3|2	8	0	0.01	1	0.34	0	0
Q13627	Q14157	ubiquitin associated protein 2 like	UBAP2L	9898	114.535	2|1|2	5	1.67	2|2|1	5	0	0.04	1	0.3	0	0
Q13627	Q93008	ubiquitin specific peptidase 9, X-linked	USP9X	8239	292.28	2|2|2	6	2	0|0|0	0	6	0.99	20	0	0.0205283	0.015274
Q13627	P08670	vimentin	VIM	7431	53.652	133|141|130	404	134.67	146|134|151	431	-27	0	0.94	0.45	-0.503243	-0.374437
Q13627	Q7Z5K2	WAPL cohesin release factor	WAPL	23063	132.946	5|8|5	18	6	0|0|0	0	18	1	60	0	0.135393	0.100739
Q13627	Q9C0J8	WD repeat domain 33	WDR33	55339	145.891	5|10|9	24	8	0|0|0	0	24	1	80	0	0.164506	0.122401
Q13627	O94967	WD repeat domain 47	WDR47	22911	101.949	18|18|14	50	16.67	0|0|0	0	50	1	166.67	0	0.490441	0.364912
Q13627	P61964	WD repeat domain 5	WDR5	11091	36.588	4|4|4	12	4	0|0|0	0	12	1	40	0	0.327976	0.24403
Q13627	P13010	X-ray repair cross complementing 5	XRCC5	7520	82.705	10|10|10	30	10	0|0|0	0	30	1	100	0	0.362735	0.269892
Q13627	P12956	X-ray repair cross complementing 6	XRCC6	2547	69.843	10|8|8	26	8.67	0|0|0	0	26	1	86.67	0	0.372264	0.276982
Q13627	P67809	Y-box binding protein 1	YBX1	4904	35.924	15|17|15	47	15.67	11|9|10	30	17	0	1.57	0.38	0.473221	0.352099
Q13627	P16989	Y-box binding protein 3	YBX3	8531	40.09	8|8|8	24	8	4|4|3	11	13	0.2	2.18	0.22	0.32427	0.241273
Q13627	P49750	YLP motif containing 1	YLPM1	56252	219.985	8|7|7	22	7.33	7|6|7	20	2	0	1.1	0.38	0.00909153	0.00676453
Q13627	P62258	tyrosine 3-monooxygenase/tryptophan 5-monooxygenase activation protein epsilon	YWHAE	7531	29.174	3|3|4	10	3.33	1|0|0	1	9	0.99	10	0	0.308494	0.229534
Q13627	P61981	tyrosine 3-monooxygenase/tryptophan 5-monooxygenase activation protein gamma	YWHAG	7532	28.303	2|3|3	8	2.67	0|0|0	0	8	0.99	26.67	0	0.282656	0.210309
Q13627	P27348	tyrosine 3-monooxygenase/tryptophan 5-monooxygenase activation protein theta	YWHAQ	10971	27.764	3|4|3	10	3.33	1|1|1	3	7	0.77	3.33	0.01	0.252125	0.187593
Q13627	P63104	tyrosine 3-monooxygenase/tryptophan 5-monooxygenase activation protein zeta	YWHAZ	7534	27.745	1|4|4	9	3	0|0|1	1	8	0.67	9	0.02	0.28834	0.214539
Q13627	Q9Y2K1	zinc finger and BTB domain containing 1	ZBTB1	22890	82.016	3|3|2	8	2.67	0|0|0	0	8	0.99	26.67	0	0.0975419	0.0725759
Q13627	Q96F45	zinc finger protein 503	ZNF503	84858	62.555	5|4|2	11	3.67	0|0|0	0	11	1	36.67	0	0.175845	0.130837
Q13627	Q96ME7	zinc finger protein 512	ZNF512	84450	64.682	2|2|2	6	2	0|1|1	2	4	0.67	3	0.02	0.061841	0.0460127

## Sheet: HTE-IgG DYRK1A-AbN
Uniprot	Gene Symbol	SAINT Score Rep1	BFDR Rep1	SpC/MW Rep1	Enrichment Score Rep1	SAINT Score Rep2	BFDR Rep2	SpC/MW Rep2	Enrichment Score Rep2	Category HTE	Category KO
Q9NRG9	AAAS					1	0	0.101	0.08	High	NotDetected
P61221	ABCE1	1	0	0.134	0.27					High	NotDetected
P60709	ACTB	0	0.35	-0.24	-0.49	0	0.19	-0.407	-0.34	non-specific	non-specific
P68032	ACTC1	0	0.35	-0.262	-0.53	0	0.19	-0.762	-0.64	non-specific	non-specific
P63261	ACTG1	0	0.35	-0.335	-0.68					non-specific	non-specific
O96019	ACTL6A					1	0	0.316	0.27	High	non-specific
P35611	ADD1					1	0	0.222	0.19	High	NotDetected
Q9UEY8	ADD3					0.33	0.06	0.051	0.04	non-specific	NotDetected
Q9UKV8	AGO2	0.66	0.04	0.072	0.15	1	0	0.298	0.25	High	non-specific
Q9H9G7	AGO3					1	0	0.134	0.11	High	NotDetected
Q09666	AHNAK	0	0.35	-0.048	-0.1					non-specific	non-specific
P02768	ALB	0	0.35	-0.029	-0.06	0	0.19	-0.072	-0.06	non-specific	non-specific
Q86V81	ALYREF	0.73	0.02	0.298	0.61	1	0	0.707	0.59	High	non-specific
Q9Y2J4	AMOTL2					1	0	0.14	0.12	High	NotDetected
A6NMY6	ANXA2P2	0.03	0.29	0.078	0.16	1	0	0.181	0.15	non-specific	NotDetected
O14497	ARID1A	1	0	0.062	0.13	1	0	0.145	0.12	High	non-specific
O43150	ASAP2					0.3	0.16	0.009	0.01	non-specific	NotDetected
Q9NVI7	ATAD3A	0.01	0.3	-0.014	-0.03	0.33	0.06	0.084	0.07	non-specific	non-specific
P25705	ATP5F1A	0	0.35	-0.117	-0.24					non-specific	non-specific
Q99700	ATXN2	1	0	0.385	0.78	1	0	0.428	0.36	High	NotDetected
Q8WWM7	ATXN2L	1	0	0.238	0.49	1	0	0.547	0.46	High	non-specific
O95816	BAG2	0	0.35	-0.126	-0.26					non-specific	non-specific
O75531	BANF1	0	0.31	0.099	0.2					non-specific	non-specific
Q8N9N5	BANP	1	0	0.266	0.54	1	0	0.266	0.22	High	NotDetected
O75934	BCAS2					0.67	0.04	0.191	0.16	High	NotDetected
Q9NYF8	BCLAF1	0.37	0.12	0.264	0.54	1	0	0.81	0.68	High	non-specific
Q6W2J9	BCOR	0.33	0.14	0.021	0.04					non-specific	NotDetected
E9PRG8	C11orf98	0.66	0.04	0.362	0.74					High	NotDetected
Q9Y224	RTRAF	1	0	0.392	0.8	1	0	0.891	0.75	High	non-specific
Q9BU76	C1orf35	0	0.35	-0.17	-0.35					non-specific	non-specific
Q07021	C1QBP	0.99	0	0.287	0.58	0.33	0.06	0.128	0.11	High	non-specific
Q9H7E9	C8orf33					0.33	0.06	0.2	0.17	non-specific	NotDetected
P62158	CALM1	0.23	0.23	0.178	0.36					non-specific	non-specific
P17655	CAPN2	0.33	0.12	0.05	0.1					non-specific	High
Q14444	CAPRIN1	1	0	0.434	0.88	1	0	0.689	0.58	High	non-specific
P52907	CAPZA1	0.13	0.26	0.061	0.12					non-specific	non-specific
O15234	CASC3	1	0	0.184	0.37	1	0	0.354	0.3	High	NotDetected
O43439	CBFA2T2					0.67	0.03	0.089	0.07	High	NotDetected
Q75N03	CBLL1	1	0	0.275	0.56	1	0	0.183	0.15	High	NotDetected
O00257	CBX4	0.66	0.04	0.081	0.17					High	NotDetected
Q99459	CDC5L	0.67	0.03	0.087	0.18					High	NotDetected
P21127	CDK11B	1	0	0.108	0.22	1	0	0.097	0.08	High	NotDetected
P49454	CENPF	1	0	0.106	0.22	1	0	0.046	0.04	High	non-specific
O14647	CHD2	1	0	0.128	0.26	1	0	0.369	0.31	High	NotDetected
Q12873	CHD3	0.66	0.06	0.022	0.04					High	NotDetected
Q9Y3Y2	CHTOP	1	0	0.303	0.62	1	0	0.606	0.51	High	non-specific
Q14677	CLINT1	0.94	0	0.176	0.36	1	0	0.117	0.1	High	non-specific
P09496	CLTA	0.99	0	0.259	0.53					High	non-specific
Q00610	CLTC	0.61	0.09	0.021	0.04	1	0	0.517	0.43	High	non-specific
Q10570	CPSF1	1	0	0.255	0.52	1	0	0.392	0.33	High	non-specific
Q9P2I0	CPSF2	1	0	0.373	0.76	1	0	0.655	0.55	High	non-specific
Q9UKF6	CPSF3	0.67	0.03	0.129	0.26	1	0	0.348	0.29	High	non-specific
O95639	CPSF4	1	0	0.43	0.88	1	0	0.661	0.55	High	non-specific
Q14247	CTTN	0	0.35	-0.26	-0.53					non-specific	non-specific
O00622	CYR61	0.33	0.14	0.095	0.19					non-specific	NotDetected
P61962	DCAF7	0.67	0.03	0.231	0.47	1	0	0.873	0.73	High	High
Q9NPI6	DCP1A	0.33	0.14	0.063	0.13					non-specific	NotDetected
Q92499	DDX1	0.93	0.01	0.218	0.44	1	0	0.558	0.47	High	non-specific
Q92841	DDX17	0.16	0.25	0.062	0.13	1	0	0.162	0.14	non-specific	non-specific
Q9NVP1	DDX18					1	0	0.119	0.1	High	non-specific
Q9NR30	DDX21	1	0	0.756	1.54	1	0	0.63	0.53	High	non-specific
Q9GZR7	DDX24	0.66	0.06	0.062	0.13	1	0	0.125	0.1	High	NotDetected
O00571	DDX3X	0	0.35	-0.096	-0.19	1	0	0.587	0.49	non-specific	non-specific
P17844	DDX5	0	0.32	0.145	0.29	1	0	0.145	0.12	non-specific	non-specific
Q9BQ39	DDX50	1	0	0.799	1.63	1	0	1.284	1.08	High	non-specific
P26196	DDX6	0.99	0	0.11	0.22	1	0	0.276	0.23	High	non-specific
O43143	DHX15					1	0	0.231	0.19	High	non-specific
Q7L2E3	DHX30	1	0	0.112	0.23	1	0	0.426	0.36	High	non-specific
Q9H2U1	DHX36	0.66	0.04	0.052	0.11	0.33	0.09	0.035	0.03	High	non-specific
Q08211	DHX9	1	0	0.241	0.49	1	0	0.128	0.11	High	non-specific
Q9BTC0	DIDO1	1	0	0.164	0.33	1	0	0.062	0.05	High	non-specific
Q96EY1	DNAJA3					0.33	0.07	0.095	0.08	non-specific	NotDetected
Q92785	DPF2	1	0	0.204	0.42	0.33	0.07	0.091	0.08	High	NotDetected
Q9C005	DPY30	0.15	0.25	0.089	0.18					non-specific	NotDetected
Q14195	DPYSL3					1	0	0.226	0.19	High	High
P15924	DSP	0	0.34	0.021	0.04	1	0	0.235	0.2	non-specific	non-specific
P63167	DYNLL1	0.67	0.04	0.675	1.38	1	0	1.544	1.29	High	non-specific
Q13627	DYRK1A	1	0	0.491	1	1	0	1.192	1	High	High
Q99848	EBNA1BP2	1	0	0.258	0.53					High	NotDetected
P30084	ECHS1	1	0	2.613	5.32	1	0	2.23	1.87	High	non-specific
P68104	EEF1A1	0	0.31	0.08	0.16	0.64	0.05	0.1	0.08	non-specific	non-specific
P29692	EEF1D					1	0	0.45	0.38	High	non-specific
Q14152	EIF3A	1	0	0.072	0.15					High	non-specific
O15371	EIF3D	0.54	0.09	0.063	0.13					Low	non-specific
O15372	EIF3H	1	0	0.275	0.56					High	NotDetected
Q13347	EIF3I	0.33	0.14	0.11	0.22					non-specific	non-specific
P60842	EIF4A1					1	0	0.26	0.22	High	non-specific
P38919	EIF4A3	0.55	0.09	0.107	0.22	1	0	1.515	1.27	High	non-specific
P23588	EIF4B	0.66	0.04	0.072	0.15	1	0	0.362	0.3	High	non-specific
Q04637	EIF4G1	0.33	0.14	0.023	0.05	0.67	0	0.057	0.05	High	non-specific
Q15056	EIF4H	0.67	0.03	0.402	0.82	0.67	0.02	0.256	0.21	High	non-specific
Q15717	ELAVL1	1	0	0.277	0.56	1	0	1.33	1.12	High	non-specific
P55199	ELL					0.67	0.03	0.088	0.07	High	NotDetected
Q8N8S7	ENAH	0.66	0.06	0.075	0.15	0.33	0.09	0.06	0.05	High	NotDetected
P58107	EPPK1	0	0.35	-0.022	-0.04					non-specific	non-specific
P84090	ERH	0.19	0.24	0.571	1.16	1	0	2.121	1.78	non-specific	non-specific
Q01844	EWSR1	0	0.35	-0.029	-0.06	1	0	0.234	0.2	non-specific	non-specific
Q99504	EYA3	0.33	0.14	0.064	0.13	1	0	0.271	0.23	High	NotDetected
Q6P1L5	FAM117B	1	0	0.161	0.33	1	0	0.145	0.12	High	NotDetected
Q9NZB2	FAM120A	1	0	0.115	0.23	1	0	0.55	0.46	High	non-specific
Q96PV7	FAM193B	0.99	0	0.083	0.17					High	NotDetected
Q9NYF3	FAM53C	0.33	0.14	0.093	0.19					non-specific	NotDetected
Q6ZRV2	FAM83H	0	0.35	-0.157	-0.32					non-specific	NotDetected
Q8NCA5	FAM98A	0.66	0.04	0.126	0.26	0.33	0.09	0.072	0.06	High	non-specific
Q9Y285	FARSA	0.02	0.3	0.017	0.04					non-specific	non-specific
P22087	FBL	1	0	0.296	0.6	1	0	0.592	0.5	High	non-specific
Q96AC1	FERMT2	0	0.31	-0.039	-0.08					non-specific	non-specific
Q6UN15	FIP1L1	1	0	0.421	0.86	1	0	0.646	0.54	High	non-specific
P21333	FLNA	0	0.35	-0.05	-0.1					non-specific	non-specific
Q06787	FMR1	1	0	0.899	1.83	1	0	1.897	1.59	High	non-specific
O94915	FRYL					1	0	0.053	0.04	High	NotDetected
Q8IY81	FTSJ3	0.66	0.04	0.072	0.15					High	NotDetected
P35637	FUS	0	0.35	-0.131	-0.27	1	0	0.562	0.47	non-specific	non-specific
P51114	FXR1	1	0	1.592	3.24	1	0	3.328	2.79	High	non-specific
P51116	FXR2	1	0	0.148	0.3	1	0	1.32	1.11	High	non-specific
Q13283	G3BP1	0.63	0.08	0.077	0.16	1	0	0.326	0.27	High	non-specific
Q9UN86	G3BP2	1	0	0.314	0.64	1	0	0.795	0.67	High	non-specific
Q14C86	GAPVD1	1	0	0.103	0.21	1	0	0.303	0.25	High	NotDetected
Q86VQ1	GLCCI1					1	0	0.172	0.14	High	High
Q922P9	GLYR1	0.66	0.06	0.083	0.17	1	0	0.116	0.1	High	NotDetected
Q9BVP2	GNL3	0.93	0.01	0.161	0.33					High	non-specific
Q12849	GRSF1					1	0	0.169	0.14	High	non-specific
P0C0S5	H2AFZ					0.74	0	0.148	0.12	High	non-specific
P84243	H3F3A					0.14	0.17	0.065	0.05	non-specific	NotDetected
P51610	HCFC1	0.66	0.06	0.024	0.05					High	non-specific
O95714	HERC2					1	0	0.027	0.02	High	NotDetected
Q02539	HIST1H1A	0.29	0.22	0.32	0.65	1	0	0.824	0.69	High	non-specific
P16401	HIST1H1B	0.27	0.23	0.664	1.35	1	0	1.506	1.26	High	non-specific
P16403	HIST1H1C	0	0.33	0.421	0.86	1	0	2.2	1.85	non-specific	non-specific
P10412	HIST1H1E	0	0.33	0.457	0.93	1	0	2.195	1.84	non-specific	non-specific
Q96QV6	HIST1H2AA					0.24	0.16	0.422	0.35	non-specific	non-specific
Q96KK5	HIST1H2AH	0.41	0.11	0.354	0.72	0	0.18	0.288	0.24	non-specific	non-specific
O60814	HIST1H2BK					0.22	0.17	0.648	0.54	non-specific	non-specific
P68431	HIST1H3D					0.08	0.17	0.13	0.11	non-specific	NotDetected
P62805	HIST1H4A	0.45	0.11	0.264	0.54	0	0.18	0.088	0.07	non-specific	NotDetected
Q71DI3	HIST2H3A					0.42	0.05	0.325	0.27	Low	NotDetected
Q8NCD3	HJURP	1	0	0.239	0.49	1	0	0.479	0.4	High	NotDetected
Q9NP66	HMG20A	0.33	0.14	0.1	0.2	0.33	0.07	0.1	0.08	non-specific	NotDetected
Q13151	HNRNPA0	1	0	0.681	1.39	0.67	0.01	0.292	0.24	High	non-specific
P09651	HNRNPA1	0	0.31	0.052	0.11	1	0	1.007	0.84	non-specific	non-specific
P22626	HNRNPA2B1	0.96	0	0.721	1.47	1	0	1.336	1.12	High	non-specific
P51991	HNRNPA3	1	0	1.035	2.11	1	0	1.389	1.17	High	non-specific
Q99729	HNRNPAB	0.99	0	0.166	0.34	1	0	0.497	0.42	High	non-specific
P07910	HNRNPC	0.76	0.02	0.505	1.03	1	0	0.921	0.77	High	non-specific
Q14103	HNRNPD	0.99	0	0.182	0.37	1	0	0.52	0.44	High	non-specific
O14979	HNRNPDL	1	0	0.624	1.27	1	0	0.711	0.6	High	non-specific
P52597	HNRNPF	0.92	0.01	0.263	0.54	1	0	0.81	0.68	High	non-specific
P31943	HNRNPH1	0.64	0.08	0.244	0.5	1	0	1.077	0.9	High	non-specific
P55795	HNRNPH2	0.49	0.1	0.162	0.33	1	0	0.467	0.39	High	non-specific
P61978	HNRNPK	1	0	1.275	2.6	1	0	4.512	3.79	High	non-specific
P14866	HNRNPL	1	0	0.733	1.49	1	0	2.152	1.81	High	non-specific
P52272	HNRNPM	0	0.34	-0.103	-0.21	1	0	0.581	0.49	non-specific	non-specific
O43390	HNRNPR	1	0	0.747	1.52	1	0	1.79	1.5	High	non-specific
Q00839	HNRNPU	0.99	0	0.607	1.24	1	0	1.512	1.27	High	non-specific
Q9BUJ2	HNRNPUL1	0.06	0.28	0.031	0.06	1	0	0.24	0.2	non-specific	non-specific
Q1KMD3	HNRNPUL2	1	0	0.141	0.29	1	0	0.458	0.38	High	non-specific
Q5SSJ5	HP1BP3	1	0	0.572	1.16	1	0	0.457	0.38	High	non-specific
Q86YZ3	HRNR					0.55	0.05	0.007	0.01	Low	High
P08238	HSP90AB1	0.66	0.06	0.048	0.1					High	non-specific
P08107	HSPA1A	0.92	0.01	0.271	0.55	1	0	0.471	0.4	High	non-specific
P11021	HSPA5	0	0.35	-0.111	-0.23	1	0	0.401	0.34	non-specific	non-specific
P11142	HSPA8	0	0.33	0.367	0.75	1	0	0.621	0.52	non-specific	non-specific
P38646	HSPA9	0	0.34	0.231	0.47	1	0	0.204	0.17	non-specific	non-specific
P10809	HSPD1	0	0.35	-0.229	-0.47					non-specific	non-specific
Q9Y2F5	ICE1					1	0	0.061	0.05	High	NotDetected
Q659A1	ICE2					1	0	0.073	0.06	High	NotDetected
Q9NZI8	IGF2BP1	1	0	0.693	1.41	1	0	1.008	0.85	High	non-specific
O00425	IGF2BP3	1	0	0.644	1.31	1	0	1.805	1.51	High	non-specific
Q70UQ0	IKBIP					1	0	0.331	0.28	High	High
Q12905	ILF2	1	0	0.441	0.9	1	0	1.138	0.95	High	non-specific
Q12906	ILF3	1	0	0.315	0.64	1	0	0.608	0.51	High	non-specific
Q16352	INA	0	0.35	-0.289	-0.59					non-specific	non-specific
Q9Y597	KCTD3	1	0	0.202	0.41	1	0	0.337	0.28	High	NotDetected
Q07666	KHDRBS1	0	0.32	0.041	0.08	1	0	0.498	0.42	non-specific	non-specific
Q69YN4	VIRMA	1	0	0.292	0.59	1	0	0.955	0.8	High	non-specific
Q02241	KIF23	1	0	0.336	0.68	1	0	0.318	0.27	High	non-specific
O00139	KIF2A	0.66	0.06	0.05	0.1	1	0	0.163	0.14	High	non-specific
P33176	KIF5B	1	0	0.356	0.72	1	0	0.821	0.69	High	non-specific
Q07866	KLC1	1	0	0.781	1.59	1	0	0.689	0.58	High	NotDetected
Q13887	KLF5					1	0	0.177	0.15	High	NotDetected
O00505	KPNA3	1	0	0.208	0.42	1	0	0.138	0.12	High	non-specific
O00629	KPNA4	1	0	0.328	0.67	0.67	0.02	0.121	0.1	High	NotDetected
Q9UN81	L1RE1					1	0	0.2	0.17	High	NotDetected
Q6PKG0	LARP1	0.33	0.12	0.032	0.07	1	0	0.656	0.55	High	non-specific
Q71RC2	LARP4	0.66	0.06	0.05	0.1					High	non-specific
P00338	LDHA	0.23	0.24	0.191	0.39					non-specific	non-specific
Q8WWI1	LMO7	1	0	0.114	0.23	1	0	0.234	0.2	High	non-specific
Q96II8	LRCH3					0.67	0.03	0.07	0.06	High	NotDetected
Q3MHD2	LSM12	1	0	0.415	0.84	1	0	0.507	0.43	High	NotDetected
Q86V48	LUZP1	0	0.35	-0.1	-0.2					non-specific	High
Q9NX58	LYAR	1	0	0.275	0.56					High	High
P61326	MAGOHB					1	0	1.389	1.17	High	NotDetected
P46821	MAP1B	0	0.35	-0.14	-0.29					non-specific	High
Q14244	MAP7	0	0.32	0.024	0.05					non-specific	non-specific
Q3KQU3	MAP7D1	1	0	0.42	0.86	1	0	0.733	0.61	High	non-specific
P43243	MATR3	0.94	0.01	0.116	0.24	1	0	0.93	0.78	High	non-specific
Q9BUT9	MCRIP2					1	0	1.234	1.04	High	NotDetected
O00470	MEIS1	0.67	0.03	0.279	0.57	1	0	1.372	1.15	High	non-specific
Q7L2J0	MEPCE	1	0	0.121	0.25					High	NotDetected
P46013	MKI67	1	0	0.053	0.11					High	non-specific
Q9HCE1	MOV10					1	0	0.387	0.32	High	NotDetected
Q9HC36	MRM3	0.66	0.04	0.128	0.26	0.67	0.04	0.106	0.09	High	NotDetected
Q9P015	MRPL15					0.33	0.09	0.12	0.1	non-specific	NotDetected
Q92552	MRPS27	0.33	0.14	0.084	0.17					non-specific	non-specific
O75592	MYCBP2					0.33	0.07	0.008	0.01	non-specific	NotDetected
P35580	MYH10	0	0.35	-0.057	-0.12					non-specific	non-specific
P35579	MYH9	0	0.35	-0.256	-0.52	0.27	0.16	0.013	0.01	non-specific	non-specific
P19105	MYL12A	0	0.35	-0.303	-0.62					non-specific	non-specific
P24844	MYL9	0	0.35	-0.454	-0.92					non-specific	non-specific
Q15003	NCAPH	0.5	0.1	0.024	0.05					Low	NotDetected
Q09161	NCBP1					0.67	0.01	0.076	0.06	High	NotDetected
Q9NZQ3	NCKIPSD					1	0	0.101	0.08	High	non-specific
P19338	NCL	1	0	1.305	2.66	1	0	1.096	0.92	High	non-specific
Q9HCD5	NCOA5					0.59	0.05	0.046	0.04	Low	non-specific
Q8NEJ9	NGDN	0.33	0.14	0.111	0.23	0.33	0.09	0.111	0.09	non-specific	NotDetected
O15226	NKRF	0.33	0.14	0.051	0.1					non-specific	NotDetected
P30414	NKTR	1	0	0.054	0.11	1	0	0.247	0.21	High	NotDetected
Q8WTT2	NOC3L	0.66	0.04	0.065	0.13					High	NotDetected
P46087	NOP2	1	0	0.101	0.21					High	non-specific
P06748	NPM1	1	0	0.952	1.94	0.67	0	0.338	0.28	High	non-specific
Q7Z417	NUFIP2	1	0	0.591	1.2	1	0	0.644	0.54	High	non-specific
Q14980	NUMA1	0	0.32	-0.029	-0.06	0.67	0.02	0.029	0.02	non-specific	non-specific
Q8NFH5	NUP35	1	0	0.633	1.29	1	0	2.071	1.74	High	non-specific
Q9NX40	OCIAD1	0.99	0	0.217	0.44					High	NotDetected
O75665	OFD1	0.33	0.13	0.034	0.07	1	0	0.077	0.06	High	NotDetected
Q8N543	OGFOD1					1	0	0.095	0.08	High	non-specific
P11940	PABPC1	1	0	0.792	1.61	1	0	2.773	2.33	High	non-specific
Q13310	PABPC4	1	0	0.466	0.95	1	0	2.359	1.98	High	non-specific
Q9H074	PAIP1					0.67	0.03	0.112	0.09	High	NotDetected
Q8WX93	PALLD	0.66	0.04	0.04	0.08	0.67	0.02	0.04	0.03	High	non-specific
P09874	PARP1					1	0	0.301	0.25	High	NotDetected
Q9UGN5	PARP2					1	0	0.211	0.18	High	NotDetected
Q86U86	PBRM1	0.67	0.03	0.036	0.07	0.67	0.03	0.026	0.02	High	NotDetected
P40424	PBX1	1	0	0.365	0.74	1	0	1.18	0.99	High	non-specific
P40425	PBX2					1	0	0.349	0.29	High	NotDetected
Q15366	PCBP2	0.54	0.09	0.078	0.16	1	0	0.389	0.33	High	non-specific
Q15154	PCM1					0.67	0.01	0.035	0.03	High	NotDetected
P22061	PCMT1	0	0.35	-0.365	-0.74					non-specific	non-specific
Q8WW12	PCNP	1	0	1.48	3.01	1	0	0.793	0.66	High	NotDetected
Q86TG7	PEG10					1	0	0.387	0.32	High	NotDetected
Q96HS1	PGAM5	0.97	0	0.562	1.15	1	0	2.125	1.78	High	non-specific
O94880	PHF14					1	0	0.14	0.12	High	NotDetected
Q15149	PLEC	0	0.35	-0.13	-0.26	0.22	0.17	-0.004	0	non-specific	non-specific
Q8IYS1	PM20D2					0.67	0.01	0.147	0.12	High	NotDetected
Q9H307	PNN	1	0	0.159	0.32	1	0	0.123	0.1	High	NotDetected
Q9BY77	POLDIP3	0.24	0.23	0.043	0.09					non-specific	non-specific
Q99575	POP1	1	0	0.087	0.18					High	NotDetected
Q6S8J3	POTEE					0	0.18	-0.025	-0.02	non-specific	NotDetected
Q8NEY8	PPHLN1	0.83	0.01	0.114	0.23	1	0	0.19	0.16	High	NotDetected
Q06830	PRDX1	0.16	0.25	0.317	0.64	1	0	0.95	0.8	non-specific	non-specific
P30041	PRDX5	0.99	0	0.317	0.65	1	0	0.634	0.53	High	NotDetected
Q9UMS4	PRPF19	0.33	0.14	0.072	0.15	0.67	0	0.217	0.18	High	NotDetected
Q6P2Q9	PRPF8					0.33	0.06	0.022	0.02	non-specific	non-specific
P48634	PRRC2A					1	0	0.083	0.07	High	non-specific
Q9Y520	PRRC2C	1	0	1.095	2.23	1	0	1.587	1.33	High	non-specific
P26599	PTBP1					1	0	0.35	0.29	High	non-specific
Q13610	PWP1	0.66	0.06	0.072	0.15					High	NotDetected
P47897	QARS					0.33	0.15	0.034	0.03	non-specific	NotDetected
Q9H0H5	RACGAP1	1	0	0.493	1	1	0	0.352	0.3	High	NotDetected
Q7Z5J4	RAI1					0.67	0.02	0.034	0.03	High	NotDetected
Q9UKM9	RALY	1	0	0.37	0.75	0.67	0.02	0.185	0.16	High	NotDetected
P62826	RAN	0.17	0.24	0.041	0.08					non-specific	non-specific
Q09028	RBBP4	0.66	0.06	0.084	0.17					High	non-specific
Q16576	RBBP7	1	0	0.23	0.47					High	non-specific
Q96PK6	RBM14	0	0.34	0.014	0.03	1	0	0.259	0.22	non-specific	non-specific
Q9P2N5	RBM27					0.33	0.06	0.051	0.04	non-specific	NotDetected
Q9NW13	RBM28	1	0	0.245	0.5	1	0	0.082	0.07	High	NotDetected
Q9BWF3	RBM4	1	0	0.446	0.91	1	0	0.298	0.25	High	NotDetected
P78332	RBM6	1	0	0.117	0.24	0.67	0.01	0.078	0.07	High	non-specific
Q9Y5S9	RBM8A					1	0	0.402	0.34	High	NotDetected
P29558	RBMS1	0.66	0.06	0.112	0.23	0.67	0.01	0.18	0.15	High	NotDetected
Q15434	RBMS2					0.67	0.04	0.114	0.1	High	NotDetected
P38159	RBMX	0.06	0.27	0.189	0.38	1	0	1.252	1.05	non-specific	non-specific
Q96E39	RBMXL1					1	0	0.878	0.74	High	NotDetected
Q14257	RCN2	0	0.32	-0.081	-0.17					non-specific	non-specific
Q9BWE0	REPIN1					0.33	0.09	0.063	0.05	non-specific	non-specific
Q9Y508	RNF114	1	0	0.311	0.63					High	NotDetected
Q8NCN4	RNF169	1	0	0.194	0.4	1	0	0.259	0.22	High	High
Q15287	RNPS1	0.66	0.06	0.146	0.3					High	NotDetected
P15927	RPA2					0.33	0.09	0.137	0.11	non-specific	NotDetected
P27635	RPL10	0.96	0	0.691	1.41	1	0	1.463	1.23	High	non-specific
P62906	RPL10A	0.97	0	0.967	1.97	1	0	1.41	1.18	High	non-specific
P62913	RPL11	0.97	0	0.938	1.91	0.67	0.02	0.346	0.29	High	non-specific
P30050	RPL12	0.86	0.01	0.898	1.83	1	0	1.235	1.04	High	non-specific
P26373	RPL13	0.25	0.23	0.659	1.34	1	0	1.608	1.35	High	non-specific
P40429	RPL13A	0.05	0.28	0.467	0.95	1	0	1.145	0.96	non-specific	non-specific
P50914	RPL14	0.96	0	0.555	1.13	1	0	0.854	0.72	High	non-specific
P61313	RPL15	0.97	0	0.621	1.27	1	0	1.16	0.97	High	non-specific
P18621	RPL17	0.72	0.02	1.262	2.57	1	0	1.542	1.29	High	non-specific
Q07020	RPL18	0.97	0	0.693	1.41	1	0	1.202	1.01	High	non-specific
Q02543	RPL18A	0.6	0.09	0.241	0.49	1	0	1.541	1.29	High	non-specific
P84098	RPL19	1	0	1.193	2.43	1	0	0.767	0.64	High	non-specific
P46778	RPL21	0.1	0.27	0.539	1.1	1	0	0.862	0.72	non-specific	non-specific
P35268	RPL22	0.95	0	1.014	2.07	1	0	0.541	0.45	High	non-specific
P62829	RPL23	1	0	1.211	2.47					High	non-specific
P62750	RPL23A	0.16	0.25	0.961	1.96	1	0	1.356	1.14	non-specific	non-specific
P83731	RPL24	0.17	0.24	0.506	1.03	1	0	0.956	0.8	non-specific	non-specific
P61254	RPL26	0.99	0	1.449	2.95	1	0	1.101	0.92	High	non-specific
Q9UNX3	RPL26L1	0.96	0	1.275	2.6					High	non-specific
P61353	RPL27	0.96	0	0.949	1.93	1	0	2.089	1.75	High	non-specific
P46776	RPL27A	0.37	0.12	1.147	2.34	1	0	1.57	1.32	High	non-specific
P46779	RPL28	0.4	0.11	0.699	1.42	1	0	1.08	0.91	High	non-specific
P47914	RPL29	0.86	0.01	0.901	1.84	0.67	0.02	0.394	0.33	High	NotDetected
P39023	RPL3	0.46	0.11	0.889	1.81	1	0	1.193	1	High	non-specific
P62888	RPL30	1	0	1.877	3.82	1	0	1.643	1.38	High	non-specific
P62899	RPL31	0.04	0.29	0.899	1.83	0.99	0	0.415	0.35	non-specific	non-specific
P62910	RPL32	0.37	0.12	0.883	1.8	1	0	1.135	0.95	High	non-specific
P49207	RPL34	0.24	0.23	0.376	0.77	0.33	0.05	0.602	0.5	non-specific	non-specific
P42766	RPL35	0.99	0	1.649	3.36	0.67	0.02	0.481	0.4	High	non-specific
P18077	RPL35A	1	0	0.798	1.62	0.67	0.02	0.558	0.47	High	non-specific
Q9Y3U8	RPL36	1	0	0.816	1.66	1	0	2.04	1.71	High	non-specific
P61513	RPL37A	1	0	1.265	2.58	0.67	0.02	0.681	0.57	High	non-specific
P36578	RPL4	1	0	1.195	2.43	1	0	1.593	1.34	High	non-specific
P46777	RPL5	1	0	0.582	1.19	0.67	0.03	0.175	0.15	High	non-specific
Q02878	RPL6	0.01	0.3	0.703	1.43	1	0	1.161	0.97	non-specific	non-specific
P18124	RPL7	0.58	0.09	0.787	1.6	1	0	2.361	1.98	High	non-specific
P62424	RPL7A	1	0	1.3	2.65	1	0	1.934	1.62	High	non-specific
P62917	RPL8	1	0	2.712	5.52	1	0	1.891	1.59	High	non-specific
P32969	RPL9	0.99	0	0.274	0.56					High	non-specific
P05388	RPLP0	1	0	0.671	1.37	1	0	0.846	0.71	High	non-specific
P05386	RPLP1	0.87	0.01	1.563	3.18	1	0	1.998	1.68	High	non-specific
P05387	RPLP2	0.81	0.01	1.715	3.49	1	0	2.658	2.23	High	non-specific
P62280	RPS11	0.28	0.22	0.705	1.44	1	0	1.682	1.41	High	non-specific
P25398	RPS12	0.05	0.28	0	0	1	0	0.551	0.46	non-specific	non-specific
P62277	RPS13	1	0	0.813	1.66	1	0	1.452	1.22	High	non-specific
P62263	RPS14	1	0	2.212	4.51	1	0	1.106	0.93	High	non-specific
P62841	RPS15	1	0	1.174	2.39	1	0	1.174	0.98	High	non-specific
P62244	RPS15A	1	0	0.741	1.51	1	0	0.943	0.79	High	non-specific
P62249	RPS16	0.94	0.01	0.851	1.73	1	0	0.973	0.82	High	non-specific
P0CW22	RPS17	0.96	0	1.415	2.88	1	0	0.9	0.76	High	non-specific
P62269	RPS18	0.98	0	1.185	2.41	0.32	0.15	0.395	0.33	High	non-specific
P39019	RPS19	0.94	0.01	0.809	1.65					High	non-specific
P15880	RPS2	0.95	0	0.83	1.69	1	0	1.277	1.07	High	non-specific
P60866	RPS20	0.45	0.11	0.299	0.61	1	0	0.598	0.5	High	non-specific
P62266	RPS23	0.99	0	1.012	2.06					High	non-specific
P62847	RPS24	1	0	1.167	2.38	1	0	0.648	0.54	High	non-specific
P62851	RPS25	0.02	0.29	0.437	0.89	0.97	0	0.364	0.31	non-specific	non-specific
P62854	RPS26	0.71	0.02	0.845	1.72	1	0	0.692	0.58	High	non-specific
P42677	RPS27	0.49	0.1	0.528	1.08					Low	non-specific
P62979	RPS27A	0	0.35	-0.111	-0.23	0.02	0.18	0.167	0.14	non-specific	non-specific
P62273	RPS29	0.6	0.09	0.899	1.83	1	0	0.899	0.75	High	non-specific
P23396	RPS3	0.7	0.02	0.225	0.46	1	0	0.562	0.47	High	non-specific
P61247	RPS3A	1	0	2.037	4.15	1	0	1.703	1.43	High	non-specific
P62701	RPS4X	0.85	0.01	0.845	1.72	1	0	1.284	1.08	High	non-specific
P62753	RPS6	0.85	0.01	0.872	1.78	1	0	1.778	1.49	High	non-specific
P62081	RPS7	0.46	0.1	0.678	1.38	1	0	0.497	0.42	High	non-specific
P62241	RPS8	1	0	1.363	2.78	1	0	1.694	1.42	High	non-specific
P46781	RPS9					1	0	1.195	1	High	non-specific
Q9P2E9	RRBP1	0.63	0.08	0.033	0.07	0.33	0.07	0.026	0.02	High	NotDetected
Q5JTH9	RRP12					0.67	0.03	0.042	0.04	High	NotDetected
Q14684	RRP1B	1	0	0.296	0.6					High	non-specific
Q15050	RRS1					0.33	0.06	0.146	0.12	non-specific	NotDetected
O76021	RSL1D1	1	0	0.218	0.44	1	0	0.418	0.35	High	non-specific
Q9Y3I0	RTCB	1	0	0.235	0.48	1	0	0.634	0.53	High	non-specific
Q15424	SAFB					1	0	0.283	0.24	High	NotDetected
Q14151	SAFB2					1	0	0.381	0.32	High	NotDetected
Q9UHR5	SAP30BP	1	0	0.266	0.54					High	NotDetected
P55735	SEC13	0.29	0.22	0.169	0.34	1	0	0.338	0.28	High	non-specific
O15027	SEC16A	0.78	0.02	0.133	0.27	1	0	0.767	0.64	High	non-specific
P53992	SEC24C					1	0	0.085	0.07	High	non-specific
Q8NC51	SERBP1	0.33	0.14	0.089	0.18	0.67	0.04	0.111	0.09	High	non-specific
Q15637	SF1	0.89	0.01	0.102	0.21	1	0	0.132	0.11	High	non-specific
Q15459	SF3A1					0.67	0.04	0.056	0.05	High	NotDetected
O75533	SF3B1					1	0	0.11	0.09	High	non-specific
Q13435	SF3B2	0.66	0.04	0.06	0.12	1	0	0.21	0.18	High	NotDetected
Q15427	SF3B4					1	0	0.158	0.13	High	NotDetected
Q9BWJ5	SF3B5					0.67	0.04	0.395	0.33	High	NotDetected
P31947	SFN	0.48	0.1	0.108	0.22					Low	non-specific
Q8TBC3	SHKBP1					1	0	0.288	0.24	High	NotDetected
P63208	SKP1	1	0	0.804	1.64	0.67	0.04	0.268	0.22	High	NotDetected
P05141	SLC25A5	0.01	0.3	0	0	1	0	0.213	0.18	non-specific	non-specific
Q9H2G2	SLK	0.15	0.25	0.007	0.01					non-specific	non-specific
Q9NWH9	SLTM					1	0	0.094	0.08	High	non-specific
P51531	SMARCA2	1	0	0.094	0.19	1	0	0.138	0.12	High	non-specific
P51532	SMARCA4					1	0	0.141	0.12	High	non-specific
Q12824	SMARCB1	0.66	0.04	0.113	0.23	0.67	0.01	0.204	0.17	High	NotDetected
Q92922	SMARCC1	1	0	0.22	0.45	1	0	0.212	0.18	High	non-specific
Q8TAQ2	SMARCC2	0.66	0.04	0.045	0.09	1	0	0.12	0.1	High	non-specific
Q96GM5	SMARCD1					1	0	0.155	0.13	High	NotDetected
Q969G3	SMARCE1					1	0	0.171	0.14	High	non-specific
O75643	SNRNP200	0.66	0.06	0.02	0.04	0.67	0.02	0.037	0.03	High	non-specific
P08621	SNRNP70	0.66	0.06	0.097	0.2					High	NotDetected
P14678	SNRPB					0.67	0.03	0.203	0.17	High	non-specific
P62314	SNRPD1					0.99	0	0.527	0.44	High	NotDetected
P62318	SNRPD3	0.94	0	0.647	1.32					High	non-specific
P62304	SNRPE					1	0	0.74	0.62	High	NotDetected
Q9Y343	SNX24					0.67	0.04	0.252	0.21	High	NotDetected
P18583	SON	0.15	0.25	0.004	0.01					non-specific	NotDetected
Q86XZ4	SPATS2	0.66	0.06	0.084	0.17					High	NotDetected
Q9NUQ6	SPATS2L	1	0	0.94	1.91	1	0	0.162	0.14	High	non-specific
Q96T58	SPEN	1	0	0.055	0.11	1	0	0.184	0.15	High	NotDetected
Q7Z6B7	SRGAP1					0.33	0.07	0.032	0.03	non-specific	NotDetected
P37108	SRP14	0.91	0.01	0.618	1.26					High	non-specific
Q9UQ35	SRRM2	0.22	0.24	0.007	0.01					non-specific	non-specific
Q07955	SRSF1	0.99	0	0.252	0.51					High	NotDetected
O75494	SRSF10					0.67	0.02	0.224	0.19	High	non-specific
P84103	SRSF3	0.66	0.06	0.207	0.42	0.33	0.07	0.259	0.22	High	non-specific
Q16629	SRSF7					1	0	0.329	0.28	High	non-specific
Q13242	SRSF9	0.33	0.14	0.157	0.32					non-specific	non-specific
P05455	SSB					0.33	0.09	0.085	0.07	non-specific	NotDetected
Q08945	SSRP1	0.33	0.14	0.049	0.1					non-specific	NotDetected
O95793	STAU1					1	0	0.158	0.13	High	NotDetected
Q9NUL3	STAU2					1	0	0.271	0.23	High	NotDetected
Q13188	STK3	1	0	0.337	0.69	1	0	0.195	0.16	High	non-specific
Q13043	STK4	1	0	0.719	1.46	1	0	0.377	0.32	High	non-specific
Q96SI9	STRBP					0.67	0.04	0.054	0.05	High	NotDetected
Q9Y5B9	SUPT16H	1	0	0.067	0.14					High	non-specific
O95926	SYF2					0.33	0.09	0.139	0.12	non-specific	NotDetected
O60506	SYNCRIP	1	0	0.876	1.78	1	0	1.724	1.45	High	non-specific
Q92804	TAF15	0	0.35	-0.243	-0.49	1	0	0.388	0.33	non-specific	non-specific
Q13148	TARDBP	0.66	0.06	0.112	0.23	1	0	0.559	0.47	High	NotDetected
Q9BZK7	TBL1XR1	0.08	0.27	0	0					non-specific	non-specific
Q99081	TCF12	0	0.35	-0.041	-0.08					non-specific	NotDetected
Q9UGU0	TCF20	1	0	0.104	0.21	1	0	0.378	0.32	High	NotDetected
P17987	TCP1	0.07	0.27	0	0					non-specific	non-specific
Q9H7E2	TDRD3	1	0	0.861	1.75	1	0	0.765	0.64	High	non-specific
Q9NZ01	TECR	0.13	0.26	0.028	0.06					non-specific	NotDetected
Q92734	TFG	0	0.33	0	0	0.67	0.01	0.207	0.17	non-specific	non-specific
O43294	TGFB1I1	0.07	0.27	0	0					non-specific	NotDetected
Q9Y2W1	THRAP3	0.79	0.01	0.451	0.92	1	0	1.077	0.9	High	non-specific
Q07157	TJP1	1	0	0.757	1.54	1	0	1.642	1.38	High	non-specific
Q9UDY2	TJP2	1	0	0.769	1.57	1	0	1.605	1.35	High	non-specific
P42167	TMPO	0.67	0.04	0.079	0.16	1	0	0.503	0.42	High	non-specific
Q9UPQ9	TNRC6B	1	0	0.624	1.27	1	0	0.763	0.64	High	non-specific
P11388	TOP2A					0.67	0.02	0.04	0.03	High	non-specific
O95985	TOP3B	1	0	0.176	0.36	1	0	0.59	0.49	High	NotDetected
P09493	TPM1	0	0.35	-0.245	-0.5					non-specific	non-specific
Q13595	TRA2A					0.67	0.04	0.122	0.1	High	non-specific
P62995	TRA2B					1	0	0.475	0.4	High	NotDetected
Q9BUZ4	TRAF4	0.66	0.06	0.093	0.19	1	0	0.168	0.14	High	NotDetected
Q6Q0C0	TRAF7	1	0	0.107	0.22	1	0	0.496	0.42	High	NotDetected
P19474	TRIM21	1	0	0.185	0.38	0.67	0	0.24	0.2	High	non-specific
Q9UI30	TRMT112	0.66	0.06	0.352	0.72					High	non-specific
Q12815	TROAP					1	0	0.107	0.09	High	NotDetected
Q9H0U9	TSPYL1					0.67	0.02	0.122	0.1	High	NotDetected
Q9BQE3	TUBA1C	0.13	0.26	0.18	0.37	1	0	0.481	0.4	non-specific	non-specific
Q13748	TUBA3C					0.99	0	0.3	0.25	High	NotDetected
P68366	TUBA4A	0	0.31	0.18	0.37					non-specific	non-specific
P07437	TUBB	0	0.33	0.443	0.9	1	0	0.705	0.59	non-specific	non-specific
P04350	TUBB4A	0	0.32	0.343	0.7					non-specific	non-specific
P68371	TUBB4B	0	0.34	0.401	0.82	1	0	0.682	0.57	non-specific	non-specific
Q9BUF5	TUBB6	0	0.35	-0.06	-0.12					non-specific	non-specific
P49411	TUFM	0.05	0.28	0.04	0.08					non-specific	non-specific
Q96RR1	TWNK					0.67	0.03	0.065	0.05	High	NotDetected
Q5T6F2	UBAP2	0.04	0.28	0.06	0.12	1	0	0.222	0.19	non-specific	non-specific
Q9C0B0	UNK					0.33	0.06	0.068	0.06	non-specific	NotDetected
Q92900	UPF1	1	0	0.225	0.46	1	0	1.247	1.05	High	non-specific
Q93009	USP7					0.67	0.02	0.047	0.04	High	NotDetected
P50552	VASP	1	0	0.678	1.38	1	0	1.381	1.16	High	non-specific
P08670	VIM	0	0.35	-0.466	-0.95	0.33	0.15	2.591	2.17	non-specific	non-specific
Q9C0J8	WDR33	1	0	0.123	0.25	1	0	0.281	0.24	High	non-specific
Q15007	WTAP	1	0	1.266	2.58	1	0	1.853	1.55	High	non-specific
Q9NQH7	XPNPEP3	1	0	0.228	0.46	1	0	1.052	0.88	High	non-specific
P13010	XRCC5	0.11	0.26	-0.012	-0.02	1	0	0.423	0.36	non-specific	non-specific
P12956	XRCC6	0.21	0.24	0.043	0.09	1	0	0.243	0.2	High	non-specific
Q9H0D6	XRN2					1	0	0.101	0.08	High	non-specific
P67809	YBX1	0.02	0.3	0.028	0.06	1	0	2.561	2.15	non-specific	non-specific
P16989	YBX3	0.32	0.21	0.1	0.2	1	0	1.646	1.38	High	non-specific
P49750	YLPM1	0	0.35	-0.023	-0.05					non-specific	non-specific
Q9H6S0	YTHDC2	1	0	0.187	0.38	1	0	0.069	0.06	High	non-specific
P62258	YWHAE	0.66	0.04	0.206	0.42					High	non-specific
P27348	YWHAQ	0.7	0.02	0.216	0.44	1	0	0.468	0.39	High	non-specific
P63104	YWHAZ	0.57	0.09	0.108	0.22	0.33	0.07	0.144	0.12	Low	non-specific
Q9Y2K1	ZBTB1	0.66	0.04	0.073	0.15	1	0	0.171	0.14	High	non-specific
Q5T200	ZC3H13	1	0	0.27	0.55	1	0	0.534	0.45	High	NotDetected
Q9UPT8	ZC3H4					0.3	0.16	0.007	0.01	non-specific	non-specific
Q96KR1	ZFR	1	0	0.239	0.49	1	0	0.222	0.19	High	NotDetected
Q96MX3	ZNF48	0.33	0.14	0.059	0.12					non-specific	NotDetected
Q14966	ZNF638	1	0	0.054	0.11	1	0	0.068	0.06	High	NotDetected

## Sheet: DYRK1A_AbN_IgG_Rep1
Bait	Prey	Description	Gene Symbol	Gene ID	Mass (kDa)	SpC AbN	SpC Sum AbN	AvgSpC AbN	SpC IgG rabbit	SpC Sum IgG rabbit	SpC AbN-SpC IgG	SAINT score	Fold Change	BFDR	SpC/MW	Enrichment score
Q13627	Q9UKV8	argonaute 2, RISC catalytic component	AGO2	27161	97.208	1|4|2	7	2.33	0|0|0	0	7	0.66	23.33	0.04	0.0720105	0.146661
Q13627	P61221	ATP binding cassette subfamily E member 1	ABCE1	6059	67.314	2|4|3	9	3	0|0|0	0	9	1	30	0	0.133702	0.272305
Q13627	P60709	actin beta	ACTB	60	41.737	17|12|11	40	13.33	14|20|16	50	-10	0	0.8	0.35	-0.239596	-0.487975
Q13627	P68032	actin, alpha, cardiac muscle 1	ACTC1	70	42.019	8|6|5	19	6.33	9|12|9	30	-11	0	0.63	0.35	-0.261786	-0.53317
Q13627	P63261	actin gamma 1	ACTG1	71	41.793	18|13|12	43	14.33	16|22|19	57	-14	0	0.75	0.35	-0.334984	-0.682249
Q13627	Q09666	AHNAK nucleoprotein	AHNAK	79026	629.101	6|5|4	15	5	18|15|12	45	-30	0	0.33	0.35	-0.0476871	-0.0971224
Q13627	P02768	albumin	ALB	213	69.367	4|3|3	10	3.33	4|4|4	12	-2	0	0.83	0.35	-0.0288322	-0.0587213
Q13627	Q86V81	Aly/REF export factor	ALYREF	10189	26.888	3|5|4	12	4	1|0|3	4	8	0.73	3	0.02	0.29753	0.605968
Q13627	A6NMY6	annexin A2 pseudogene 2	ANXA2P2	304	38.659	4|3|4	11	3.67	4|2|2	8	3	0.03	1.38	0.29	0.0776016	0.158048
Q13627	O14497	AT-rich interaction domain 1A	ARID1A	8289	242.045	5|5|5	15	5	0|0|0	0	15	1	50	0	0.0619719	0.126216
Q13627	Q9NVI7	ATPase family, AAA domain containing 3A	ATAD3A	55210	71.369	1|5|3	9	3	4|3|3	10	-1	0.01	0.9	0.3	-0.0140117	-0.028537
Q13627	P25705	ATP synthase, H+ transporting, mitochondrial F1 complex, alpha subunit 1, cardiac muscle	ATP5F1A	498	59.751	2|2|2	6	2	5|3|5	13	-7	0	0.46	0.35	-0.117153	-0.238601
Q13627	Q99700	ataxin 2	ATXN2	6311	140.283	18|18|18	54	18	0|0|0	0	54	1	180	0	0.384936	0.783984
Q13627	Q8WWM7	ataxin 2 like	ATXN2L	11273	113.374	8|11|9	28	9.33	0|0|1	1	27	1	28	0	0.23815	0.48503
Q13627	O95816	BCL2 associated athanogene 2	BAG2	9532	23.772	2|3|2	7	2.33	3|2|5	10	-3	0	0.7	0.35	-0.126199	-0.257024
Q13627	O75531	barrier to autointegration factor 1	BANF1	8815	10.059	3|4|4	11	3.67	5|3|2	10	1	0	1.1	0.31	0.0994135	0.202471
Q13627	Q8N9N5	BTG3 associated nuclear protein	BANP	54971	56.494	3|5|7	15	5	0|0|0	0	15	1	50	0	0.265515	0.540764
Q13627	Q9NYF8	BCL2 associated transcription factor 1	BCLAF1	9774	106.122	15|18|15	48	16	7|6|7	20	28	0.37	2.4	0.12	0.263847	0.537367
Q13627	Q6W2J9	BCL6 corepressor	BCOR	54880	192.189	1|1|2	4	1.33	0|0|0	0	4	0.33	13.33	0.14	0.0208128	0.0423887
Q13627	E9PRG8	chromosome 11 open reading frame 98	C11orf98	102288414	13.798	3|0|2	5	1.67	0|0|0	0	5	0.66	16.67	0.04	0.362371	0.738027
Q13627	Q9BU76	chromosome 1 open reading frame 35	C1orf35	79169	29.412	0|2|2	4	1.33	3|2|4	9	-5	0	0.44	0.35	-0.169999	-0.346229
Q13627	Q07021	complement C1q binding protein	C1QBP	708	31.362	3|4|3	10	3.33	0|0|1	1	9	0.99	10	0	0.286971	0.584463
Q13627	P62158	calmodulin 2	CALM1	801	16.838	2|4|2	8	2.67	2|1|2	5	3	0.23	1.6	0.23	0.178168	0.362868
Q13627	P17655	calpain 2	CAPN2	824	79.995	1|0|3	4	1.33	0|0|0	0	4	0.33	13.33	0.12	0.0500031	0.101839
Q13627	Q14444	cell cycle associated protein 1	CAPRIN1	4076	78.366	14|16|13	43	14.33	4|2|3	9	34	1	4.78	0	0.433862	0.883629
Q13627	P52907	capping actin protein of muscle Z-line alpha subunit 1	CAPZA1	829	32.923	3|4|1	8	2.67	2|2|2	6	2	0.13	1.33	0.26	0.0607478	0.123723
Q13627	O15234	cancer susceptibility 3	CASC3	22794	76.278	4|6|4	14	4.67	0|0|0	0	14	1	46.67	0	0.183539	0.373807
Q13627	Q75N03	Cbl proto-oncogene like 1	CBLL1	79872	54.519	6|6|3	15	5	0|0|0	0	15	1	50	0	0.275133	0.560353
Q13627	O00257	chromobox 4	CBX4	8535	61.368	0|3|2	5	1.67	0|0|0	0	5	0.66	16.67	0.04	0.0814757	0.165938
Q13627	Q99459	cell division cycle 5 like	CDC5L	988	92.251	0|5|3	8	2.67	0|0|0	0	8	0.67	26.67	0.03	0.0867199	0.176619
Q13627	P21127	cyclin dependent kinase 11B	CDK11B	984	92.707	3|4|3	10	3.33	0|0|0	0	10	1	33.33	0	0.107867	0.219688
Q13627	P49454	centromere protein F	CENPF	1063	367.764	11|17|11	39	13	0|0|0	0	39	1	130	0	0.106046	0.21598
Q13627	O14647	chromodomain helicase DNA binding protein 2	CHD2	1106	211.344	7|12|8	27	9	0|0|0	0	27	1	90	0	0.127754	0.260191
Q13627	Q12873	chromodomain helicase DNA binding protein 3	CHD3	1107	226.592	1|2|2	5	1.67	0|0|0	0	5	0.66	16.67	0.06	0.0220661	0.0449411
Q13627	Q9Y3Y2	chromatin target of PRMT1	CHTOP	26097	26.397	3|2|3	8	2.67	0|0|0	0	8	1	26.67	0	0.303065	0.61724
Q13627	Q14677	clathrin interactor 1	CLINT1	9685	68.259	5|5|6	16	5.33	1|1|2	4	12	0.94	4	0	0.175801	0.358047
Q13627	P09496	clathrin light chain A	CLTA	1211	27.077	2|3|2	7	2.33	0|0|0	0	7	0.99	23.33	0	0.258522	0.526521
Q13627	Q00610	clathrin heavy chain	CLTC	1213	191.615	2|1|2	5	1.67	1|0|0	1	4	0.61	5	0.09	0.0208752	0.0425157
Q13627	Q10570	cleavage and polyadenylation specific factor 1	CPSF1	29894	160.884	13|16|12	41	13.67	0|0|0	0	41	1	136.67	0	0.254842	0.519026
Q13627	Q9P2I0	cleavage and polyadenylation specific factor 2	CPSF2	53981	88.487	10|12|11	33	11	0|0|0	0	33	1	110	0	0.372936	0.759544
Q13627	Q9UKF6	cleavage and polyadenylation specific factor 3	CPSF3	51692	77.486	1|6|3	10	3.33	0|0|0	0	10	0.67	33.33	0.03	0.129056	0.262842
Q13627	O95639	cleavage and polyadenylation specific factor 4	CPSF4	10898	30.255	5|4|4	13	4.33	0|0|0	0	13	1	43.33	0	0.429681	0.875114
Q13627	Q14247	cortactin	CTTN	2017	61.586	3|6|4	13	4.33	9|11|9	29	-16	0	0.45	0.35	-0.259799	-0.529123
Q13627	O00622	cysteine rich angiogenic inducer 61	CYR61	3491	42.027	1|2|1	4	1.33	0|0|0	0	4	0.33	13.33	0.14	0.0951769	0.193843
Q13627	P61962	DDB1 and CUL4 associated factor 7	DCAF7	10238	38.926	3|5|1	9	3	0|0|0	0	9	0.67	30	0.03	0.231208	0.470892
Q13627	Q9NPI6	decapping mRNA 1A	DCP1A	55802	63.309	1|2|1	4	1.33	0|0|0	0	4	0.33	13.33	0.14	0.0631822	0.128681
Q13627	Q92499	DEAD-box helicase 1	DDX1	1653	82.432	10|8|5	23	7.67	3|0|2	5	18	0.93	4.6	0.01	0.218362	0.444729
Q13627	Q92841	DEAD-box helicase 17	DDX17	10521	80.272	3|5|4	12	4	1|3|3	7	5	0.16	1.71	0.25	0.0622882	0.12686
Q13627	Q9NR30	DExD-box helicase 21	DDX21	9188	87.344	22|24|20	66	22	0|0|0	0	66	1	220	0	0.755633	1.53897
Q13627	Q9GZR7	DEAD-box helicase 24	DDX24	57062	96.332	1|3|3	7	2.33	0|0|1	1	6	0.66	7	0.06	0.0622846	0.126853
Q13627	O00571	DEAD-box helicase 3, X-linked	DDX3X	1654	73.243	5|8|6	19	6.33	13|9|4	26	-7	0	0.73	0.35	-0.0955723	-0.194648
Q13627	P17844	DEAD-box helicase 5	DDX5	1655	69.148	10|9|9	28	9.33	6|5|7	18	10	0	1.56	0.32	0.144617	0.294536
Q13627	Q9BQ39	DExD-box helicase 50	DDX50	79009	82.565	17|23|26	66	22	0|0|0	0	66	1	220	0	0.79937	1.62805
Q13627	P26196	DEAD-box helicase 6	DDX6	1656	54.417	2|2|2	6	2	0|0|0	0	6	0.99	20	0	0.11026	0.224561
Q13627	Q7L2E3	DExH-box helicase 30	DHX30	22907	133.938	4|5|6	15	5	0|0|0	0	15	1	50	0	0.111992	0.22809
Q13627	Q9H2U1	DEAH-box helicase 36	DHX36	170506	114.76	3|1|2	6	2	0|0|0	0	6	0.66	20	0.04	0.052283	0.106483
Q13627	Q08211	DExH-box helicase 9	DHX9	1660	140.958	12|12|10	34	11.33	0|0|0	0	34	1	113.33	0	0.241207	0.491256
Q13627	Q9BTC0	death inducer-obliterator 1	DIDO1	11083	243.873	9|20|11	40	13.33	0|0|0	0	40	1	133.33	0	0.16402	0.334053
Q13627	Q92785	double PHD fingers 2	DPF2	5977	44.155	2|3|4	9	3	0|0|0	0	9	1	30	0	0.203827	0.415127
Q13627	Q9C005	dpy-30, histone methyltransferase complex regulatory subunit	DPY30	84661	11.25	1|1|2	4	1.33	1|1|1	3	1	0.15	1.33	0.25	0.0888889	0.181036
Q13627	P15924	desmoplakin	DSP	1832	331.774	20|24|20	64	21.33	18|18|21	57	7	0	1.12	0.34	0.0210987	0.0429709
Q13627	P63167	dynein light chain LC8-type 1	DYNLL1	8655	10.366	3|3|1	7	2.33	0|0|0	0	7	0.67	23.33	0.04	0.675285	1.37533
Q13627	Q13627	dual specificity tyrosine phosphorylation regulated kinase 1A	DYRK1A	1859	85.584	13|16|13	42	14	0|0|0	0	42	1	140	0	0.490746	0.999483
Q13627	Q99848	EBNA1 binding protein 2	EBNA1BP2	10969	34.852	3|3|3	9	3	0|0|0	0	9	1	30	0	0.258235	0.525937
Q13627	P30084	enoyl-CoA hydratase, short chain 1	ECHS1	1892	31.387	24|28|30	82	27.33	0|0|0	0	82	1	273.33	0	2.61255	5.32087
Q13627	P68104	eukaryotic translation elongation factor 1 alpha 1	EEF1A1	1915	50.141	5|6|7	18	6	7|2|5	14	4	0	1.29	0.31	0.079775	0.162475
Q13627	Q14152	eukaryotic translation initiation factor 3 subunit A	EIF3A	8661	166.569	5|4|3	12	4	0|0|0	0	12	1	40	0	0.0720422	0.146725
Q13627	O15371	eukaryotic translation initiation factor 3 subunit D	EIF3D	8664	63.973	1|3|2	6	2	1|0|1	2	4	0.54	3	0.09	0.0625264	0.127345
Q13627	O15372	eukaryotic translation initiation factor 3 subunit H	EIF3H	8667	39.93	3|5|3	11	3.67	0|0|0	0	11	1	36.67	0	0.275482	0.561063
Q13627	Q13347	eukaryotic translation initiation factor 3 subunit I	EIF3I	8668	36.502	1|2|1	4	1.33	0|0|0	0	4	0.33	13.33	0.14	0.109583	0.223183
Q13627	P38919	eukaryotic translation initiation factor 4A3	EIF4A3	9775	46.871	1|3|4	8	2.67	1|1|1	3	5	0.55	2.67	0.09	0.106676	0.217262
Q13627	P23588	eukaryotic translation initiation factor 4B	EIF4B	1975	69.151	3|2|0	5	1.67	0|0|0	0	5	0.66	16.67	0.04	0.0723055	0.147262
Q13627	Q04637	eukaryotic translation initiation factor 4 gamma 1	EIF4G1	1981	175.491	2|1|1	4	1.33	0|0|0	0	4	0.33	13.33	0.14	0.0227932	0.046422
Q13627	Q15056	eukaryotic translation initiation factor 4H	EIF4H	7458	27.385	4|7|0	11	3.67	0|0|0	0	11	0.67	36.67	0.03	0.40168	0.818085
Q13627	Q15717	ELAV like RNA binding protein 1	ELAVL1	1994	36.092	2|3|5	10	3.33	0|0|0	0	10	1	33.33	0	0.27707	0.564297
Q13627	Q8N8S7	enabled homolog (Drosophila)	ENAH	55740	66.51	2|1|2	5	1.67	0|0|0	0	5	0.66	16.67	0.06	0.0751767	0.153109
Q13627	P58107	epiplakin 1	EPPK1	83481	555.621	36|45|33	114	38	45|40|41	126	-12	0	0.9	0.35	-0.0215975	-0.0439867
Q13627	P84090	enhancer of rudimentary homolog (Drosophila)	ERH	2079	12.259	6|5|4	15	5	3|3|2	8	7	0.19	1.88	0.24	0.571009	1.16295
Q13627	Q01844	EWS RNA binding protein 1	EWSR1	2130	68.478	11|11|11	33	11	13|9|13	35	-2	0	0.94	0.35	-0.0292065	-0.0594836
Q13627	Q99504	EYA transcriptional coactivator and phosphatase 3	EYA3	2140	62.663	1|1|2	4	1.33	0|0|0	0	4	0.33	13.33	0.14	0.0638335	0.130007
Q13627	Q6P1L5	family with sequence similarity 117 member B	FAM117B	150864	61.968	3|3|4	10	3.33	0|0|0	0	10	1	33.33	0	0.161374	0.328663
Q13627	Q9NZB2	family with sequence similarity 120A	FAM120A	23196	121.888	5|5|5	15	5	0|1|0	1	14	1	15	0	0.11486	0.23393
Q13627	Q96PV7	family with sequence similarity 193 member B	FAM193B	54540	96.543	2|2|4	8	2.67	0|0|0	0	8	0.99	26.67	0	0.0828646	0.168767
Q13627	Q9NYF3	family with sequence similarity 53 member C	FAM53C	51307	43.091	1|2|1	4	1.33	0|0|0	0	4	0.33	13.33	0.14	0.0928268	0.189057
Q13627	Q6ZRV2	family with sequence similarity 83 member H	FAM83H	286077	127.122	1|4|0	5	1.67	7|12|6	25	-20	0	0.2	0.35	-0.157329	-0.320426
Q13627	Q8NCA5	family with sequence similarity 98 member A	FAM98A	25940	55.401	1|4|2	7	2.33	0|0|0	0	7	0.66	23.33	0.04	0.126352	0.257335
Q13627	Q9Y285	phenylalanyl-tRNA synthetase alpha subunit	FARSA	2193	57.564	3|2|4	9	3	2|4|2	8	1	0.02	1.12	0.3	0.017372	0.0353808
Q13627	P22087	fibrillarin	FBL	2091	33.784	4|2|4	10	3.33	0|0|0	0	10	1	33.33	0	0.295998	0.602847
Q13627	Q96AC1	fermitin family member 2	FERMT2	10979	77.861	1|1|3	5	1.67	2|3|3	8	-3	0	0.63	0.31	-0.0385302	-0.0784729
Q13627	Q6UN15	factor interacting with PAPOLA and CPSF1	FIP1L1	81608	66.526	8|10|10	28	9.33	0|0|0	0	28	1	93.33	0	0.420888	0.857206
Q13627	P21333	filamin A	FLNA	2316	280.739	4|6|5	15	5	13|9|7	29	-14	0	0.52	0.35	-0.0498684	-0.101565
Q13627	Q06787	fragile X mental retardation 1	FMR1	2332	71.174	23|21|22	66	22	1|1|0	2	64	1	33	0	0.899205	1.83137
Q13627	Q8IY81	FtsJ homolog 3	FTSJ3	117246	96.558	1|4|2	7	2.33	0|0|0	0	7	0.66	23.33	0.04	0.0724953	0.147648
Q13627	P35637	FUS RNA binding protein	FUS	2521	53.426	9|9|9	27	9	10|14|10	34	-7	0	0.79	0.35	-0.131022	-0.266848
Q13627	P51114	FMR1 autosomal homolog 1	FXR1	8087	69.721	35|44|34	113	37.67	0|2|0	2	111	1	56.5	0	1.59206	3.24248
Q13627	P51116	FMR1 autosomal homolog 2	FXR2	9513	74.223	3|5|4	12	4	0|1|0	1	11	1	12	0	0.148202	0.301837
Q13627	Q13283	G3BP stress granule assembly factor 1	G3BP1	10146	52.164	0|3|2	5	1.67	0|1|0	1	4	0.63	5	0.08	0.0766812	0.156174
Q13627	Q9UN86	G3BP stress granule assembly factor 2	G3BP2	9908	54.121	5|6|6	17	5.67	0|0|0	0	17	1	56.67	0	0.314111	0.639737
Q13627	Q14C86	GTPase activating protein and VPS9 domains 1	GAPVD1	26130	164.98	4|7|6	17	5.67	0|0|0	0	17	1	56.67	0	0.103043	0.209863
Q13627	Q49A26	glyoxylate reductase 1 homolog	GLYR1	84656	60.556	2|2|1	5	1.67	0|0|0	0	5	0.66	16.67	0.06	0.0825682	0.168163
Q13627	Q9BVP2	G protein nucleolar 3	GNL3	26354	61.993	4|5|4	13	4.33	2|0|1	3	10	0.93	4.33	0.01	0.161309	0.328531
Q13627	P51610	host cell factor C1	HCFC1	3054	208.732	2|2|1	5	1.67	0|0|0	0	5	0.66	16.67	0.06	0.0239542	0.0487865
Q13627	Q02539	histone cluster 1 H1 family member a	HIST1H1A	3024	21.842	4|6|4	14	4.67	2|3|2	7	7	0.29	2	0.22	0.320483	0.652716
Q13627	P16401	histone cluster 1 H1 family member b	HIST1H1B	3009	22.58	9|9|9	27	9	5|4|3	12	15	0.27	2.25	0.23	0.664305	1.35296
Q13627	P16403	histone cluster 1 H1 family member c	HIST1H1C	3006	21.365	11|10|10	31	10.33	7|8|7	22	9	0	1.41	0.33	0.42125	0.857942
Q13627	P10412	histone cluster 1 H1 family member e	HIST1H1E	3008	21.865	12|12|11	35	11.67	8|9|8	25	10	0	1.4	0.33	0.457352	0.93147
Q13627	P04908	histone cluster 1 H2A family member b	HIST1H2AB	8335	14.135	4|3|3	10	3.33	4|0|1	5	5	0.41	2	0.11	0.353732	0.720432
Q13627	P62805	histone cluster 1 H4 family member d	HIST1H4A; HIST1H4B; HIST1H4C; HIST1H4D; HIST1H4E; HIST1H4F; HIST1H4H; HIST1H4I; HIST1H4J; HIST1H4K; HIST1H4L; HIST2H4A; HIST2H4B; HIST4H4	8360	11.367	3|1|2	6	2	3|0|0	3	3	0.45	2	0.11	0.263922	0.537519
Q13627	Q8NCD3	Holliday junction recognition protein	HJURP	55355	83.539	6|8|6	20	6.67	0|0|0	0	20	1	66.67	0	0.239409	0.487595
Q13627	Q9NP66	high mobility group 20A	HMG20A	10363	40.144	1|2|1	4	1.33	0|0|0	0	4	0.33	13.33	0.14	0.0996413	0.202935
Q13627	Q13151	heterogeneous nuclear ribonucleoprotein A0	HNRNPA0	10949	30.841	6|10|5	21	7	0|0|0	0	21	1	70	0	0.680912	1.38679
Q13627	P09651	heterogeneous nuclear ribonucleoprotein A1	HNRNPA1	3178	38.747	5|7|3	15	5	4|5|4	13	2	0	1.15	0.31	0.0516169	0.105126
Q13627	P22626	heterogeneous nuclear ribonucleoprotein A2/B1	HNRNPA2B1	3181	37.43	10|15|12	37	12.33	4|5|1	10	27	0.96	3.7	0	0.721347	1.46914
Q13627	P51991	heterogeneous nuclear ribonucleoprotein A3	HNRNPA3	220988	39.595	17|21|18	56	18.67	4|5|6	15	41	1	3.73	0	1.03548	2.10893
Q13627	Q99729	heterogeneous nuclear ribonucleoprotein A/B	HNRNPAB	3182	36.225	2|2|2	6	2	0|0|0	0	6	0.99	20	0	0.165631	0.337335
Q13627	P07910	heterogeneous nuclear ribonucleoprotein C (C1/C2)	HNRNPC	3183	33.67	4|11|8	23	7.67	2|2|2	6	17	0.76	3.83	0.02	0.504901	1.02831
Q13627	Q14103	heterogeneous nuclear ribonucleoprotein D	HNRNPD	3184	38.434	2|3|2	7	2.33	0|0|0	0	7	0.99	23.33	0	0.18213	0.370938
Q13627	O14979	heterogeneous nuclear ribonucleoprotein D like	HNRNPDL	9987	46.438	10|8|11	29	9.67	0|0|0	0	29	1	96.67	0	0.624489	1.27187
Q13627	P52597	heterogeneous nuclear ribonucleoprotein F	HNRNPF	3185	45.672	6|5|4	15	5	0|0|3	3	12	0.92	5	0.01	0.262743	0.535118
Q13627	P31943	heterogeneous nuclear ribonucleoprotein H1	HNRNPH1	3187	49.229	4|7|8	19	6.33	3|3|1	7	12	0.64	2.71	0.08	0.243759	0.496454
Q13627	P55795	heterogeneous nuclear ribonucleoprotein H2	HNRNPH2	3188	49.264	4|5|5	14	4.67	2|3|1	6	8	0.49	2.33	0.1	0.16239	0.330734
Q13627	P61978	heterogeneous nuclear ribonucleoprotein K	HNRNPK	3190	50.976	23|27|17	67	22.33	0|0|2	2	65	1	33.5	0	1.27511	2.59697
Q13627	P14866	heterogeneous nuclear ribonucleoprotein L	HNRNPL	3191	64.133	16|16|17	49	16.33	1|0|1	2	47	1	24.5	0	0.732852	1.49257
Q13627	P52272	heterogeneous nuclear ribonucleoprotein M	HNRNPM	4670	77.516	9|19|14	42	14	15|20|15	50	-8	0	0.84	0.34	-0.103204	-0.210192
Q13627	O43390	heterogeneous nuclear ribonucleoprotein R	HNRNPR	10236	70.943	17|22|20	59	19.67	2|2|2	6	53	1	9.83	0	0.747079	1.52155
Q13627	Q00839	heterogeneous nuclear ribonucleoprotein U	HNRNPU	3192	90.584	24|30|26	80	26.67	8|9|8	25	55	0.99	3.2	0	0.607171	1.2366
Q13627	Q9BUJ2	heterogeneous nuclear ribonucleoprotein U like 1	HNRNPUL1	11100	95.739	3|4|3	10	3.33	2|2|3	7	3	0.06	1.43	0.28	0.0313352	0.0638191
Q13627	Q1KMD3	heterogeneous nuclear ribonucleoprotein U like 2	HNRNPUL2	221092	85.105	4|4|4	12	4	0|0|0	0	12	1	40	0	0.141002	0.287174
Q13627	Q5SSJ5	heterochromatin protein 1 binding protein 3	HP1BP3	50809	61.207	14|13|8	35	11.67	0|0|0	0	35	1	116.67	0	0.57183	1.16462
Q13627	P08238	heat shock protein 90 alpha family class B member 1	HSP90AB1	3326	83.264	2|2|0	4	1.33	0|0|0	0	4	0.66	13.33	0.06	0.04804	0.0978411
Q13627	P08107	heat shock protein family A (Hsp70) member 1A	HSPA1A	3303	70.052	8|11|8	27	9	3|2|3	8	19	0.92	3.38	0.01	0.271227	0.552397
Q13627	P11021	heat shock protein family A (Hsp70) member 5	HSPA5	3309	72.333	10|15|12	37	12.33	14|15|16	45	-8	0	0.82	0.35	-0.1106	-0.225254
Q13627	P11142	heat shock protein family A (Hsp70) member 8	HSPA8	3312	70.898	22|25|21	68	22.67	16|14|12	42	26	0	1.62	0.33	0.366724	0.746892
Q13627	P38646	heat shock protein family A (Hsp70) member 9	HSPA9	3313	73.68	19|23|19	61	20.33	17|15|12	44	17	0	1.39	0.34	0.230727	0.469913
Q13627	P10809	heat shock protein family D (Hsp60) member 1	HSPD1	3329	61.055	5|4|6	15	5	11|10|8	29	-14	0	0.52	0.35	-0.229301	-0.467009
Q13627	Q9NZI8	insulin like growth factor 2 mRNA binding protein 1	IGF2BP1	10642	63.481	12|16|16	44	14.67	0|0|0	0	44	1	146.67	0	0.693121	1.41165
Q13627	O00425	insulin like growth factor 2 mRNA binding protein 3	IGF2BP3	10643	63.705	13|17|11	41	13.67	0|0|0	0	41	1	136.67	0	0.643592	1.31078
Q13627	Q12905	interleukin enhancer binding factor 2	ILF2	3608	43.062	5|6|8	19	6.33	0|0|0	0	19	1	63.33	0	0.441224	0.898624
Q13627	Q12906	interleukin enhancer binding factor 3	ILF3	3609	95.338	9|13|8	30	10	0|0|0	0	30	1	100	0	0.31467	0.640876
Q13627	Q16352	internexin neuronal intermediate filament protein alpha	INA	9118	55.391	1|2|1	4	1.33	9|7|4	20	-16	0	0.2	0.35	-0.288856	-0.588301
Q13627	Q9Y597	potassium channel tetramerization domain containing 3	KCTD3	51133	88.984	6|8|4	18	6	0|0|0	0	18	1	60	0	0.202284	0.411983
Q13627	Q07666	KH RNA binding domain containing, signal transduction associated 1	KHDRBS1	10657	48.227	5|10|6	21	7	8|6|5	19	2	0	1.11	0.32	0.0414705	0.0844614
Q13627	Q02241	kinesin family member 23	KIF23	9493	110.059	10|14|13	37	12.33	0|0|0	0	37	1	123.33	0	0.336183	0.684691
Q13627	O00139	kinesin family member 2A	KIF2A	3796	79.955	2|2|0	4	1.33	0|0|0	0	4	0.66	13.33	0.06	0.0500281	0.10189
Q13627	P33176	kinesin family member 5B	KIF5B	3799	109.685	11|12|16	39	13	0|0|0	0	39	1	130	0	0.355564	0.724162
Q13627	Q07866	kinesin light chain 1	KLC1	3831	65.31	18|22|13	53	17.67	1|1|0	2	51	1	26.5	0	0.780891	1.59041
Q13627	O00505	karyopherin subunit alpha 3	KPNA3	3839	57.811	2|7|3	12	4	0|0|0	0	12	1	40	0	0.207573	0.422756
Q13627	O00629	karyopherin subunit alpha 4	KPNA4	3840	57.887	5|9|5	19	6.33	0|0|0	0	19	1	63.33	0	0.328226	0.668484
Q13627	Q6PKG0	La ribonucleoprotein domain family member 1	LARP1	23367	123.51	0|3|1	4	1.33	0|0|0	0	4	0.33	13.33	0.12	0.032386	0.0659594
Q13627	Q71RC2	La ribonucleoprotein domain family member 4	LARP4	113251	80.596	2|2|0	4	1.33	0|0|0	0	4	0.66	13.33	0.06	0.0496303	0.10108
Q13627	P00338	lactate dehydrogenase A	LDHA	3939	36.689	4|8|4	16	5.33	8|1|0	9	7	0.23	1.78	0.24	0.190793	0.38858
Q13627	Q8WWI1	LIM domain 7	LMO7	4008	192.696	6|10|6	22	7.33	0|0|0	0	22	1	73.33	0	0.114169	0.232524
Q13627	Q3MHD2	LSM12 homolog	LSM12	124801	21.701	3|4|2	9	3	0|0|0	0	9	1	30	0	0.414727	0.844659
Q13627	Q86V48	leucine zipper protein 1	LUZP1	7798	120.275	3|1|2	6	2	7|8|3	18	-12	0	0.33	0.35	-0.0997714	-0.2032
Q13627	Q9NX58	Ly1 antibody reactive	LYAR	55646	43.615	5|4|3	12	4	0|0|0	0	12	1	40	0	0.275135	0.560356
Q13627	P46821	microtubule associated protein 1B	MAP1B	4131	270.634	1|3|3	7	2.33	10|17|18	45	-38	0	0.16	0.35	-0.140411	-0.28597
Q13627	Q14244	microtubule associated protein 7	MAP7	9053	84.052	5|7|7	19	6.33	5|5|7	17	2	0	1.12	0.32	0.0237948	0.0484619
Q13627	Q3KQU3	MAP7 domain containing 1	MAP7D1	55700	92.82	14|14|11	39	13	0|0|0	0	39	1	130	0	0.420168	0.855739
Q13627	P43243	matrin 3	MATR3	9782	94.623	6|4|4	14	4.67	0|1|2	3	11	0.94	4.67	0.01	0.116251	0.236763
Q13627	O00470	Meis homeobox 1	MEIS1	4211	43.016	6|0|6	12	4	0|0|0	0	12	0.67	40	0.03	0.278966	0.568159
Q13627	Q7L2J0	methylphosphate capping enzyme	MEPCE	56257	74.355	4|2|3	9	3	0|0|0	0	9	1	30	0	0.121041	0.246519
Q13627	P46013	marker of proliferation Ki-67	MKI67	4288	358.694	6|10|3	19	6.33	0|0|0	0	19	1	63.33	0	0.0529699	0.107882
Q13627	Q9HC36	mitochondrial rRNA methyltransferase 3	MRM3	55178	47.02	3|1|2	6	2	0|0|0	0	6	0.66	20	0.04	0.127605	0.259889
Q13627	Q92552	mitochondrial ribosomal protein S27	MRPS27	23107	47.611	2|1|1	4	1.33	0|0|0	0	4	0.33	13.33	0.14	0.0840142	0.171108
Q13627	P35580	myosin heavy chain 10	MYH10	4628	228.999	6|12|7	25	8.33	13|11|14	38	-13	0	0.66	0.35	-0.0567688	-0.115619
Q13627	P35579	myosin heavy chain 9	MYH9	4627	226.532	78|103|97	278	92.67	112|112|112	336	-58	0	0.83	0.35	-0.256034	-0.521455
Q13627	P19105	myosin light chain 12A	MYL12A	10627	19.794	5|6|2	13	4.33	5|7|7	19	-6	0	0.68	0.35	-0.303122	-0.617357
Q13627	P24844	myosin light chain 9	MYL9	10398	19.827	3|4|1	8	2.67	3|7|7	17	-9	0	0.47	0.35	-0.453926	-0.924494
Q13627	Q15003	non-SMC condensin I complex subunit H	NCAPH	23397	82.563	2|0|2	4	1.33	2|0|0	2	2	0.5	2	0.1	0.0242239	0.0493359
Q13627	P19338	nucleolin	NCL	4691	76.614	36|37|38	111	37	3|5|3	11	100	1	10.09	0	1.30524	2.65834
Q13627	Q8NEJ9	neuroguidin	NGDN	25983	35.894	2|1|1	4	1.33	0|0|0	0	4	0.33	13.33	0.14	0.111439	0.226964
Q13627	O15226	NFKB repressing factor	NKRF	55922	77.673	1|1|2	4	1.33	0|0|0	0	4	0.33	13.33	0.14	0.0514979	0.104884
Q13627	P30414	natural killer cell triggering receptor	NKTR	4820	165.677	3|3|3	9	3	0|0|0	0	9	1	30	0	0.0543226	0.110637
Q13627	Q8WTT2	NOC3 like DNA replication regulator	NOC3L	64318	92.548	1|2|3	6	2	0|0|0	0	6	0.66	20	0.04	0.0648312	0.132039
Q13627	P46087	NOP2 nucleolar protein	NOP2	4839	89.302	2|4|3	9	3	0|0|0	0	9	1	30	0	0.100782	0.205258
Q13627	P06748	nucleophosmin	NPM1	4869	32.575	14|15|13	42	14	4|4|3	11	31	1	3.82	0	0.95165	1.93819
Q13627	Q7Z417	NUFIP2, FMR1 interacting protein 2	NUFIP2	57532	76.121	11|16|18	45	15	0|0|0	0	45	1	150	0	0.591164	1.204
Q13627	Q14980	nuclear mitotic apparatus protein 1	NUMA1	4926	238.26	0|6|2	8	2.67	5|5|5	15	-7	0	0.53	0.32	-0.0293797	-0.0598364
Q13627	Q8NFH5	nucleoporin 35	NUP35	129401	34.774	9|7|6	22	7.33	0|0|0	0	22	1	73.33	0	0.632657	1.28851
Q13627	Q9NX40	OCIA domain containing 1	OCIAD1	54940	27.626	2|2|2	6	2	0|0|0	0	6	0.99	20	0	0.217187	0.442335
Q13627	O75665	OFD1, centriole and centriolar satellite protein	OFD1	8481	116.671	1|1|3	5	1.67	1|0|0	1	4	0.33	5	0.13	0.0342844	0.0698257
Q13627	P11940	poly(A) binding protein cytoplasmic 1	PABPC1	26986	70.671	24|26|24	74	24.67	8|6|4	18	56	1	4.11	0	0.792404	1.61386
Q13627	Q13310	poly(A) binding protein cytoplasmic 4	PABPC4	8761	70.783	16|15|13	44	14.67	5|3|3	11	33	1	4	0	0.466214	0.949519
Q13627	Q8WX93	palladin, cytoskeletal associated protein	PALLD	23022	150.564	1|3|2	6	2	0|0|0	0	6	0.66	20	0.04	0.0398502	0.0811612
Q13627	Q86U86	polybromo 1	PBRM1	55193	192.948	0|4|3	7	2.33	0|0|0	0	7	0.67	23.33	0.03	0.0362792	0.0738884
Q13627	P40424	PBX homeobox 1	PBX1	5087	46.626	6|5|6	17	5.67	0|0|0	0	17	1	56.67	0	0.364603	0.742573
Q13627	Q15366	poly(rC) binding protein 2	PCBP2	5094	38.58	2|3|0	5	1.67	1|0|1	2	3	0.54	2.5	0.09	0.0777605	0.158372
Q13627	P22061	protein-L-isoaspartate (D-aspartate) O-methyltransferase	PCMT1	5110	24.636	0|3|2	5	1.67	5|6|3	14	-9	0	0.36	0.35	-0.365319	-0.744031
Q13627	Q8WW12	PEST proteolytic signal containing nuclear protein	PCNP	57092	18.925	9|11|8	28	9.33	0|0|0	0	28	1	93.33	0	1.47952	3.01329
Q13627	Q96HS1	PGAM family member 5, mitochondrial serine/threonine protein phosphatase	PGAM5	192111	32.004	9|8|7	24	8	1|3|2	6	18	0.97	4	0	0.56243	1.14548
Q13627	Q15149	plectin	PLEC	5339	531.791	110|110|116	336	112	135|137|133	405	-69	0	0.83	0.35	-0.12975	-0.264257
Q13627	Q9H307	pinin, desmosome associated protein	PNN	5411	81.614	3|7|3	13	4.33	0|0|0	0	13	1	43.33	0	0.159286	0.324412
Q13627	Q9BY77	DNA polymerase delta interacting protein 3	POLDIP3	84271	46.089	1|1|2	4	1.33	1|1|0	2	2	0.24	2	0.23	0.0433943	0.0883794
Q13627	Q99575	POP1 homolog, ribonuclease P/MRP subunit	POP1	10940	114.709	3|5|2	10	3.33	0|0|0	0	10	1	33.33	0	0.0871771	0.17755
Q13627	Q8NEY8	periphilin 1	PPHLN1	51535	52.737	3|3|2	8	2.67	0|1|1	2	6	0.83	4	0.01	0.113772	0.231715
Q13627	Q06830	peroxiredoxin 1	PRDX1	5052	22.11	4|7|5	16	5.33	4|3|2	9	7	0.16	1.78	0.25	0.316599	0.644804
Q13627	P30044	peroxiredoxin 5	PRDX5	25824	22.086	2|2|3	7	2.33	0|0|0	0	7	0.99	23.33	0	0.316943	0.645505
Q13627	Q9UMS4	pre-mRNA processing factor 19	PRPF19	27339	55.181	2|1|1	4	1.33	0|0|0	0	4	0.33	13.33	0.14	0.0724887	0.147635
Q13627	Q9Y520	proline rich coiled-coil 2C	PRRC2C	23215	316.911	116|125|111	352	117.33	2|2|1	5	347	1	70.4	0	1.09494	2.23003
Q13627	Q13610	PWP1 homolog, endonuclein	PWP1	11137	55.828	2|2|0	4	1.33	0|0|0	0	4	0.66	13.33	0.06	0.0716486	0.145924
Q13627	Q9H0H5	Rac GTPase activating protein 1	RACGAP1	29127	71.027	10|15|10	35	11.67	0|0|0	0	35	1	116.67	0	0.49277	1.00361
Q13627	Q9UKM9	RALY heterogeneous nuclear ribonucleoprotein	RALY	22913	32.463	4|4|5	13	4.33	1|0|0	1	12	1	13	0	0.369652	0.752855
Q13627	P62826	RAN, member RAS oncogene family	RAN	5901	24.423	1|3|1	5	1.67	1|2|1	4	1	0.17	1.25	0.24	0.040945	0.0833911
Q13627	Q09028	RB binding protein 4, chromatin remodeling factor	RBBP4	5928	47.656	2|2|0	4	1.33	0|0|0	0	4	0.66	13.33	0.06	0.0839349	0.170947
Q13627	Q16576	RB binding protein 7, chromatin remodeling factor	RBBP7	5931	47.82	3|4|4	11	3.67	0|0|0	0	11	1	36.67	0	0.230029	0.468491
Q13627	Q96PK6	RNA binding motif protein 14	RBM14	10432	69.492	9|7|9	25	8.33	7|9|8	24	1	0	1.04	0.34	0.0143901	0.0293078
Q13627	Q9NW13	RNA binding motif protein 28	RBM28	55131	85.738	4|8|9	21	7	0|0|0	0	21	1	70	0	0.244932	0.498844
Q13627	Q9BWF3	RNA binding motif protein 4	RBM4	5936	40.314	6|7|5	18	6	0|0|0	0	18	1	60	0	0.446495	0.909358
Q13627	P78332	RNA binding motif protein 6	RBM6	10180	128.644	4|5|6	15	5	0|0|0	0	15	1	50	0	0.116601	0.237476
Q13627	P29558	RNA binding motif single stranded interacting protein 1	RBMS1	5937	44.505	1|2|2	5	1.67	0|0|0	0	5	0.66	16.67	0.06	0.112347	0.228812
Q13627	P38159	RNA binding motif protein, X-linked	RBMX	27316	42.332	6|6|6	18	6	4|3|3	10	8	0.06	1.8	0.27	0.188982	0.384893
Q13627	Q14257	reticulocalbin 2	RCN2	5955	36.876	3|4|1	8	2.67	6|2|3	11	-3	0	0.73	0.32	-0.0813537	-0.16569
Q13627	Q9Y508	ring finger protein 114	RNF114	55905	25.694	2|3|3	8	2.67	0|0|0	0	8	1	26.67	0	0.311357	0.634128
Q13627	Q8NCN4	ring finger protein 169	RNF169	254225	77.194	5|5|5	15	5	0|0|0	0	15	1	50	0	0.194316	0.395755
Q13627	Q15287	RNA binding protein with serine rich domain 1	RNPS1	10921	34.208	2|1|2	5	1.67	0|0|0	0	5	0.66	16.67	0.06	0.146165	0.297688
Q13627	P27635	ribosomal protein L10	RPL10	6134	24.604	7|9|7	23	7.67	2|2|2	6	17	0.96	3.83	0	0.690945	1.40722
Q13627	P62906	ribosomal protein L10a	RPL10A	4736	24.831	9|12|12	33	11	3|3|3	9	24	0.97	3.67	0	0.966534	1.9685
Q13627	P62913	ribosomal protein L11	RPL11	6135	20.252	6|10|8	24	8	0|2|3	5	19	0.97	4.8	0	0.938179	1.91075
Q13627	P30050	ribosomal protein L12	RPL12	6136	17.819	9|8|6	23	7.67	2|3|2	7	16	0.86	3.29	0.01	0.897918	1.82875
Q13627	P26373	ribosomal protein L13	RPL13	6137	24.261	8|10|13	31	10.33	6|4|5	15	16	0.25	2.07	0.23	0.659495	1.34317
Q13627	P40429	ribosomal protein L13a	RPL13A	23521	23.577	7|11|8	26	8.67	5|5|5	15	11	0.05	1.73	0.28	0.466556	0.950217
Q13627	P50914	ribosomal protein L14	RPL14	9045	23.432	6|6|4	16	5.33	1|0|2	3	13	0.96	5.33	0	0.554797	1.12993
Q13627	P61313	ribosomal protein L15	RPL15	6138	24.146	4|7|7	18	6	1|1|1	3	15	0.97	6	0	0.621221	1.26522
Q13627	P18621	ribosomal protein L17	RPL17	6139	21.397	13|14|16	43	14.33	6|5|5	16	27	0.72	2.69	0.02	1.26186	2.56998
Q13627	Q07020	ribosomal protein L18	RPL18	6141	21.634	5|7|7	19	6.33	2|1|1	4	15	0.97	4.75	0	0.693353	1.41212
Q13627	Q02543	ribosomal protein L18a	RPL18A	6142	20.762	3|3|1	7	2.33	1|1|0	2	5	0.6	3.5	0.09	0.240825	0.490478
Q13627	P84098	ribosomal protein L19	RPL19	6143	23.466	9|14|9	32	10.67	1|1|2	4	28	1	8	0	1.19322	2.43017
Q13627	P46778	ribosomal protein L21	RPL21	6144	18.565	9|7|6	22	7.33	4|4|4	12	10	0.1	1.83	0.27	0.538648	1.09704
Q13627	P35268	ribosomal protein L22	RPL22	6146	14.787	7|7|6	20	6.67	2|0|3	5	15	0.95	4	0	1.0144	2.066
Q13627	P62829	ribosomal protein L23	RPL23	9349	14.865	7|4|7	18	6	0|0|0	0	18	1	60	0	1.2109	2.46619
Q13627	P62750	ribosomal protein L23a	RPL23A	6147	17.695	10|13|10	33	11	6|5|5	16	17	0.16	2.06	0.25	0.960723	1.95667
Q13627	P83731	ribosomal protein L24	RPL24	6152	17.779	6|6|6	18	6	3|3|3	9	9	0.17	2	0.24	0.506215	1.03099
Q13627	P61254	ribosomal protein L26	RPL26	6154	17.258	9|12|11	32	10.67	3|2|2	7	25	0.99	4.57	0	1.4486	2.95031
Q13627	Q9UNX3	ribosomal protein L26 like 1	RPL26L1	51121	17.256	8|12|10	30	10	4|2|2	8	22	0.96	3.75	0	1.27492	2.59658
Q13627	P61353	ribosomal protein L27	RPL27	6155	15.798	7|7|6	20	6.67	2|1|2	5	15	0.96	4	0	0.949487	1.93378
Q13627	P46776	ribosomal protein L27a	RPL27A	6157	16.561	9|12|13	34	11.33	4|4|7	15	19	0.37	2.27	0.12	1.14727	2.33661
Q13627	P46779	ribosomal protein L28	RPL28	6158	15.748	5|7|8	20	6.67	3|3|3	9	11	0.4	2.22	0.11	0.698501	1.42261
Q13627	P47914	ribosomal protein L29	RPL29	6159	17.752	6|8|9	23	7.67	3|2|2	7	16	0.86	3.29	0.01	0.901307	1.83566
Q13627	P39023	ribosomal protein L3	RPL3	6122	46.109	20|26|22	68	22.67	9|10|8	27	41	0.46	2.52	0.11	0.889197	1.81099
Q13627	P62888	ribosomal protein L30	RPL30	6156	12.784	9|10|8	27	9	1|1|1	3	24	1	9	0	1.87735	3.82352
Q13627	P62899	ribosomal protein L31	RPL31	6160	14.463	9|9|9	27	9	5|6|3	14	13	0.04	1.93	0.29	0.898845	1.83064
Q13627	P62910	ribosomal protein L32	RPL32	6161	15.86	7|10|8	25	8.33	4|4|3	11	14	0.37	2.27	0.12	0.882724	1.79781
Q13627	P49207	ribosomal protein L34	RPL34	6164	13.293	3|6|3	12	4	2|2|3	7	5	0.24	1.71	0.23	0.376138	0.766065
Q13627	P42766	ribosomal protein L35	RPL35	11224	14.551	8|12|9	29	9.67	2|3|0	5	24	0.99	5.8	0	1.64937	3.35921
Q13627	P18077	ribosomal protein L35a	RPL35A	6165	12.538	4|3|3	10	3.33	0|0|0	0	10	1	33.33	0	0.797575	1.62439
Q13627	Q9Y3U8	ribosomal protein L36	RPL36	25873	12.254	3|4|3	10	3.33	0|0|0	0	10	1	33.33	0	0.81606	1.66204
Q13627	P61513	ribosomal protein L37a	RPL37A	6168	10.275	3|7|4	14	4.67	0|0|1	1	13	1	14	0	1.26521	2.5768
Q13627	P36578	ribosomal protein L4	RPL4	6124	47.697	30|24|24	78	26	6|9|6	21	57	1	3.71	0	1.19504	2.4339
Q13627	P46777	ribosomal protein L5	RPL5	6125	34.363	6|8|8	22	7.33	1|0|1	2	20	1	11	0	0.582021	1.18538
Q13627	Q02878	ribosomal protein L6	RPL6	6128	32.728	13|18|17	48	16	8|8|9	25	23	0.01	1.92	0.3	0.702762	1.43129
Q13627	P18124	ribosomal protein L7	RPL7	6129	29.226	11|14|13	38	12.67	6|5|4	15	23	0.58	2.53	0.09	0.786971	1.60279
Q13627	P62424	ribosomal protein L7a	RPL7A	6130	29.996	14|19|16	49	16.33	3|3|4	10	39	1	4.9	0	1.30017	2.64801
Q13627	P62917	ribosomal protein L8	RPL8	6132	28.025	28|35|29	92	30.67	4|7|5	16	76	1	5.75	0	2.71186	5.52315
Q13627	P32969	ribosomal protein L9	RPL9	6133	21.863	2|2|2	6	2	0|0|0	0	6	0.99	20	0	0.274436	0.558933
Q13627	P05388	ribosomal protein lateral stalk subunit P0	RPLP0	6175	34.274	8|8|10	26	8.67	1|1|1	3	23	1	8.67	0	0.671063	1.36673
Q13627	P05386	ribosomal protein lateral stalk subunit P1	RPLP1	6176	11.514	8|9|10	27	9	3|3|3	9	18	0.87	3	0.01	1.56331	3.18394
Q13627	P05387	ribosomal protein lateral stalk subunit P2	RPLP2	6181	11.665	11|11|8	30	10	3|3|4	10	20	0.81	3	0.01	1.71453	3.49192
Q13627	P62280	ribosomal protein S11	RPS11	6205	18.431	8|9|7	24	8	3|3|5	11	13	0.28	2.18	0.22	0.705333	1.43652
Q13627	P25398	ribosomal protein S12	RPS12	6206	14.515	2|2|1	5	1.67	2|1|2	5	0	0.05	1	0.28	0	0
Q13627	P62277	ribosomal protein S13	RPS13	6207	17.222	4|5|5	14	4.67	0|0|0	0	14	1	46.67	0	0.812914	1.65563
Q13627	P62263	ribosomal protein S14	RPS14	6208	16.273	12|13|17	42	14	4|2|0	6	36	1	7	0	2.21225	4.50561
Q13627	P62841	ribosomal protein S15	RPS15	6209	17.04	6|8|8	22	7.33	1|0|1	2	20	1	11	0	1.17371	2.39045
Q13627	P62244	ribosomal protein S15a	RPS15A	6210	14.84	3|3|5	11	3.67	0|0|0	0	11	1	36.67	0	0.74124	1.50965
Q13627	P62249	ribosomal protein S16	RPS16	6217	16.445	7|7|4	18	6	2|2|0	4	14	0.94	4.5	0.01	0.851323	1.73385
Q13627	P0CW22	ribosomal protein S17	RPS17	6218	15.55	10|12|8	30	10	3|3|2	8	22	0.96	3.75	0	1.41479	2.88145
Q13627	P62269	ribosomal protein S18	RPS18	6222	17.719	10|10|9	29	9.67	4|1|3	8	21	0.98	3.62	0	1.18517	2.41379
Q13627	P39019	ribosomal protein S19	RPS19	6223	16.06	6|6|6	18	6	2|2|1	5	13	0.94	3.6	0.01	0.809465	1.6486
Q13627	P15880	ribosomal protein S2	RPS2	6187	31.324	11|11|13	35	11.67	6|1|2	9	26	0.95	3.89	0	0.830034	1.6905
Q13627	P60866	ribosomal protein S20	RPS20	6224	13.373	2|4|1	7	2.33	0|2|1	3	4	0.45	2.33	0.11	0.29911	0.609186
Q13627	P62266	ribosomal protein S23	RPS23	6228	15.808	5|7|7	19	6.33	0|1|2	3	16	0.99	6.33	0	1.01215	2.0614
Q13627	P62847	ribosomal protein S24	RPS24	6229	15.423	4|8|6	18	6	0|0|0	0	18	1	60	0	1.16709	2.37696
Q13627	P62851	ribosomal protein S25	RPS25	6230	13.742	4|7|7	18	6	4|3|5	12	6	0.02	1.5	0.29	0.436618	0.889242
Q13627	P62854	ribosomal protein S26	RPS26	6231	13.015	5|7|5	17	5.67	2|2|2	6	11	0.71	2.83	0.02	0.845179	1.72134
Q13627	P42677	ribosomal protein S27	RPS27	6232	9.461	3|4|2	9	3	2|0|2	4	5	0.49	2.25	0.1	0.528485	1.07634
Q13627	P62979	ribosomal protein S27a	RPS27A	6233	17.965	2|2|2	6	2	3|2|3	8	-2	0	0.75	0.35	-0.111328	-0.226736
Q13627	P62273	ribosomal protein S29	RPS29	6235	6.677	3|4|3	10	3.33	2|0|2	4	6	0.6	2.5	0.09	0.898607	1.83016
Q13627	P23396	ribosomal protein S3	RPS3	6188	26.688	2|3|4	9	3	1|1|1	3	6	0.7	3	0.02	0.22482	0.457882
Q13627	P61247	ribosomal protein S3A	RPS3A	6189	29.945	26|33|24	83	27.67	6|8|8	22	61	1	3.77	0	2.03707	4.14881
Q13627	P62701	ribosomal protein S4, X-linked	RPS4X	6191	29.598	13|14|10	37	12.33	4|5|3	12	25	0.85	3.08	0.01	0.844652	1.72027
Q13627	P62753	ribosomal protein S6	RPS6	6194	28.681	13|14|11	38	12.67	3|4|6	13	25	0.85	2.92	0.01	0.871657	1.77527
Q13627	P62081	ribosomal protein S7	RPS7	6201	22.127	10|9|7	26	8.67	3|4|4	11	15	0.46	2.36	0.1	0.677905	1.38066
Q13627	P62241	ribosomal protein S8	RPS8	6202	24.205	15|15|16	46	15.33	5|4|4	13	33	1	3.54	0	1.36335	2.77669
Q13627	Q9P2E9	ribosome binding protein 1	RRBP1	6238	152.472	2|3|1	6	2	1|0|0	1	5	0.63	6	0.08	0.0327929	0.066788
Q13627	Q14684	ribosomal RNA processing 1B	RRP1B	23076	84.428	6|11|8	25	8.33	0|0|0	0	25	1	83.33	0	0.29611	0.603076
Q13627	O76021	ribosomal L1 domain containing 1	RSL1D1	26156	54.973	6|2|4	12	4	0|0|0	0	12	1	40	0	0.218289	0.44458
Q13627	Q9Y3I0	RNA 2',3'-cyclic phosphate and 5'-OH ligase	RTCB	51493	55.21	4|6|4	14	4.67	0|1|0	1	13	1	14	0	0.235465	0.479561
Q13627	Q9Y224	RNA transcription, translation and transport factor	RTRAF	51637	28.068	4|4|3	11	3.67	0|0|0	0	11	1	36.67	0	0.391905	0.798178
Q13627	Q9UHR5	SAP30 binding protein	SAP30BP	29115	33.87	2|4|3	9	3	0|0|0	0	9	1	30	0	0.265722	0.541185
Q13627	P55735	SEC13 homolog, nuclear pore and COPII coat complex component	SEC13	6396	35.541	4|4|4	12	4	2|2|2	6	6	0.29	2	0.22	0.168819	0.343827
Q13627	O15027	SEC16 homolog A, endoplasmic reticulum export factor	SEC16A	9919	233.517	16|18|15	49	16.33	5|6|7	18	31	0.78	2.72	0.02	0.132753	0.270372
Q13627	Q8NC51	SERPINE1 mRNA binding protein 1	SERBP1	26135	44.965	2|1|1	4	1.33	0|0|0	0	4	0.33	13.33	0.14	0.0889581	0.181177
Q13627	Q15637	splicing factor 1	SF1	7536	68.33	3|3|3	9	3	1|0|1	2	7	0.89	4.5	0.01	0.102444	0.208644
Q13627	Q13435	splicing factor 3b subunit 2	SF3B2	10992	100.228	1|3|2	6	2	0|0|0	0	6	0.66	20	0.04	0.0598635	0.121922
Q13627	P31947	stratifin	SFN	2810	27.774	2|2|1	5	1.67	1|1|0	2	3	0.48	2.5	0.1	0.108015	0.219989
Q13627	P63208	S-phase kinase associated protein 1	SKP1	6500	18.658	5|4|7	16	5.33	1|0|0	1	15	1	16	0	0.803945	1.63736
Q13627	P05141	solute carrier family 25 member 5	SLC25A5	292	32.852	2|3|2	7	2.33	3|1|3	7	0	0.01	1	0.3	0	0
Q13627	Q9H2G2	STE20 like kinase	SLK	9748	142.695	1|2|1	4	1.33	1|1|1	3	1	0.15	1.33	0.25	0.00700795	0.0142728
Q13627	P51531	SWI/SNF related, matrix associated, actin dependent regulator of chromatin, subfamily a, member 2	SMARCA2	6595	181.279	4|5|8	17	5.67	0|0|0	0	17	1	56.67	0	0.0937781	0.190994
Q13627	Q12824	SWI/SNF related, matrix associated, actin dependent regulator of chromatin, subfamily b, member 1	SMARCB1	6598	44.141	3|2|0	5	1.67	0|0|0	0	5	0.66	16.67	0.04	0.113273	0.230699
Q13627	Q92922	SWI/SNF related, matrix associated, actin dependent regulator of chromatin subfamily c member 1	SMARCC1	6599	122.867	8|10|9	27	9	0|0|0	0	27	1	90	0	0.21975	0.447556
Q13627	Q8TAQ2	SWI/SNF related, matrix associated, actin dependent regulator of chromatin subfamily c member 2	SMARCC2	6601	132.879	2|3|1	6	2	0|0|0	0	6	0.66	20	0.04	0.0451539	0.0919631
Q13627	O75643	small nuclear ribonucleoprotein U5 subunit 200	SNRNP200	23020	244.508	1|2|2	5	1.67	0|0|0	0	5	0.66	16.67	0.06	0.0204492	0.0416481
Q13627	P08621	small nuclear ribonucleoprotein U1 subunit 70	SNRNP70	6625	51.557	1|2|2	5	1.67	0|0|0	0	5	0.66	16.67	0.06	0.09698	0.197515
Q13627	P62318	small nuclear ribonucleoprotein D3 polypeptide	SNRPD3	6634	13.916	4|4|3	11	3.67	1|1|0	2	9	0.94	5.5	0	0.646738	1.31718
Q13627	P18583	SON DNA binding protein	SON	6651	263.83	1|1|2	4	1.33	1|1|1	3	1	0.15	1.33	0.25	0.00379032	0.00771959
Q13627	Q86XZ4	spermatogenesis associated serine rich 2	SPATS2	65244	59.545	2|1|2	5	1.67	0|0|0	0	5	0.66	16.67	0.06	0.0839701	0.171019
Q13627	Q9NUQ6	spermatogenesis associated serine rich 2 like	SPATS2L	26010	61.729	21|18|19	58	19.33	0|0|0	0	58	1	193.33	0	0.939591	1.91363
Q13627	Q96T58	spen family transcriptional repressor	SPEN	23013	402.248	6|8|8	22	7.33	0|0|0	0	22	1	73.33	0	0.0546926	0.11139
Q13627	P37108	signal recognition particle 14	SRP14	6727	14.57	3|5|3	11	3.67	0|2|0	2	9	0.91	5.5	0.01	0.617708	1.25806
Q13627	Q9UQ35	serine/arginine repetitive matrix 2	SRRM2	23524	299.615	3|2|1	6	2	2|2|0	4	2	0.22	1.5	0.24	0.00667523	0.0135952
Q13627	Q07955	serine and arginine rich splicing factor 1	SRSF1	6426	27.745	3|2|2	7	2.33	0|0|0	0	7	0.99	23.33	0	0.252298	0.513845
Q13627	P84103	serine and arginine rich splicing factor 3	SRSF3	6428	19.33	2|2|0	4	1.33	0|0|0	0	4	0.66	13.33	0.06	0.206932	0.421451
Q13627	Q13242	serine and arginine rich splicing factor 9	SRSF9	8683	25.542	2|1|1	4	1.33	0|0|0	0	4	0.33	13.33	0.14	0.156605	0.318951
Q13627	Q08945	structure specific recognition protein 1	SSRP1	6749	81.075	2|1|1	4	1.33	0|0|0	0	4	0.33	13.33	0.14	0.049337	0.100483
Q13627	Q13188	serine/threonine kinase 3	STK3	6788	56.301	6|6|7	19	6.33	0|0|0	0	19	1	63.33	0	0.337472	0.687315
Q13627	Q13043	serine/threonine kinase 4	STK4	6789	55.63	12|14|14	40	13.33	0|0|0	0	40	1	133.33	0	0.719036	1.46443
Q13627	Q9Y5B9	SPT16 homolog, facilitates chromatin remodeling subunit	SUPT16H	11198	119.914	3|3|2	8	2.67	0|0|0	0	8	1	26.67	0	0.0667145	0.135875
Q13627	O60506	synaptotagmin binding cytoplasmic RNA interacting protein	SYNCRIP	10492	69.603	21|25|21	67	22.33	1|2|3	6	61	1	11.17	0	0.876399	1.78493
Q13627	Q92804	TATA-box binding protein associated factor 15	TAF15	8148	61.83	12|14|13	39	13	16|19|19	54	-15	0	0.72	0.35	-0.242601	-0.494095
Q13627	Q13148	TAR DNA binding protein	TARDBP	23435	44.74	1|2|2	5	1.67	0|0|0	0	5	0.66	16.67	0.06	0.111757	0.227611
Q13627	Q9BZK7	transducin beta like 1 X-linked receptor 1	TBL1XR1	79718	55.595	3|1|1	5	1.67	1|2|2	5	0	0.08	1	0.27	0	0
Q13627	Q99081	transcription factor 12	TCF12	6938	72.965	1|2|2	5	1.67	4|2|2	8	-3	0	0.63	0.35	-0.0411156	-0.0837385
Q13627	Q9UGU0	transcription factor 20	TCF20	6942	211.771	8|6|8	22	7.33	0|0|0	0	22	1	73.33	0	0.103886	0.21158
Q13627	P17987	t-complex 1	TCP1	6950	60.344	2|1|1	4	1.33	2|1|1	4	0	0.07	1	0.27	0	0
Q13627	Q9H7E2	tudor domain containing 3	TDRD3	81550	73.185	19|26|18	63	21	0|0|0	0	63	1	210	0	0.860832	1.75322
Q13627	Q9NZ01	trans-2,3-enoyl-CoA reductase	TECR	9524	36.034	2|2|1	5	1.67	1|2|1	4	1	0.13	1.25	0.26	0.0277516	0.0565205
Q13627	Q92734	TRK-fused gene	TFG	10342	43.448	7|7|5	19	6.33	9|6|4	19	0	0	1	0.33	0	0
Q13627	O43294	transforming growth factor beta 1 induced transcript 1	TGFB1I1	7041	49.814	2|1|1	4	1.33	1|2|1	4	0	0.07	1	0.27	0	0
Q13627	Q9Y2W1	thyroid hormone receptor associated protein 3	THRAP3	9967	108.666	23|26|28	77	25.67	10|8|10	28	49	0.79	2.75	0.01	0.450923	0.918377
Q13627	Q07157	tight junction protein 1	TJP1	7082	195.459	52|54|46	152	50.67	2|2|0	4	148	1	38	0	0.757192	1.54214
Q13627	Q9UDY2	tight junction protein 2	TJP2	9414	133.958	30|39|34	103	34.33	0|0|0	0	103	1	343.33	0	0.768898	1.56598
Q13627	P42166	thymopoietin	TMPO	7112	75.492	3|3|0	6	2	0|0|0	0	6	0.67	20	0.04	0.0794786	0.161871
Q13627	Q9UPQ9	trinucleotide repeat containing 6B	TNRC6B	23112	194.002	39|43|40	122	40.67	1|0|0	1	121	1	122	0	0.623705	1.27027
Q13627	O95985	topoisomerase (DNA) III beta	TOP3B	8940	96.662	7|6|4	17	5.67	0|0|0	0	17	1	56.67	0	0.175871	0.358189
Q13627	P09493	tropomyosin 1 (alpha)	TPM1	7168	32.709	4|2|4	10	3.33	5|6|7	18	-8	0	0.56	0.35	-0.244581	-0.498128
Q13627	Q9BUZ4	TNF receptor associated factor 4	TRAF4	9618	53.543	2|1|2	5	1.67	0|0|0	0	5	0.66	16.67	0.06	0.0933829	0.190189
Q13627	Q6Q0C0	TNF receptor associated factor 7	TRAF7	84231	74.609	2|3|3	8	2.67	0|0|0	0	8	1	26.67	0	0.107226	0.218382
Q13627	P19474	tripartite motif containing 21	TRIM21	6737	54.17	2|4|4	10	3.33	0|0|0	0	10	1	33.33	0	0.184604	0.375976
Q13627	Q9UI30	tRNA methyltransferase 11-2 homolog (S. cerevisiae)	TRMT112	51504	14.199	1|2|2	5	1.67	0|0|0	0	5	0.66	16.67	0.06	0.352137	0.717184
Q13627	Q9BQE3	tubulin alpha 1c	TUBA1C	84790	49.895	3|9|11	23	7.67	6|4|4	14	9	0.13	1.64	0.26	0.180379	0.36737
Q13627	P68366	tubulin alpha 4a	TUBA4A	7277	49.924	7|10|12	29	9.67	9|5|6	20	9	0	1.45	0.31	0.180274	0.367157
Q13627	P07437	tubulin beta class I	TUBB	203068	49.671	22|18|18	58	19.33	12|13|11	36	22	0	1.61	0.33	0.442914	0.902066
Q13627	P04350	tubulin beta 4A class IVa	TUBB4A	10382	49.586	15|14|12	41	13.67	9|9|6	24	17	0	1.71	0.32	0.342839	0.698246
Q13627	P68371	tubulin beta 4B class IVb	TUBB4B	10383	49.831	21|19|18	58	19.33	13|14|11	38	20	0	1.53	0.34	0.401357	0.817427
Q13627	Q9BUF5	tubulin beta 6 class V	TUBB6	84617	49.857	2|4|3	9	3	2|6|4	12	-3	0	0.75	0.35	-0.0601721	-0.12255
Q13627	P49411	Tu translation elongation factor, mitochondrial	TUFM	7284	49.542	3|5|2	10	3.33	3|3|2	8	2	0.05	1.25	0.28	0.0403698	0.0822195
Q13627	Q5T6F2	ubiquitin associated protein 2	UBAP2	55833	117.116	5|10|6	21	7	3|6|5	14	7	0.04	1.5	0.28	0.0597698	0.121731
Q13627	Q92900	UPF1, RNA helicase and ATPase	UPF1	5976	124.345	9|9|10	28	9.33	0|0|0	0	28	1	93.33	0	0.22518	0.458615
Q13627	P50552	vasodilator-stimulated phosphoprotein	VASP	7408	39.83	11|7|9	27	9	0|0|0	0	27	1	90	0	0.677881	1.38061
Q13627	P08670	vimentin	VIM	7431	53.652	27|33|32	92	30.67	41|41|35	117	-25	0	0.79	0.35	-0.465966	-0.949014
Q13627	Q69YN4	vir like m6A methyltransferase associated	VIRMA	25962	202.025	18|24|17	59	19.67	0|0|0	0	59	1	196.67	0	0.292043	0.594792
Q13627	Q9C0J8	WD repeat domain 33	WDR33	55339	145.891	5|7|6	18	6	0|0|0	0	18	1	60	0	0.12338	0.251283
Q13627	Q15007	Wilms tumor 1 associated protein	WTAP	9589	44.244	16|23|17	56	18.67	0|0|0	0	56	1	186.67	0	1.26571	2.57782
Q13627	Q9NQH7	X-prolyl aminopeptidase 3	XPNPEP3	63929	57.034	5|4|4	13	4.33	0|0|0	0	13	1	43.33	0	0.227934	0.464224
Q13627	P13010	X-ray repair cross complementing 5	XRCC5	7520	82.705	0|5|1	6	2	4|3|0	7	-1	0.11	0.86	0.26	-0.0120912	-0.0246256
Q13627	P12956	X-ray repair cross complementing 6	XRCC6	2547	69.843	2|6|2	10	3.33	4|2|1	7	3	0.21	1.43	0.24	0.0429535	0.0874816
Q13627	P67809	Y-box binding protein 1	YBX1	4904	35.924	3|2|4	9	3	2|3|3	8	1	0.02	1.12	0.3	0.0278365	0.0566936
Q13627	P16989	Y-box binding protein 3	YBX3	8531	40.09	2|2|5	9	3	2|2|1	5	4	0.32	1.8	0.21	0.0997755	0.203209
Q13627	P49750	YLP motif containing 1	YLPM1	56252	219.985	2|3|4	9	3	5|4|5	14	-5	0	0.64	0.35	-0.0227288	-0.0462909
Q13627	Q9H6S0	YTH domain containing 2	YTHDC2	64848	160.248	9|13|8	30	10	0|0|0	0	30	1	100	0	0.18721	0.381283
Q13627	P62258	tyrosine 3-monooxygenase/tryptophan 5-monooxygenase activation protein epsilon	YWHAE	7531	29.174	3|2|1	6	2	0|0|0	0	6	0.66	20	0.04	0.205663	0.418865
Q13627	P27348	tyrosine 3-monooxygenase/tryptophan 5-monooxygenase activation protein theta	YWHAQ	10971	27.764	3|4|2	9	3	1|1|1	3	6	0.7	3	0.02	0.216107	0.440137
Q13627	P63104	tyrosine 3-monooxygenase/tryptophan 5-monooxygenase activation protein zeta	YWHAZ	7534	27.745	2|2|2	6	2	3|0|0	3	3	0.57	2	0.09	0.108128	0.220219
Q13627	Q9Y2K1	zinc finger and BTB domain containing 1	ZBTB1	22890	82.016	1|2|3	6	2	0|0|0	0	6	0.66	20	0.04	0.0731565	0.148995
Q13627	Q5T200	zinc finger CCCH-type containing 13	ZC3H13	23091	196.635	19|17|17	53	17.67	0|0|0	0	53	1	176.67	0	0.269535	0.548951
Q13627	Q96KR1	zinc finger RNA binding protein	ZFR	51663	117.012	10|10|8	28	9.33	0|0|0	0	28	1	93.33	0	0.239292	0.487356
Q13627	Q96MX3	zinc finger protein 48	ZNF48	197407	67.82	2|1|1	4	1.33	0|0|0	0	4	0.33	13.33	0.14	0.0589797	0.120121
Q13627	Q14966	zinc finger protein 638	ZNF638	27332	220.625	3|6|3	12	4	0|0|0	0	12	1	40	0	0.0543909	0.110776

## Sheet: DYRK1A_AbN_IgG_Rep2
Bait	Prey	Description	Gene Symbol	Gene ID	Mass (kDa)	SpC AbN	SpC Sum AbN	AvgSpC AbN	SpC IgG rabbit	SpC Sum IgG rabbit	SpC AbN-SpC IgG	SAINT score	Fold Change	BFDR	SpC/MW	Enrichment score
Q13627	Q9UKV8	argonaute 2, RISC catalytic component	AGO2	27161	97.208	11|7|11	29	9.67	0|0|0	0	29	1	96.67	0	0.298329	0.250276
Q13627	Q9H9G7	argonaute 3, RISC catalytic component	AGO3	192669	97.36	7|3|3	13	4.33	0|0|0	0	13	1	43.33	0	0.133525	0.112018
Q13627	Q9NRG9	aladin WD repeat nucleoporin	AAAS	8086	59.574	2|2|2	6	2	0|0|0	0	6	1	20	0	0.100715	0.0844925
Q13627	O96019	actin like 6A	ACTL6A	86	47.461	6|7|2	15	5	0|0|0	0	15	1	50	0	0.316049	0.265142
Q13627	P35611	adducin 1	ADD1	118	80.955	5|3|10	18	6	0|0|0	0	18	1	60	0	0.222346	0.186532
Q13627	Q86V81	Aly/REF export factor	ALYREF	10189	26.888	6|8|7	21	7	1|1|0	2	19	1	10.5	0	0.706635	0.592815
Q13627	Q9Y2J4	angiomotin like 2	AMOTL2	51421	85.764	4|3|5	12	4	0|0|0	0	12	1	40	0	0.139919	0.117382
Q13627	A6NMY6	annexin A2 pseudogene 2	ANXA2P2	304	38.659	3|2|2	7	2.33	0|0|0	0	7	1	23.33	0	0.18107	0.151905
Q13627	O14497	AT-rich interaction domain 1A	ARID1A	8289	242.045	16|11|8	35	11.67	0|0|0	0	35	1	116.67	0	0.144601	0.12131
Q13627	Q99700	ataxin 2	ATXN2	6311	140.283	22|15|23	60	20	0|0|0	0	60	1	200	0	0.427707	0.358814
Q13627	Q8WWM7	ataxin 2 like	ATXN2L	11273	113.374	21|17|24	62	20.67	0|0|0	0	62	1	206.67	0	0.546863	0.458777
Q13627	Q8N9N5	BTG3 associated nuclear protein	BANP	54971	56.494	3|5|7	15	5	0|0|0	0	15	1	50	0	0.265515	0.222747
Q13627	Q9NYF8	BCL2 associated transcription factor 1	BCLAF1	9774	106.122	28|40|29	97	32.33	1|6|4	11	86	1	8.82	0	0.810388	0.679856
Q13627	Q9Y224	RNA transcription, translation and transport factor	RTRAF	51637	28.068	8|8|9	25	8.33	0|0|0	0	25	1	83.33	0	0.890694	0.747227
Q13627	Q14444	cell cycle associated protein 1	CAPRIN1	4076	78.366	19|16|19	54	18	0|0|0	0	54	1	180	0	0.689074	0.578083
Q13627	O15234	cancer susceptibility 3	CASC3	22794	76.278	8|6|13	27	9	0|0|0	0	27	1	90	0	0.353968	0.296953
Q13627	Q75N03	Cbl proto-oncogene like 1	CBLL1	79872	54.519	6|2|2	10	3.33	0|0|0	0	10	1	33.33	0	0.183422	0.153878
Q13627	P21127	cyclin dependent kinase 11B	CDK11B	984	92.707	4|2|3	9	3	0|0|0	0	9	1	30	0	0.09708	0.081443
Q13627	P49454	centromere protein F	CENPF	1063	367.764	7|6|4	17	5.67	0|0|0	0	17	1	56.67	0	0.0462253	0.0387796
Q13627	O14647	chromodomain helicase DNA binding protein 2	CHD2	1106	211.344	30|26|22	78	26	0|0|0	0	78	1	260	0	0.369067	0.30962
Q13627	Q9Y3Y2	chromatin target of PRMT1	CHTOP	26097	26.397	7|7|6	20	6.67	1|3|0	4	16	1	5	0	0.606129	0.508498
Q13627	Q14677	clathrin interactor 1	CLINT1	9685	68.259	3|3|2	8	2.67	0|0|0	0	8	1	26.67	0	0.117201	0.0983227
Q13627	Q00610	clathrin heavy chain	CLTC	1213	191.615	28|43|28	99	33	0|0|0	0	99	1	330	0	0.516661	0.43344
Q13627	Q10570	cleavage and polyadenylation specific factor 1	CPSF1	29894	160.884	20|20|23	63	21	0|0|0	0	63	1	210	0	0.391586	0.328512
Q13627	Q9P2I0	cleavage and polyadenylation specific factor 2	CPSF2	53981	88.487	21|12|25	58	19.33	0|0|0	0	58	1	193.33	0	0.655464	0.549885
Q13627	Q9UKF6	cleavage and polyadenylation specific factor 3	CPSF3	51692	77.486	12|6|9	27	9	0|0|0	0	27	1	90	0	0.34845	0.292324
Q13627	O95639	cleavage and polyadenylation specific factor 4	CPSF4	10898	30.255	7|6|7	20	6.67	0|0|0	0	20	1	66.67	0	0.661048	0.55457
Q13627	P61962	DDB1 and CUL4 associated factor 7	DCAF7	10238	38.926	14|11|9	34	11.33	0|0|0	0	34	1	113.33	0	0.873452	0.732762
Q13627	Q92499	DEAD-box helicase 1	DDX1	1653	82.432	15|17|14	46	15.33	0|0|0	0	46	1	153.33	0	0.558036	0.468151
Q13627	Q92841	DEAD-box helicase 17	DDX17	10521	80.272	4|4|5	13	4.33	0|0|0	0	13	1	43.33	0	0.161949	0.135864
Q13627	Q9NVP1	DEAD-box helicase 18	DDX18	8886	75.407	3|4|2	9	3	0|0|0	0	9	1	30	0	0.119352	0.100128
Q13627	Q9NR30	DExD-box helicase 21	DDX21	9188	87.344	20|18|17	55	18.33	0|0|0	0	55	1	183.33	0	0.629694	0.528267
Q13627	Q9GZR7	DEAD-box helicase 24	DDX24	57062	96.332	6|2|4	12	4	0|0|0	0	12	1	40	0	0.124569	0.104504
Q13627	O00571	DEAD-box helicase 3, X-linked	DDX3X	1654	73.243	13|17|17	47	15.67	0|2|2	4	43	1	11.75	0	0.587087	0.492523
Q13627	P17844	DEAD-box helicase 5	DDX5	1655	69.148	2|5|3	10	3.33	0|0|0	0	10	1	33.33	0	0.144617	0.121323
Q13627	Q9BQ39	DExD-box helicase 50	DDX50	79009	82.565	41|34|31	106	35.33	0|0|0	0	106	1	353.33	0	1.28384	1.07704
Q13627	P26196	DEAD-box helicase 6	DDX6	1656	54.417	4|4|7	15	5	0|0|0	0	15	1	50	0	0.275649	0.231249
Q13627	O43143	DEAH-box helicase 15	DHX15	1665	90.933	6|7|8	21	7	0|0|0	0	21	1	70	0	0.230939	0.193741
Q13627	Q7L2E3	DExH-box helicase 30	DHX30	22907	133.938	15|21|21	57	19	0|0|0	0	57	1	190	0	0.42557	0.357022
Q13627	Q08211	DExH-box helicase 9	DHX9	1660	140.958	3|10|5	18	6	0|0|0	0	18	1	60	0	0.127698	0.107129
Q13627	Q9BTC0	death inducer-obliterator 1	DIDO1	11083	243.873	4|4|7	15	5	0|0|0	0	15	1	50	0	0.0615074	0.0516002
Q13627	Q14195	dihydropyrimidinase like 3	DPYSL3	1809	61.963	8|3|3	14	4.67	0|0|0	0	14	1	46.67	0	0.225941	0.189548
Q13627	P15924	desmoplakin	DSP	1832	331.774	32|33|25	90	30	0|4|8	12	78	1	7.5	0	0.2351	0.197231
Q13627	P63167	dynein light chain LC8-type 1	DYNLL1	8655	10.366	4|8|4	16	5.33	0|0|0	0	16	1	53.33	0	1.54351	1.29489
Q13627	Q13627	dual specificity tyrosine phosphorylation regulated kinase 1A	DYRK1A	1859	85.584	36|37|29	102	34	0|0|0	0	102	1	340	0	1.19181	0.999842
Q13627	P30084	enoyl-CoA hydratase, short chain 1	ECHS1	1892	31.387	23|21|26	70	23.33	0|0|0	0	70	1	233.33	0	2.23022	1.87099
Q13627	P29692	eukaryotic translation elongation factor 1 delta	EEF1D	1936	31.122	5|5|4	14	4.67	0|0|0	0	14	1	46.67	0	0.449843	0.377385
Q13627	P60842	eukaryotic translation initiation factor 4A1	EIF4A1	1973	46.154	2|5|5	12	4	0|0|0	0	12	1	40	0	0.259999	0.21812
Q13627	P38919	eukaryotic translation initiation factor 4A3	EIF4A3	9775	46.871	22|27|23	72	24	0|1|0	1	71	1	72	0	1.5148	1.2708
Q13627	P23588	eukaryotic translation initiation factor 4B	EIF4B	1975	69.151	7|5|13	25	8.33	0|0|0	0	25	1	83.33	0	0.361528	0.303295
Q13627	Q15717	ELAV like RNA binding protein 1	ELAVL1	1994	36.092	23|13|12	48	16	0|0|0	0	48	1	160	0	1.32993	1.11572
Q13627	P84090	enhancer of rudimentary homolog (Drosophila)	ERH	2079	12.259	11|12|10	33	11	1|3|3	7	26	1	4.71	0	2.12089	1.77927
Q13627	Q01844	EWS RNA binding protein 1	EWSR1	2130	68.478	6|4|6	16	5.33	0|0|0	0	16	1	53.33	0	0.233652	0.196017
Q13627	Q99504	EYA transcriptional coactivator and phosphatase 3	EYA3	2140	62.663	7|5|5	17	5.67	0|0|0	0	17	1	56.67	0	0.271292	0.227594
Q13627	Q6P1L5	family with sequence similarity 117 member B	FAM117B	150864	61.968	4|2|3	9	3	0|0|0	0	9	1	30	0	0.145236	0.121842
Q13627	Q9NZB2	family with sequence similarity 120A	FAM120A	23196	121.888	20|20|27	67	22.33	0|0|0	0	67	1	223.33	0	0.549685	0.461145
Q13627	Q9BUT9	MAPK regulated corepressor interacting protein 2	MCRIP2	84331	17.828	5|8|9	22	7.33	0|0|0	0	22	1	73.33	0	1.23401	1.03525
Q13627	P22087	fibrillarin	FBL	2091	33.784	7|8|5	20	6.67	0|0|0	0	20	1	66.67	0	0.591996	0.496641
Q13627	Q6UN15	factor interacting with PAPOLA and CPSF1	FIP1L1	81608	66.526	14|13|16	43	14.33	0|0|0	0	43	1	143.33	0	0.646364	0.542252
Q13627	Q06787	fragile X mental retardation 1	FMR1	2332	71.174	41|44|51	136	45.33	1|0|0	1	135	1	136	0	1.89676	1.59124
Q13627	O94915	FRY like transcription coactivator	FRYL	285527	339.598	7|9|2	18	6	0|0|0	0	18	1	60	0	0.0530038	0.0444663
Q13627	P35637	FUS RNA binding protein	FUS	2521	53.426	14|11|13	38	12.67	2|2|4	8	30	1	4.75	0	0.561524	0.471077
Q13627	P51114	FMR1 autosomal homolog 1	FXR1	8087	69.721	72|76|85	233	77.67	1|0|0	1	232	1	233	0	3.32755	2.79157
Q13627	P51116	FMR1 autosomal homolog 2	FXR2	9513	74.223	32|36|31	99	33	1|0|0	1	98	1	99	0	1.32035	1.10767
Q13627	Q13283	G3BP stress granule assembly factor 1	G3BP1	10146	52.164	8|6|3	17	5.67	0|0|0	0	17	1	56.67	0	0.325895	0.273402
Q13627	Q9UN86	G3BP stress granule assembly factor 2	G3BP2	9908	54.121	16|12|15	43	14.33	0|0|0	0	43	1	143.33	0	0.794516	0.66654
Q13627	Q14C86	GTPase activating protein and VPS9 domains 1	GAPVD1	26130	164.98	18|10|22	50	16.67	0|0|0	0	50	1	166.67	0	0.303067	0.254251
Q13627	Q86VQ1	glucocorticoid induced 1	GLCCI1	113263	58.024	3|3|4	10	3.33	0|0|0	0	10	1	33.33	0	0.172342	0.144583
Q13627	Q49A26	glyoxylate reductase 1 homolog	GLYR1	84656	60.556	2|3|2	7	2.33	0|0|0	0	7	1	23.33	0	0.115595	0.0969761
Q13627	Q12849	G-rich RNA sequence binding factor 1	GRSF1	2926	53.126	4|3|2	9	3	0|0|0	0	9	1	30	0	0.169409	0.142121
Q13627	O95714	HECT and RLD domain containing E3 ubiquitin protein ligase 2	HERC2	8924	527.228	3|9|2	14	4.67	0|0|0	0	14	1	46.67	0	0.026554	0.0222768
Q13627	Q02539	histone cluster 1 H1 family member a	HIST1H1A	3024	21.842	7|6|7	20	6.67	0|1|1	2	18	1	10	0	0.8241	0.691359
Q13627	P16401	histone cluster 1 H1 family member b	HIST1H1B	3009	22.58	9|9|16	34	11.33	0|0|0	0	34	1	113.33	0	1.50576	1.26322
Q13627	P16403	histone cluster 1 H1 family member c	HIST1H1C	3006	21.365	19|19|18	56	18.67	3|4|2	9	47	1	6.22	0	2.19986	1.84552
Q13627	P10412	histone cluster 1 H1 family member e	HIST1H1E	3008	21.865	19|17|21	57	19	3|4|2	9	48	1	6.33	0	2.19529	1.84169
Q13627	Q8NCD3	Holliday junction recognition protein	HJURP	55355	83.539	15|17|8	40	13.33	0|0|0	0	40	1	133.33	0	0.478818	0.401693
Q13627	P09651	heterogeneous nuclear ribonucleoprotein A1	HNRNPA1	3178	38.747	13|12|14	39	13	0|0|0	0	39	1	130	0	1.00653	0.844404
Q13627	P22626	heterogeneous nuclear ribonucleoprotein A2/B1	HNRNPA2B1	3181	37.43	16|15|20	51	17	1|0|0	1	50	1	51	0	1.33583	1.12066
Q13627	P51991	heterogeneous nuclear ribonucleoprotein A3	HNRNPA3	220988	39.595	19|18|18	55	18.33	0|0|0	0	55	1	183.33	0	1.38906	1.16532
Q13627	Q99729	heterogeneous nuclear ribonucleoprotein A/B	HNRNPAB	3182	36.225	5|7|6	18	6	0|0|0	0	18	1	60	0	0.496894	0.416858
Q13627	P07910	heterogeneous nuclear ribonucleoprotein C (C1/C2)	HNRNPC	3183	33.67	13|12|8	33	11	0|2|0	2	31	1	16.5	0	0.920701	0.7724
Q13627	Q14103	heterogeneous nuclear ribonucleoprotein D	HNRNPD	3184	38.434	8|9|3	20	6.67	0|0|0	0	20	1	66.67	0	0.520373	0.436554
Q13627	O14979	heterogeneous nuclear ribonucleoprotein D like	HNRNPDL	9987	46.438	13|13|7	33	11	0|0|0	0	33	1	110	0	0.710625	0.596162
Q13627	P52597	heterogeneous nuclear ribonucleoprotein F	HNRNPF	3185	45.672	12|10|15	37	12.33	0|0|0	0	37	1	123.33	0	0.810124	0.679635
Q13627	P31943	heterogeneous nuclear ribonucleoprotein H1	HNRNPH1	3187	49.229	21|18|19	58	19.33	1|2|2	5	53	1	11.6	0	1.0766	0.903189
Q13627	P55795	heterogeneous nuclear ribonucleoprotein H2	HNRNPH2	3188	49.264	9|10|9	28	9.33	1|2|2	5	23	1	5.6	0	0.466872	0.391671
Q13627	P61978	heterogeneous nuclear ribonucleoprotein K	HNRNPK	3190	50.976	69|80|81	230	76.67	0|0|0	0	230	1	766.67	0	4.51193	3.78517
Q13627	P14866	heterogeneous nuclear ribonucleoprotein L	HNRNPL	3191	64.133	44|53|41	138	46	0|0|0	0	138	1	460	0	2.15178	1.80518
Q13627	P52272	heterogeneous nuclear ribonucleoprotein M	HNRNPM	4670	77.516	14|13|18	45	15	0|0|0	0	45	1	150	0	0.580525	0.487018
Q13627	O43390	heterogeneous nuclear ribonucleoprotein R	HNRNPR	10236	70.943	44|46|38	128	42.67	1|0|0	1	127	1	128	0	1.79017	1.50182
Q13627	Q00839	heterogeneous nuclear ribonucleoprotein U	HNRNPU	3192	90.584	48|43|49	140	46.67	1|0|2	3	137	1	46.67	0	1.51241	1.2688
Q13627	Q9BUJ2	heterogeneous nuclear ribonucleoprotein U like 1	HNRNPUL1	11100	95.739	5|8|10	23	7.67	0|0|0	0	23	1	76.67	0	0.240236	0.201541
Q13627	Q1KMD3	heterogeneous nuclear ribonucleoprotein U like 2	HNRNPUL2	221092	85.105	12|20|7	39	13	0|0|0	0	39	1	130	0	0.458257	0.384444
Q13627	Q5SSJ5	heterochromatin protein 1 binding protein 3	HP1BP3	50809	61.207	12|8|8	28	9.33	0|0|0	0	28	1	93.33	0	0.457464	0.383779
Q13627	P11021	heat shock protein family A (Hsp70) member 5	HSPA5	3309	72.333	10|12|11	33	11	1|2|1	4	29	1	8.25	0	0.400924	0.336345
Q13627	P11142	heat shock protein family A (Hsp70) member 8	HSPA8	3312	70.898	18|15|15	48	16	2|1|1	4	44	1	12	0	0.62061	0.520646
Q13627	P38646	heat shock protein family A (Hsp70) member 9	HSPA9	3313	73.68	5|5|5	15	5	0|0|0	0	15	1	50	0	0.203583	0.170791
Q13627	Q9Y2F5	interactor of little elongation complex ELL subunit 1	ICE1	23379	247.891	6|6|3	15	5	0|0|0	0	15	1	50	0	0.0605105	0.0507638
Q13627	Q659A1	interactor of little elongation complex ELL subunit 2	ICE2	79664	110.011	2|4|2	8	2.67	0|0|0	0	8	1	26.67	0	0.07272	0.0610067
Q13627	Q9NZI8	insulin like growth factor 2 mRNA binding protein 1	IGF2BP1	10642	63.481	18|21|25	64	21.33	0|0|0	0	64	1	213.33	0	1.00818	0.845785
Q13627	O00425	insulin like growth factor 2 mRNA binding protein 3	IGF2BP3	10643	63.705	38|36|41	115	38.33	0|0|0	0	115	1	383.33	0	1.8052	1.51443
Q13627	Q70UQ0	IKBKB interacting protein	IKBIP	121457	39.309	4|4|5	13	4.33	0|0|0	0	13	1	43.33	0	0.330713	0.277444
Q13627	Q12905	interleukin enhancer binding factor 2	ILF2	3608	43.062	20|14|15	49	16.33	0|0|0	0	49	1	163.33	0	1.13789	0.954609
Q13627	Q12906	interleukin enhancer binding factor 3	ILF3	3609	95.338	19|20|19	58	19.33	0|0|0	0	58	1	193.33	0	0.608362	0.510371
Q13627	Q9Y597	potassium channel tetramerization domain containing 3	KCTD3	51133	88.984	7|7|16	30	10	0|0|0	0	30	1	100	0	0.337139	0.282835
Q13627	Q07666	KH RNA binding domain containing, signal transduction associated 1	KHDRBS1	10657	48.227	7|8|9	24	8	0|0|0	0	24	1	80	0	0.497647	0.417489
Q13627	Q69YN4	vir like m6A methyltransferase associated	VIRMA	25962	202.025	60|54|79	193	64.33	0|0|0	0	193	1	643.33	0	0.955327	0.801449
Q13627	Q02241	kinesin family member 23	KIF23	9493	110.059	14|7|14	35	11.67	0|0|0	0	35	1	116.67	0	0.318011	0.266788
Q13627	O00139	kinesin family member 2A	KIF2A	3796	79.955	5|5|3	13	4.33	0|0|0	0	13	1	43.33	0	0.162591	0.136402
Q13627	P33176	kinesin family member 5B	KIF5B	3799	109.685	29|31|30	90	30	0|0|0	0	90	1	300	0	0.820532	0.688365
Q13627	Q07866	kinesin light chain 1	KLC1	3831	65.31	18|16|11	45	15	0|0|0	0	45	1	150	0	0.689022	0.578038
Q13627	Q13887	Kruppel like factor 5	KLF5	688	50.792	4|3|2	9	3	0|0|0	0	9	1	30	0	0.177193	0.148652
Q13627	O00505	karyopherin subunit alpha 3	KPNA3	3839	57.811	2|3|3	8	2.67	0|0|0	0	8	1	26.67	0	0.138382	0.116092
Q13627	Q9UN81	LINE1 retrotransposable element 1	L1RE1	4029	40.056	3|3|2	8	2.67	0|0|0	0	8	1	26.67	0	0.19972	0.167551
Q13627	Q6PKG0	La ribonucleoprotein domain family member 1	LARP1	23367	123.51	22|29|30	81	27	0|0|0	0	81	1	270	0	0.655817	0.550182
Q13627	Q8WWI1	LIM domain 7	LMO7	4008	192.696	21|7|17	45	15	0|0|0	0	45	1	150	0	0.233528	0.195913
Q13627	Q3MHD2	LSM12 homolog	LSM12	124801	21.701	5|4|2	11	3.67	0|0|0	0	11	1	36.67	0	0.506889	0.425243
Q13627	Q96A72	mago homolog B, exon junction complex core component	MAGOHB	55110	17.276	6|10|8	24	8	0|0|0	0	24	1	80	0	1.38921	1.16545
Q13627	Q3KQU3	MAP7 domain containing 1	MAP7D1	55700	92.82	24|22|22	68	22.67	0|0|0	0	68	1	226.67	0	0.732601	0.614598
Q13627	P43243	matrin 3	MATR3	9782	94.623	27|29|34	90	30	1|1|0	2	88	1	45	0	0.930006	0.780207
Q13627	O00470	Meis homeobox 1	MEIS1	4211	43.016	18|14|27	59	19.67	0|0|0	0	59	1	196.67	0	1.37158	1.15066
Q13627	Q9HCE1	Mov10 RISC complex RNA helicase	MOV10	4343	113.671	14|16|14	44	14.67	0|0|0	0	44	1	146.67	0	0.387082	0.324733
Q13627	Q9NZQ3	NCK interacting protein with SH3 domain	NCKIPSD	51517	78.96	2|4|2	8	2.67	0|0|0	0	8	1	26.67	0	0.101317	0.0849976
Q13627	P19338	nucleolin	NCL	4691	76.614	25|29|30	84	28	0|0|0	0	84	1	280	0	1.09641	0.919803
Q13627	P30414	natural killer cell triggering receptor	NKTR	4820	165.677	12|18|11	41	13.67	0|0|0	0	41	1	136.67	0	0.247469	0.207609
Q13627	Q7Z417	NUFIP2, FMR1 interacting protein 2	NUFIP2	57532	76.121	18|15|16	49	16.33	0|0|0	0	49	1	163.33	0	0.643712	0.540027
Q13627	Q8NFH5	nucleoporin 35	NUP35	129401	34.774	26|23|23	72	24	0|0|0	0	72	1	240	0	2.07051	1.73701
Q13627	O75665	OFD1, centriole and centriolar satellite protein	OFD1	8481	116.671	3|3|3	9	3	0|0|0	0	9	1	30	0	0.07714	0.0647148
Q13627	Q8N543	2-oxoglutarate and iron dependent oxygenase domain containing 1	OGFOD1	55239	63.246	2|2|2	6	2	0|0|0	0	6	1	20	0	0.0948677	0.079587
Q13627	P11940	poly(A) binding protein cytoplasmic 1	PABPC1	26986	70.671	65|58|73	196	65.33	0|0|0	0	196	1	653.33	0	2.77341	2.32669
Q13627	Q13310	poly(A) binding protein cytoplasmic 4	PABPC4	8761	70.783	57|56|55	168	56	1|0|0	1	167	1	168	0	2.35932	1.9793
Q13627	P09874	poly(ADP-ribose) polymerase 1	PARP1	142	113.084	11|11|12	34	11.33	0|0|0	0	34	1	113.33	0	0.300661	0.252233
Q13627	Q9UGN5	poly(ADP-ribose) polymerase 2	PARP2	10038	66.206	4|7|3	14	4.67	0|0|0	0	14	1	46.67	0	0.211461	0.1774
Q13627	P40424	PBX homeobox 1	PBX1	5087	46.626	20|18|17	55	18.33	0|0|0	0	55	1	183.33	0	1.1796	0.989597
Q13627	P40425	PBX homeobox 2	PBX2	5089	45.881	3|7|6	16	5.33	0|0|0	0	16	1	53.33	0	0.348728	0.292557
Q13627	Q15366	poly(rC) binding protein 2	PCBP2	5094	38.58	3|6|6	15	5	0|0|0	0	15	1	50	0	0.388802	0.326177
Q13627	Q8WW12	PEST proteolytic signal containing nuclear protein	PCNP	57092	18.925	4|2|9	15	5	0|0|0	0	15	1	50	0	0.792602	0.664935
Q13627	Q86TG7	paternally expressed 10	PEG10	23089	80.173	8|9|14	31	10.33	0|0|0	0	31	1	103.33	0	0.386664	0.324382
Q13627	Q96HS1	PGAM family member 5, mitochondrial serine/threonine protein phosphatase	PGAM5	192111	32.004	20|22|26	68	22.67	0|0|0	0	68	1	226.67	0	2.12473	1.7825
Q13627	O94880	PHD finger protein 14	PHF14	9678	100.053	4|5|5	14	4.67	0|0|0	0	14	1	46.67	0	0.139926	0.117387
Q13627	Q9H307	pinin, desmosome associated protein	PNN	5411	81.614	3|3|4	10	3.33	0|0|0	0	10	1	33.33	0	0.122528	0.102792
Q13627	Q8NEY8	periphilin 1	PPHLN1	51535	52.737	4|3|3	10	3.33	0|0|0	0	10	1	33.33	0	0.18962	0.159077
Q13627	Q06830	peroxiredoxin 1	PRDX1	5052	22.11	11|4|6	21	7	0|0|0	0	21	1	70	0	0.949796	0.796809
Q13627	P30044	peroxiredoxin 5	PRDX5	25824	22.086	6|4|4	14	4.67	0|0|0	0	14	1	46.67	0	0.633886	0.531783
Q13627	P48634	proline rich coiled-coil 2A	PRRC2A	7916	228.863	8|4|7	19	6.33	0|0|0	0	19	1	63.33	0	0.0830191	0.0696469
Q13627	Q9Y520	proline rich coiled-coil 2C	PRRC2C	23215	316.911	159|165|179	503	167.67	0|0|0	0	503	1	1676.67	0	1.5872	1.33154
Q13627	P26599	polypyrimidine tract binding protein 1	PTBP1	5725	57.221	7|9|4	20	6.67	0|0|0	0	20	1	66.67	0	0.349522	0.293223
Q13627	Q9H0H5	Rac GTPase activating protein 1	RACGAP1	29127	71.027	9|7|9	25	8.33	0|0|0	0	25	1	83.33	0	0.351979	0.295284
Q13627	Q96PK6	RNA binding motif protein 14	RBM14	10432	69.492	4|6|8	18	6	0|0|0	0	18	1	60	0	0.259023	0.217301
Q13627	Q9NW13	RNA binding motif protein 28	RBM28	55131	85.738	2|2|3	7	2.33	0|0|0	0	7	1	23.33	0	0.0816441	0.0684934
Q13627	Q9BWF3	RNA binding motif protein 4	RBM4	5936	40.314	4|5|3	12	4	0|0|0	0	12	1	40	0	0.297663	0.249718
Q13627	Q9Y5S9	RNA binding motif protein 8A	RBM8A	9939	19.889	2|3|3	8	2.67	0|0|0	0	8	1	26.67	0	0.402232	0.337443
Q13627	P38159	RNA binding motif protein, X-linked	RBMX	27316	42.332	18|21|23	62	20.67	3|4|2	9	53	1	6.89	0	1.25201	1.05034
Q13627	Q96E39	RNA binding motif protein, X-linked like 1	RBMXL1	494115	42.142	12|15|11	38	12.67	0|1|0	1	37	1	38	0	0.877984	0.736564
Q13627	Q8NCN4	ring finger protein 169	RNF169	254225	77.194	5|8|7	20	6.67	0|0|0	0	20	1	66.67	0	0.259087	0.217355
Q13627	P27635	ribosomal protein L10	RPL10	6134	24.604	12|13|11	36	12	0|0|0	0	36	1	120	0	1.46318	1.2275
Q13627	P62906	ribosomal protein L10a	RPL10A	4736	24.831	11|10|14	35	11.67	0|0|0	0	35	1	116.67	0	1.40953	1.18249
Q13627	P30050	ribosomal protein L12	RPL12	6136	17.819	8|7|7	22	7.33	0|0|0	0	22	1	73.33	0	1.23464	1.03577
Q13627	P26373	ribosomal protein L13	RPL13	6137	24.261	14|14|14	42	14	1|1|1	3	39	1	14	0	1.60752	1.34859
Q13627	P40429	ribosomal protein L13a	RPL13A	23521	23.577	6|8|13	27	9	0|0|0	0	27	1	90	0	1.14518	0.960725
Q13627	P50914	ribosomal protein L14	RPL14	9045	23.432	7|7|6	20	6.67	0|0|0	0	20	1	66.67	0	0.853534	0.716052
Q13627	P61313	ribosomal protein L15	RPL15	6138	24.146	8|8|12	28	9.33	0|0|0	0	28	1	93.33	0	1.15961	0.972829
Q13627	P18621	ribosomal protein L17	RPL17	6139	21.397	10|13|10	33	11	0|0|0	0	33	1	110	0	1.54227	1.29385
Q13627	Q07020	ribosomal protein L18	RPL18	6141	21.634	9|6|11	26	8.67	0|0|0	0	26	1	86.67	0	1.20181	1.00823
Q13627	Q02543	ribosomal protein L18a	RPL18A	6142	20.762	11|9|12	32	10.67	0|0|0	0	32	1	106.67	0	1.54128	1.29302
Q13627	P84098	ribosomal protein L19	RPL19	6143	23.466	5|5|8	18	6	0|0|0	0	18	1	60	0	0.767067	0.643513
Q13627	P46778	ribosomal protein L21	RPL21	6144	18.565	6|5|5	16	5.33	0|0|0	0	16	1	53.33	0	0.861837	0.723017
Q13627	P35268	ribosomal protein L22	RPL22	6146	14.787	3|3|2	8	2.67	0|0|0	0	8	1	26.67	0	0.541016	0.453872
Q13627	P62750	ribosomal protein L23a	RPL23A	6147	17.695	6|7|12	25	8.33	0|0|1	1	24	1	25	0	1.35632	1.13785
Q13627	P83731	ribosomal protein L24	RPL24	6152	17.779	6|7|4	17	5.67	0|0|0	0	17	1	56.67	0	0.956184	0.802168
Q13627	P61254	ribosomal protein L26	RPL26	6154	17.258	5|6|8	19	6.33	0|0|0	0	19	1	63.33	0	1.10094	0.923606
Q13627	P61353	ribosomal protein L27	RPL27	6155	15.798	13|9|11	33	11	0|0|0	0	33	1	110	0	2.08887	1.75241
Q13627	P46776	ribosomal protein L27a	RPL27A	6157	16.561	12|12|13	37	12.33	3|4|4	11	26	1	3.36	0	1.56995	1.31708
Q13627	P46779	ribosomal protein L28	RPL28	6158	15.748	4|4|9	17	5.67	0|0|0	0	17	1	56.67	0	1.0795	0.905623
Q13627	P39023	ribosomal protein L3	RPL3	6122	46.109	16|18|23	57	19	2|0|0	2	55	1	28.5	0	1.19283	1.00069
Q13627	P62888	ribosomal protein L30	RPL30	6156	12.784	7|7|7	21	7	0|0|0	0	21	1	70	0	1.64268	1.37809
Q13627	P62910	ribosomal protein L32	RPL32	6161	15.86	7|5|6	18	6	0|0|0	0	18	1	60	0	1.13493	0.952123
Q13627	Q9Y3U8	ribosomal protein L36	RPL36	25873	12.254	8|9|8	25	8.33	0|0|0	0	25	1	83.33	0	2.04015	1.71154
Q13627	P36578	ribosomal protein L4	RPL4	6124	47.697	26|25|25	76	25.33	0|0|0	0	76	1	253.33	0	1.59339	1.33674
Q13627	Q02878	ribosomal protein L6	RPL6	6128	32.728	12|11|15	38	12.67	0|0|0	0	38	1	126.67	0	1.16109	0.974065
Q13627	P18124	ribosomal protein L7	RPL7	6129	29.226	21|25|23	69	23	0|0|0	0	69	1	230	0	2.36091	1.98063
Q13627	P62424	ribosomal protein L7a	RPL7A	6130	29.996	23|15|21	59	19.67	1|0|0	1	58	1	59	0	1.93359	1.62214
Q13627	P62917	ribosomal protein L8	RPL8	6132	28.025	17|16|20	53	17.67	0|0|0	0	53	1	176.67	0	1.89117	1.58655
Q13627	P05388	ribosomal protein lateral stalk subunit P0	RPLP0	6175	34.274	7|9|13	29	9.67	0|0|0	0	29	1	96.67	0	0.846122	0.709834
Q13627	P05386	ribosomal protein lateral stalk subunit P1	RPLP1	6176	11.514	7|10|8	25	8.33	1|0|1	2	23	1	12.5	0	1.99757	1.67581
Q13627	P05387	ribosomal protein lateral stalk subunit P2	RPLP2	6181	11.665	10|9|12	31	10.33	0|0|0	0	31	1	103.33	0	2.65752	2.22947
Q13627	P62280	ribosomal protein S11	RPS11	6205	18.431	9|9|14	32	10.67	0|0|1	1	31	1	32	0	1.68195	1.41103
Q13627	P25398	ribosomal protein S12	RPS12	6206	14.515	3|3|2	8	2.67	0|0|0	0	8	1	26.67	0	0.551154	0.462377
Q13627	P62277	ribosomal protein S13	RPS13	6207	17.222	7|10|8	25	8.33	0|0|0	0	25	1	83.33	0	1.45163	1.21781
Q13627	P62263	ribosomal protein S14	RPS14	6208	16.273	5|4|9	18	6	0|0|0	0	18	1	60	0	1.10613	0.927959
Q13627	P62841	ribosomal protein S15	RPS15	6209	17.04	7|9|4	20	6.67	0|0|0	0	20	1	66.67	0	1.17371	0.984655
Q13627	P62244	ribosomal protein S15a	RPS15A	6210	14.84	5|6|3	14	4.67	0|0|0	0	14	1	46.67	0	0.943396	0.79144
Q13627	P62249	ribosomal protein S16	RPS16	6217	16.445	5|6|5	16	5.33	0|0|0	0	16	1	53.33	0	0.97294	0.816225
Q13627	P15880	ribosomal protein S2	RPS2	6187	31.324	12|11|22	45	15	1|2|2	5	40	1	9	0	1.27698	1.07129
Q13627	P60866	ribosomal protein S20	RPS20	6224	13.373	3|3|2	8	2.67	0|0|0	0	8	1	26.67	0	0.59822	0.501863
Q13627	P62847	ribosomal protein S24	RPS24	6229	15.423	3|3|5	11	3.67	0|1|0	1	10	1	11	0	0.648382	0.543945
Q13627	P62854	ribosomal protein S26	RPS26	6231	13.015	2|2|5	9	3	0|0|0	0	9	1	30	0	0.69151	0.580126
Q13627	P62273	ribosomal protein S29	RPS29	6235	6.677	2|2|2	6	2	0|0|0	0	6	1	20	0	0.898607	0.753865
Q13627	P23396	ribosomal protein S3	RPS3	6188	26.688	3|3|10	16	5.33	0|0|1	1	15	1	16	0	0.56205	0.471519
Q13627	P61247	ribosomal protein S3A	RPS3A	6189	29.945	17|19|15	51	17	0|0|0	0	51	1	170	0	1.70312	1.42879
Q13627	P62701	ribosomal protein S4, X-linked	RPS4X	6191	29.598	10|11|18	39	13	1|0|0	1	38	1	39	0	1.28387	1.07707
Q13627	P62753	ribosomal protein S6	RPS6	6194	28.681	16|15|20	51	17	0|0|0	0	51	1	170	0	1.77818	1.49176
Q13627	P62081	ribosomal protein S7	RPS7	6201	22.127	3|6|2	11	3.67	0|0|0	0	11	1	36.67	0	0.49713	0.417056
Q13627	P62241	ribosomal protein S8	RPS8	6202	24.205	15|15|14	44	14.67	1|2|0	3	41	1	14.67	0	1.69386	1.42103
Q13627	P46781	ribosomal protein S9	RPS9	6203	22.591	10|9|8	27	9	0|0|0	0	27	1	90	0	1.19517	1.00266
Q13627	O76021	ribosomal L1 domain containing 1	RSL1D1	26156	54.973	9|9|5	23	7.67	0|0|0	0	23	1	76.67	0	0.418387	0.350996
Q13627	Q9Y3I0	RNA 2',3'-cyclic phosphate and 5'-OH ligase	RTCB	51493	55.21	15|15|5	35	11.67	0|0|0	0	35	1	116.67	0	0.633943	0.531831
Q13627	Q15424	scaffold attachment factor B	SAFB	6294	102.642	10|12|8	30	10	0|1|0	1	29	1	30	0	0.282535	0.237026
Q13627	Q14151	scaffold attachment factor B2	SAFB2	9667	107.473	15|15|12	42	14	0|1|0	1	41	1	42	0	0.381491	0.320043
Q13627	P55735	SEC13 homolog, nuclear pore and COPII coat complex component	SEC13	6396	35.541	6|2|4	12	4	0|0|0	0	12	1	40	0	0.337638	0.283254
Q13627	O15027	SEC16 homolog A, endoplasmic reticulum export factor	SEC16A	9919	233.517	66|54|59	179	59.67	0|0|0	0	179	1	596.67	0	0.766539	0.64307
Q13627	P53992	SEC24 homolog C, COPII coat complex component	SEC24C	9632	118.325	3|5|2	10	3.33	0|0|0	0	10	1	33.33	0	0.084513	0.0709002
Q13627	Q15637	splicing factor 1	SF1	7536	68.33	4|2|3	9	3	0|0|0	0	9	1	30	0	0.131714	0.110498
Q13627	O75533	splicing factor 3b subunit 1	SF3B1	23451	145.83	5|7|4	16	5.33	0|0|0	0	16	1	53.33	0	0.109717	0.0920443
Q13627	Q13435	splicing factor 3b subunit 2	SF3B2	10992	100.228	7|6|8	21	7	0|0|0	0	21	1	70	0	0.209522	0.175774
Q13627	Q15427	splicing factor 3b subunit 4	SF3B4	10262	44.386	2|2|3	7	2.33	0|0|0	0	7	1	23.33	0	0.157707	0.132305
Q13627	Q8TBC3	SH3KBP1 binding protein 1	SHKBP1	92799	76.344	4|11|7	22	7.33	0|0|0	0	22	1	73.33	0	0.288169	0.241753
Q13627	P05141	solute carrier family 25 member 5	SLC25A5	292	32.852	2|2|3	7	2.33	0|0|0	0	7	1	23.33	0	0.213077	0.178756
Q13627	Q9NWH9	SAFB like transcription modulator	SLTM	79811	117.148	4|5|3	12	4	0|1|0	1	11	1	12	0	0.0938983	0.0787738
Q13627	P51531	SWI/SNF related, matrix associated, actin dependent regulator of chromatin, subfamily a, member 2	SMARCA2	6595	181.279	11|6|9	26	8.67	0|1|0	1	25	1	26	0	0.137909	0.115695
Q13627	P51532	SWI/SNF related, matrix associated, actin dependent regulator of chromatin, subfamily a, member 4	SMARCA4	6597	184.646	11|8|8	27	9	0|1|0	1	26	1	27	0	0.14081	0.118129
Q13627	Q92922	SWI/SNF related, matrix associated, actin dependent regulator of chromatin subfamily c member 1	SMARCC1	6599	122.867	12|6|8	26	8.67	0|0|0	0	26	1	86.67	0	0.211611	0.177526
Q13627	Q8TAQ2	SWI/SNF related, matrix associated, actin dependent regulator of chromatin subfamily c member 2	SMARCC2	6601	132.879	7|4|5	16	5.33	0|0|0	0	16	1	53.33	0	0.12041	0.101015
Q13627	Q96GM5	SWI/SNF related, matrix associated, actin dependent regulator of chromatin, subfamily d, member 1	SMARCD1	6602	58.233	3|4|2	9	3	0|0|0	0	9	1	30	0	0.154552	0.129657
Q13627	Q969G3	SWI/SNF related, matrix associated, actin dependent regulator of chromatin, subfamily e, member 1	SMARCE1	6605	46.649	3|3|2	8	2.67	0|0|0	0	8	1	26.67	0	0.171493	0.14387
Q13627	P62304	small nuclear ribonucleoprotein polypeptide E	SNRPE	6635	10.804	3|3|2	8	2.67	0|0|0	0	8	1	26.67	0	0.740466	0.621197
Q13627	Q9NUQ6	spermatogenesis associated serine rich 2 like	SPATS2L	26010	61.729	4|2|4	10	3.33	0|0|0	0	10	1	33.33	0	0.161998	0.135905
Q13627	Q96T58	spen family transcriptional repressor	SPEN	23013	402.248	29|17|28	74	24.67	0|0|0	0	74	1	246.67	0	0.183966	0.154334
Q13627	Q16629	serine and arginine rich splicing factor 7	SRSF7	6432	27.367	3|3|3	9	3	0|0|0	0	9	1	30	0	0.328863	0.275892
Q13627	O95793	staufen double-stranded RNA binding protein 1	STAU1	6780	63.182	3|5|2	10	3.33	0|0|0	0	10	1	33.33	0	0.158273	0.132779
Q13627	Q9NUL3	staufen double-stranded RNA binding protein 2	STAU2	27067	62.641	5|8|4	17	5.67	0|0|0	0	17	1	56.67	0	0.271388	0.227674
Q13627	Q13188	serine/threonine kinase 3	STK3	6788	56.301	4|2|5	11	3.67	0|0|0	0	11	1	36.67	0	0.195378	0.163908
Q13627	Q13043	serine/threonine kinase 4	STK4	6789	55.63	8|5|8	21	7	0|0|0	0	21	1	70	0	0.377494	0.31669
Q13627	O60506	synaptotagmin binding cytoplasmic RNA interacting protein	SYNCRIP	10492	69.603	39|48|34	121	40.33	1|0|0	1	120	1	121	0	1.72406	1.44636
Q13627	Q92804	TATA-box binding protein associated factor 15	TAF15	8148	61.83	9|13|6	28	9.33	1|1|2	4	24	1	7	0	0.388161	0.325638
Q13627	Q13148	TAR DNA binding protein	TARDBP	23435	44.74	6|8|11	25	8.33	0|0|0	0	25	1	83.33	0	0.558784	0.468779
Q13627	Q9UGU0	transcription factor 20	TCF20	6942	211.771	33|25|22	80	26.67	0|0|0	0	80	1	266.67	0	0.377767	0.316918
Q13627	Q9H7E2	tudor domain containing 3	TDRD3	81550	73.185	21|15|20	56	18.67	0|0|0	0	56	1	186.67	0	0.765184	0.641933
Q13627	Q9Y2W1	thyroid hormone receptor associated protein 3	THRAP3	9967	108.666	36|47|48	131	43.67	4|5|5	14	117	1	9.36	0	1.07669	0.903267
Q13627	Q07157	tight junction protein 1	TJP1	7082	195.459	106|95|120	321	107	0|0|0	0	321	1	1070	0	1.64229	1.37776
Q13627	Q9UDY2	tight junction protein 2	TJP2	9414	133.958	72|68|75	215	71.67	0|0|0	0	215	1	716.67	0	1.60498	1.34646
Q13627	P42166	thymopoietin	TMPO	7112	75.492	16|13|9	38	12.67	0|0|0	0	38	1	126.67	0	0.503365	0.422286
Q13627	Q9UPQ9	trinucleotide repeat containing 6B	TNRC6B	23112	194.002	50|49|49	148	49.33	0|0|0	0	148	1	493.33	0	0.762879	0.639999
Q13627	O95985	topoisomerase (DNA) III beta	TOP3B	8940	96.662	19|13|25	57	19	0|0|0	0	57	1	190	0	0.589684	0.494701
Q13627	P62995	transformer 2 beta homolog (Drosophila)	TRA2B	6434	33.666	5|6|5	16	5.33	0|0|0	0	16	1	53.33	0	0.475257	0.398705
Q13627	Q9BUZ4	TNF receptor associated factor 4	TRAF4	9618	53.543	4|2|3	9	3	0|0|0	0	9	1	30	0	0.168089	0.141014
Q13627	Q6Q0C0	TNF receptor associated factor 7	TRAF7	84231	74.609	13|10|14	37	12.33	0|0|0	0	37	1	123.33	0	0.495919	0.416039
Q13627	Q12815	trophinin associated protein	TROAP	10024	83.857	3|3|3	9	3	0|0|0	0	9	1	30	0	0.107326	0.0900382
Q13627	Q9BQE3	tubulin alpha 1c	TUBA1C	84790	49.895	9|11|10	30	10	5|0|1	6	24	1	5	0	0.48101	0.403532
Q13627	P07437	tubulin beta class I	TUBB	203068	49.671	15|14|11	40	13.33	5|0|0	5	35	1	8	0	0.704637	0.591138
Q13627	P68371	tubulin beta 4B class IVb	TUBB4B	10383	49.831	15|14|10	39	13	5|0|0	5	34	1	7.8	0	0.682306	0.572405
Q13627	Q5T6F2	ubiquitin associated protein 2	UBAP2	55833	117.116	10|8|8	26	8.67	0|0|0	0	26	1	86.67	0	0.222002	0.186243
Q13627	Q92900	UPF1, RNA helicase and ATPase	UPF1	5976	124.345	49|49|57	155	51.67	0|0|0	0	155	1	516.67	0	1.24653	1.04575
Q13627	P50552	vasodilator-stimulated phosphoprotein	VASP	7408	39.83	18|15|22	55	18.33	0|0|0	0	55	1	183.33	0	1.38087	1.15845
Q13627	Q9C0J8	WD repeat domain 33	WDR33	55339	145.891	18|8|15	41	13.67	0|0|0	0	41	1	136.67	0	0.281032	0.235765
Q13627	Q15007	Wilms tumor 1 associated protein	WTAP	9589	44.244	28|24|30	82	27.33	0|0|0	0	82	1	273.33	0	1.85336	1.55483
Q13627	Q9NQH7	X-prolyl aminopeptidase 3	XPNPEP3	63929	57.034	17|21|22	60	20	0|0|0	0	60	1	200	0	1.052	0.882554
Q13627	P13010	X-ray repair cross complementing 5	XRCC5	7520	82.705	11|14|10	35	11.67	0|0|0	0	35	1	116.67	0	0.423191	0.355026
Q13627	P12956	X-ray repair cross complementing 6	XRCC6	2547	69.843	3|8|6	17	5.67	0|0|0	0	17	1	56.67	0	0.243403	0.204197
Q13627	Q9H0D6	5'-3' exoribonuclease 2	XRN2	22803	108.582	2|6|3	11	3.67	0|0|0	0	11	1	36.67	0	0.101306	0.0849882
Q13627	P67809	Y-box binding protein 1	YBX1	4904	35.924	27|31|34	92	30.67	0|0|0	0	92	1	306.67	0	2.56096	2.14846
Q13627	P16989	Y-box binding protein 3	YBX3	8531	40.09	22|20|24	66	22	0|0|0	0	66	1	220	0	1.6463	1.38112
Q13627	Q9H6S0	YTH domain containing 2	YTHDC2	64848	160.248	4|2|5	11	3.67	0|0|0	0	11	1	36.67	0	0.0686436	0.0575869
Q13627	P27348	tyrosine 3-monooxygenase/tryptophan 5-monooxygenase activation protein theta	YWHAQ	10971	27.764	5|4|4	13	4.33	0|0|0	0	13	1	43.33	0	0.468232	0.392812
Q13627	Q9Y2K1	zinc finger and BTB domain containing 1	ZBTB1	22890	82.016	7|3|4	14	4.67	0|0|0	0	14	1	46.67	0	0.170698	0.143203
Q13627	Q5T200	zinc finger CCCH-type containing 13	ZC3H13	23091	196.635	35|25|45	105	35	0|0|0	0	105	1	350	0	0.533984	0.447973
Q13627	Q96KR1	zinc finger RNA binding protein	ZFR	51663	117.012	8|8|10	26	8.67	0|0|0	0	26	1	86.67	0	0.222199	0.186409
Q13627	Q14966	zinc finger protein 638	ZNF638	27332	220.625	7|2|6	15	5	0|0|0	0	15	1	50	0	0.0679887	0.0570375
Q13627	P08107	heat shock protein family A (Hsp70) member 1A	HSPA1A	3303	70.052	15|11|7	33	11	0|0|0	0	33	1	110	0	0.471079	0.3952
Q13627	P0CW22	ribosomal protein S17	RPS17	6218	15.55	5|6|3	14	4.67	0|0|0	0	14	1	46.67	0	0.900322	0.755303
Q13627	P62899	ribosomal protein L31	RPL31	6160	14.463	3|2|2	7	2.33	1|0|0	1	6	0.99	7	0	0.414852	0.34803
Q13627	P62314	small nuclear ribonucleoprotein D1 polypeptide	SNRPD1	6632	13.282	2|2|4	8	2.67	0|0|1	1	7	0.99	8	0	0.527029	0.442138
Q13627	Q13748	tubulin alpha 3c	TUBA3C	7278	49.96	6|8|7	21	7	6|0|0	6	15	0.99	3.5	0	0.30024	0.251879
Q13627	P62851	ribosomal protein S25	RPS25	6230	13.742	2|3|2	7	2.33	0|1|1	2	5	0.97	3.5	0	0.363848	0.305242
Q13627	P0C0S5	H2A histone family member Z	H2AFZ	3015	13.553	2|2|2	6	2	2|1|1	4	2	0.74	1.5	0	0.147569	0.123799
Q13627	Q04637	eukaryotic translation initiation factor 4 gamma 1	EIF4G1	1981	175.491	5|0|5	10	3.33	0|0|0	0	10	0.67	33.33	0	0.056983	0.0478045
Q13627	P06748	nucleophosmin	NPM1	4869	32.575	5|1|5	11	3.67	0|0|0	0	11	0.67	36.67	0	0.337682	0.28329
Q13627	Q9UMS4	pre-mRNA processing factor 19	PRPF19	27339	55.181	4|7|1	12	4	0|0|0	0	12	0.67	40	0	0.217466	0.182438
Q13627	P19474	tripartite motif containing 21	TRIM21	6737	54.17	7|1|5	13	4.33	0|0|0	0	13	0.67	43.33	0	0.239985	0.20133
Q13627	Q13151	heterogeneous nuclear ribonucleoprotein A0	HNRNPA0	10949	30.841	1|5|3	9	3	0|0|0	0	9	0.67	30	0.01	0.291819	0.244815
Q13627	Q09161	nuclear cap binding protein subunit 1	NCBP1	4686	91.839	3|4|0	7	2.33	0|0|0	0	7	0.67	23.33	0.01	0.0762203	0.0639432
Q13627	Q15154	pericentriolar material 1	PCM1	5108	228.533	1|4|3	8	2.67	0|0|0	0	8	0.67	26.67	0.01	0.0350059	0.0293674
Q13627	Q8IYS1	peptidase M20 domain containing 2	PM20D2	135293	47.776	3|4|0	7	2.33	0|0|0	0	7	0.67	23.33	0.01	0.146517	0.122917
Q13627	P78332	RNA binding motif protein 6	RBM6	10180	128.644	4|1|5	10	3.33	0|0|0	0	10	0.67	33.33	0.01	0.0777339	0.065213
Q13627	P29558	RNA binding motif single stranded interacting protein 1	RBMS1	5937	44.505	3|0|5	8	2.67	0|0|0	0	8	0.67	26.67	0.01	0.179755	0.150801
Q13627	Q12824	SWI/SNF related, matrix associated, actin dependent regulator of chromatin, subfamily b, member 1	SMARCB1	6598	44.141	5|3|1	9	3	0|0|0	0	9	0.67	30	0.01	0.203892	0.17105
Q13627	Q92734	TRK-fused gene	TFG	10342	43.448	4|1|4	9	3	0|0|0	0	9	0.67	30	0.01	0.207144	0.173779
Q13627	Q15056	eukaryotic translation initiation factor 4H	EIF4H	7458	27.385	3|3|1	7	2.33	0|0|0	0	7	0.67	23.33	0.02	0.255614	0.214442
Q13627	O00629	karyopherin subunit alpha 4	KPNA4	3840	57.887	4|2|1	7	2.33	0|0|0	0	7	0.67	23.33	0.02	0.120925	0.101447
Q13627	Q14980	nuclear mitotic apparatus protein 1	NUMA1	4926	238.26	2|4|1	7	2.33	0|0|0	0	7	0.67	23.33	0.02	0.0293797	0.0246474
Q13627	Q8WX93	palladin, cytoskeletal associated protein	PALLD	23022	150.564	3|0|3	6	2	0|0|0	0	6	0.67	20	0.02	0.0398502	0.0334313
Q13627	Q7Z5J4	retinoic acid induced 1	RAI1	10743	203.352	2|1|4	7	2.33	0|0|0	0	7	0.67	23.33	0.02	0.0344231	0.0288784
Q13627	Q9UKM9	RALY heterogeneous nuclear ribonucleoprotein	RALY	22913	32.463	3|3|0	6	2	0|0|0	0	6	0.67	20	0.02	0.184826	0.155055
Q13627	P62913	ribosomal protein L11	RPL11	6135	20.252	3|3|1	7	2.33	0|0|0	0	7	0.67	23.33	0.02	0.345645	0.289971
Q13627	P47914	ribosomal protein L29	RPL29	6159	17.752	2|1|4	7	2.33	0|0|0	0	7	0.67	23.33	0.02	0.394322	0.330807
Q13627	P42766	ribosomal protein L35	RPL35	11224	14.551	1|2|4	7	2.33	0|0|0	0	7	0.67	23.33	0.02	0.481067	0.403579
Q13627	P18077	ribosomal protein L35a	RPL35A	6165	12.538	3|3|1	7	2.33	0|0|0	0	7	0.67	23.33	0.02	0.558303	0.468375
Q13627	P61513	ribosomal protein L37a	RPL37A	6168	10.275	4|2|1	7	2.33	0|0|0	0	7	0.67	23.33	0.02	0.681265	0.571531
Q13627	O75643	small nuclear ribonucleoprotein U5 subunit 200	SNRNP200	23020	244.508	2|7|0	9	3	0|0|0	0	9	0.67	30	0.02	0.0368086	0.0308797
Q13627	O75494	serine and arginine rich splicing factor 10	SRSF10	10772	31.301	3|1|3	7	2.33	0|0|0	0	7	0.67	23.33	0.02	0.223635	0.187613
Q13627	P11388	topoisomerase (DNA) II alpha	TOP2A	7153	174.385	2|4|1	7	2.33	0|0|0	0	7	0.67	23.33	0.02	0.0401411	0.0336754
Q13627	Q9H0U9	TSPY like 1	TSPYL1	7259	49.192	4|2|0	6	2	0|0|0	0	6	0.67	20	0.02	0.121971	0.102325
Q13627	Q93009	ubiquitin specific peptidase 7	USP7	7874	128.302	2|4|0	6	2	0|0|0	0	6	0.67	20	0.02	0.0467647	0.0392321
Q13627	O43439	CBFA2/RUNX1 translocation partner 2	CBFA2T2	9139	67.133	1|2|3	6	2	0|0|0	0	6	0.67	20	0.03	0.0893748	0.0749789
Q13627	P55199	elongation factor for RNA polymerase II	ELL	8178	68.265	1|2|3	6	2	0|0|0	0	6	0.67	20	0.03	0.0878928	0.0737355
Q13627	Q96II8	leucine rich repeats and calponin homology domain containing 3	LRCH3	84859	86.083	3|2|1	6	2	0|0|0	0	6	0.67	20	0.03	0.0697002	0.0584733
Q13627	Q9H074	poly(A) binding protein interacting protein 1	PAIP1	10605	53.525	3|1|2	6	2	0|0|0	0	6	0.67	20	0.03	0.112097	0.0940412
Q13627	Q86U86	polybromo 1	PBRM1	55193	192.948	2|0|3	5	1.67	0|0|0	0	5	0.67	16.67	0.03	0.0259137	0.0217397
Q13627	Q96RR1	twinkle mtDNA helicase	TWNK	56652	77.154	2|3|0	5	1.67	0|0|0	0	5	0.67	16.67	0.03	0.0648055	0.054367
Q13627	P46777	ribosomal protein L5	RPL5	6125	34.363	3|1|2	6	2	0|0|0	0	6	0.67	20	0.03	0.174606	0.146482
Q13627	Q5JTH9	ribosomal RNA processing 12 homolog	RRP12	23223	143.702	1|3|2	6	2	0|0|0	0	6	0.67	20	0.03	0.0417531	0.0350277
Q13627	P14678	small nuclear ribonucleoprotein polypeptides B and B1	SNRPB	6628	24.61	3|2|0	5	1.67	0|0|0	0	5	0.67	16.67	0.03	0.203169	0.170444
Q13627	O75934	BCAS2, pre-mRNA processing factor	BCAS2	10286	26.131	2|1|2	5	1.67	0|0|0	0	5	0.67	16.67	0.04	0.191344	0.160523
Q13627	Q15434	RNA binding motif single stranded interacting protein 2	RBMS2	5939	43.959	2|2|1	5	1.67	0|0|0	0	5	0.67	16.67	0.04	0.113742	0.0954214
Q13627	Q9HC36	mitochondrial rRNA methyltransferase 3	MRM3	55178	47.02	1|2|2	5	1.67	0|0|0	0	5	0.67	16.67	0.04	0.106338	0.0892095
Q13627	Q8NC51	SERPINE1 mRNA binding protein 1	SERBP1	26135	44.965	2|2|1	5	1.67	0|0|0	0	5	0.67	16.67	0.04	0.111198	0.0932866
Q13627	Q15459	splicing factor 3a subunit 1	SF3A1	10291	88.886	2|2|1	5	1.67	0|0|0	0	5	0.67	16.67	0.04	0.0562518	0.0471911
Q13627	Q9BWJ5	splicing factor 3b subunit 5	SF3B5	83443	10.135	2|2|0	4	1.33	0|0|0	0	4	0.67	13.33	0.04	0.394672	0.331101
Q13627	P63208	S-phase kinase associated protein 1	SKP1	6500	18.658	1|2|2	5	1.67	0|0|0	0	5	0.67	16.67	0.04	0.267982	0.224817
Q13627	Q9Y343	sorting nexin 24	SNX24	28966	19.818	2|2|1	5	1.67	0|0|0	0	5	0.67	16.67	0.04	0.252296	0.211658
Q13627	Q96SI9	spermatid perinuclear RNA binding protein	STRBP	55342	73.653	0|2|2	4	1.33	0|0|0	0	4	0.67	13.33	0.04	0.0543087	0.045561
Q13627	Q13595	transformer 2 alpha homolog	TRA2A	29896	32.689	2|2|0	4	1.33	0|0|0	0	4	0.67	13.33	0.04	0.122365	0.102655
Q13627	P68104	eukaryotic translation elongation factor 1 alpha 1	EEF1A1	1915	50.141	1|4|5	10	3.33	2|2|1	5	5	0.64	2	0.05	0.0997188	0.0836567
Q13627	Q9HCD5	nuclear receptor coactivator 5	NCOA5	57727	65.536	5|0|3	8	2.67	0|3|2	5	3	0.59	1.6	0.05	0.0457764	0.038403
Q13627	Q86YZ3	hornerin	HRNR	388697	282.39	3|1|2	6	2	1|2|1	4	2	0.55	1.5	0.05	0.0070824	0.00594161
Q13627	Q71DI3	histone cluster 2 H3 family member a	HIST2H3A	333932	15.388	4|2|7	13	4.33	3|2|3	8	5	0.42	1.62	0.05	0.324929	0.272591
Q13627	P49207	ribosomal protein L34	RPL34	6164	13.293	1|1|6	8	2.67	0|0|0	0	8	0.33	26.67	0.05	0.601821	0.504883
Q13627	Q9UEY8	adducin 3	ADD3	120	79.155	4|0|0	4	1.33	0|0|0	0	4	0.33	13.33	0.06	0.0505338	0.0423941
Q13627	Q9NVI7	ATPase family, AAA domain containing 3A	ATAD3A	55210	71.369	1|4|1	6	2	0|0|0	0	6	0.33	20	0.06	0.0840701	0.0705286
Q13627	Q07021	complement C1q binding protein	C1QBP	708	31.362	4|0|0	4	1.33	0|0|0	0	4	0.33	13.33	0.06	0.127543	0.106999
Q13627	Q9H7E9	chromosome 8 open reading frame 33	C8orf33	65265	24.993	1|4|0	5	1.67	0|0|0	0	5	0.33	16.67	0.06	0.200056	0.167832
Q13627	Q6P2Q9	pre-mRNA processing factor 8	PRPF8	10594	273.6	1|4|1	6	2	0|0|0	0	6	0.33	20	0.06	0.0219298	0.0183975
Q13627	Q9P2N5	RNA binding motif protein 27	RBM27	54439	118.718	5|1|0	6	2	0|0|0	0	6	0.33	20	0.06	0.0505399	0.0423993
Q13627	Q15050	ribosome biogenesis regulator homolog	RRS1	23212	41.193	1|1|4	6	2	0|0|0	0	6	0.33	20	0.06	0.145656	0.122194
Q13627	Q9C0B0	unkempt family zinc finger	UNK	85451	88.084	1|1|4	6	2	0|0|0	0	6	0.33	20	0.06	0.0681168	0.057145
Q13627	Q96EY1	DnaJ heat shock protein family (Hsp40) member A3	DNAJA3	9093	52.489	1|1|3	5	1.67	0|0|0	0	5	0.33	16.67	0.07	0.0952581	0.0799145
Q13627	Q92785	double PHD fingers 2	DPF2	5977	44.155	3|1|0	4	1.33	0|0|0	0	4	0.33	13.33	0.07	0.09059	0.0759983
Q13627	Q9NP66	high mobility group 20A	HMG20A	10363	40.144	0|1|3	4	1.33	0|0|0	0	4	0.33	13.33	0.07	0.0996413	0.0835917
Q13627	O75592	MYC binding protein 2, E3 ubiquitin protein ligase	MYCBP2	23077	510.084	1|3|0	4	1.33	0|0|0	0	4	0.33	13.33	0.07	0.00784185	0.00657873
Q13627	Q9P2E9	ribosome binding protein 1	RRBP1	6238	152.472	3|1|0	4	1.33	0|0|0	0	4	0.33	13.33	0.07	0.0262343	0.0220087
Q13627	Q7Z6B7	SLIT-ROBO Rho GTPase activating protein 1	SRGAP1	57522	124.264	1|0|3	4	1.33	0|0|0	0	4	0.33	13.33	0.07	0.0321895	0.0270046
Q13627	P84103	serine and arginine rich splicing factor 3	SRSF3	6428	19.33	1|1|3	5	1.67	0|0|0	0	5	0.33	16.67	0.07	0.258665	0.217001
Q13627	P63104	tyrosine 3-monooxygenase/tryptophan 5-monooxygenase activation protein zeta	YWHAZ	7534	27.745	3|1|0	4	1.33	0|0|0	0	4	0.33	13.33	0.07	0.14417	0.120948
Q13627	Q9H2U1	DEAH-box helicase 36	DHX36	170506	114.76	1|2|1	4	1.33	0|0|0	0	4	0.33	13.33	0.09	0.0348554	0.0292411
Q13627	Q8N8S7	enabled homolog (Drosophila)	ENAH	55740	66.51	1|1|2	4	1.33	0|0|0	0	4	0.33	13.33	0.09	0.0601413	0.0504541
Q13627	Q8NCA5	family with sequence similarity 98 member A	FAM98A	25940	55.401	2|1|1	4	1.33	0|0|0	0	4	0.33	13.33	0.09	0.0722009	0.0605712
Q13627	Q9P015	mitochondrial ribosomal protein L15	MRPL15	29088	33.42	1|1|2	4	1.33	0|0|0	0	4	0.33	13.33	0.09	0.119689	0.10041
Q13627	Q8NEJ9	neuroguidin	NGDN	25983	35.894	1|1|2	4	1.33	0|0|0	0	4	0.33	13.33	0.09	0.111439	0.0934893
Q13627	Q9BWE0	replication initiator 1	REPIN1	29803	63.575	1|1|2	4	1.33	0|0|0	0	4	0.33	13.33	0.09	0.0629178	0.0527834
Q13627	P15927	replication protein A2	RPA2	6118	29.247	2|1|1	4	1.33	0|0|0	0	4	0.33	13.33	0.09	0.136766	0.114737
Q13627	P05455	Sjogren syndrome antigen B	SSB	6741	46.837	2|1|1	4	1.33	0|0|0	0	4	0.33	13.33	0.09	0.0854026	0.0716464
Q13627	O95926	SYF2 pre-mRNA splicing factor	SYF2	25949	28.722	1|1|2	4	1.33	0|0|0	0	4	0.33	13.33	0.09	0.139266	0.116834
Q13627	P47897	glutaminyl-tRNA synthetase	QARS	5859	87.799	1|2|1	4	1.33	0|0|1	1	3	0.33	4	0.15	0.034169	0.0286652
Q13627	P08670	vimentin	VIM	7431	53.652	82|97|73	252	84	43|39|31	113	139	0.33	2.23	0.15	2.59077	2.17346
Q13627	P62269	ribosomal protein S18	RPS18	6222	17.719	4|7|7	18	6	3|3|5	11	7	0.32	1.64	0.15	0.395056	0.331423
Q13627	O43150	ArfGAP with SH3 domain, ankyrin repeat and PH domain 2	ASAP2	8853	111.651	2|1|1	4	1.33	1|1|1	3	1	0.3	1.33	0.16	0.00895648	0.00751383
Q13627	Q9UPT8	zinc finger CCCH-type containing 4	ZC3H4	23211	140.257	2|1|1	4	1.33	0|1|2	3	1	0.3	1.33	0.16	0.00712977	0.00598135
Q13627	P35579	myosin heavy chain 9	MYH9	4627	226.532	2|6|4	12	4	2|5|2	9	3	0.27	1.33	0.16	0.0132432	0.01111
Q13627	Q96QV6	histone cluster 1 H2A family member a	HIST1H2AA	221613	14.234	5|6|5	16	5.33	4|3|3	10	6	0.24	1.6	0.16	0.421526	0.353629
Q13627	O60814	histone cluster 1 H2B family member k	HIST1H2BK	85236	13.89	6|7|9	22	7.33	4|7|2	13	9	0.22	1.69	0.17	0.647948	0.543581
Q13627	Q15149	plectin	PLEC	5339	531.791	1|3|0	4	1.33	1|5|0	6	-2	0.22	0.67	0.17	-0.00376088	-0.0031551
Q13627	P84243	H3 histone family member 3A	H3F3A	3020	15.328	3|2|4	9	3	4|2|2	8	1	0.14	1.12	0.17	0.0652401	0.0547316
Q13627	P68431	histone cluster 1 H3 family member d	HIST1H3D	8351	15.404	4|3|4	11	3.67	3|3|3	9	2	0.08	1.22	0.17	0.129836	0.108923
Q13627	P62979	ribosomal protein S27a	RPS27A	6233	17.965	5|5|5	15	5	4|5|3	12	3	0.02	1.25	0.18	0.166991	0.140093
Q13627	Q96KK5	histone cluster 1 H2A family member h	HIST1H2AH	85235	13.906	7|8|8	23	7.67	7|6|6	19	4	0	1.21	0.18	0.287646	0.241313
Q13627	P62805	histone cluster 1 H4 family member d	HIST1H4D	8360	11.367	6|7|7	20	6.67	7|6|6	19	1	0	1.05	0.18	0.087974	0.0738037
Q13627	Q6S8J3	POTE ankyrin domain family member E	POTEE	445582	121.363	4|4|6	14	4.67	9|4|4	17	-3	0	0.82	0.18	-0.0247192	-0.0207376
Q13627	P60709	actin beta	ACTB	60	41.737	14|10|12	36	12	40|7|6	53	-17	0	0.68	0.19	-0.407312	-0.341705
Q13627	P68032	actin, alpha, cardiac muscle 1	ACTC1	70	42.019	7|5|6	18	6	39|6|5	50	-32	0	0.36	0.19	-0.76156	-0.638893
Q13627	P02768	albumin	ALB	213	69.367	1|2|4	7	2.33	4|4|4	12	-5	0	0.58	0.19	-0.0720804	-0.0604701
