# Supplementary material for: A comprehensive proteomics-based interaction screen that links DYRK1A to RNF169 and to the DNA damage response
Source: Sci Rep. 2019 Apr 12;9:6014. doi: 10.1038/s41598-019-42445-x (PMC6461666; doi:10.1038/s41598-019-42445-x)
Supplement: Supplementary file 3 — Dataset 2 [file 41598_2019_42445_MOESM3_ESM.xlsx]

## Sheet: HTE_AbC1_WT_KO
Uniprot	Gene Symbol	SAINT Score Rep1	BFDR Rep1	SpC/MW Rep1	Enrichment Score Rep1	SAINT Score Rep2	BFDR Rep2	SpC/MW Rep2	Enrichment Score Rep2	Category HTE
Q15019	SEPT2	0,6	0,16	0,19	0,21					Low
Q9UHD8	SEPT9	0,62	0,13	0,08	0,08					High
Q9NVA2	SEPT11	0,62	0,13	0,08	0,09					High
Q9NP78	ABCB9	0	0,79	0	0					non-specific
P61221	ABCE1	0,62	0,13	0,07	0,08					High
P53396	ACLY	0	0,79	-0,02	-0,03					non-specific
P60709	ACTB	0	0,78	0,17	0,19	0	0,69	0,6	0,36	non-specific
Q562R1	ACTBL2	0	0,74	0,33	0,37	0	0,64	0,1	0,06	non-specific
P68032	ACTC1					0	0,69	0,21	0,13	non-specific
P63261	ACTG1	0	0,79	0,14	0,16					non-specific
P63267	ACTG2	0	0,78	0,19	0,21					non-specific
Q8IZF5	ADGRF3	0,31	0,27	0,03	0,04					non-specific
P23526	AHCY	0	0,72	-0,06	-0,07					non-specific
Q09666	AHNAK	1	0	1,95	2,17					High
Q8IVF2	AHNAK2	1	0	0,36	0,4					High
Q8IZ83	ALDH16A1	0	0,79	-0,35	-0,39					non-specific
P04075	ALDOA					0,33	0,23	0,1	0,06	non-specific
Q86V81	ALYREF	0	0,66	0,11	0,12					non-specific
Q9NQW6	ANLN	0,95	0,01	0,06	0,06					High
Q9HCE9	ANO8	0,01	0,61	-0,01	-0,01					non-specific
P07355	ANXA2	0	0,69	0,78	0,86	0	0,65	0,18	0,11	non-specific
P63010	AP2B1	0,87	0,02	0,09	0,1					High
Q96CW1	AP2M1	0,19	0,43	0,06	0,07					non-specific
P25054	APC	0,35	0,21	0,02	0,02					non-specific
P18085	ARF4	0,11	0,47	0,1	0,11					non-specific
Q9BRR9	ARHGAP9	0,04	0,54	0,01	0,01					non-specific
Q92974	ARHGEF2	0,28	0,36	0,13	0,14					non-specific
Q9NVI7	ATAD3A	0	0,77	0,06	0,06					non-specific
Q5T9A4	ATAD3B	0	0,76	-0,03	-0,03					non-specific
P25705	ATP5F1A	0	0,79	-0,12	-0,13	0,89	0,01	0,12	0,07	non-specific
P36542	ATP5F1C	0	0,79	-0,58	-0,64					non-specific
P48047	ATP5PO	0	0,79	-0,3	-0,33					non-specific
P46100	ATRX	0,04	0,53	0	0					non-specific
Q8WWM7	ATXN2L	0,04	0,53	0,06	0,07					non-specific
O95816	BAG2	0	0,71	0	0					non-specific
O95817	BAG3	0,33	0,25	0,21	0,23					non-specific
O75531	BANF1	0	0,74	0,2	0,22					non-specific
P80723	BASP1	0,01	0,63	0,04	0,05	0,19	0,44	0,18	0,11	non-specific
Q9NYF8	BCLAF1	0	0,79	-0,71	-0,79					non-specific
Q8NFC6	BOD1L1	0,24	0,37	0,02	0,02					non-specific
O43684	BUB3	0	0,79	-0,11	-0,12					non-specific
Q9BU76	C1orf35					0	0,71	-0,1	-0,06	non-specific
Q07021	C1QBP	0	0,68	0,1	0,11					non-specific
P0C0L4	C4A	0	0,68	-0,01	-0,01					non-specific
P27708	CAD	0	0,78	0,14	0,16	0,33	0,23	0,02	0,01	non-specific
Q05682	CALD1	1	0	0,19	0,21					High
P62158	CALM1	0,06	0,51	0,06	0,07					non-specific
O43852	CALU	0	0,79	-0,11	-0,12					non-specific
Q13557	CAMK2D	0,64	0,1	0,11	0,12					High
Q14444	CAPRIN1	0	0,76	0,06	0,07					non-specific
P52907	CAPZA1	0	0,68	0,52	0,57					non-specific
P47755	CAPZA2	0	0,68	0	0					non-specific
P47756	CAPZB	0,02	0,58	0,1	0,11					non-specific
Q86X55	CARM1	0,31	0,26	0,06	0,07					non-specific
Q13185	CBX3	0	0,72	0	0					non-specific
P78371	CCT2	0,01	0,6	0	0					non-specific
P49368	CCT3	0	0,73	-0,05	-0,06					non-specific
P48643	CCT5	0	0,79	-0,07	-0,07					non-specific
P60953	CDC42	0	0,66	0,05	0,05					non-specific
P50750	CDK9	0,42	0,19	0,09	0,1					Low
Q8N726	CDKN2A	0,37	0,21	0,72	0,8					non-specific
P49454	CENPF	0	0,69	0,01	0,01					non-specific
Q9UPN4	CEP131	1	0	0,09	0,1					High
Q8BT07	CEP55	0,64	0,08	0,13	0,14					High
P23528	CFL1					0,04	0,54	0,05	0,03	non-specific
Q9NX63	CHCHD3	0,11	0,46	0,19	0,21					non-specific
Q9Y3Y2	CHTOP	0	0,79	-0,45	-0,51					non-specific
O14578	CIT	0,62	0,13	0,02	0,02					High
Q14677	CLINT1	0,01	0,62	0,06	0,07					non-specific
P09496	CLTA	0,01	0,6	0,41	0,45					non-specific
P09497	CLTB	0,13	0,45	0,24	0,26					non-specific
Q00610	CLTC	0	0,79	0,54	0,6					non-specific
P53675	CLTCL1	0	0,76	0,12	0,13					non-specific
Q99439	CNN2	0,97	0,01	0,59	0,66					High
A5YKK6	CNOT1	0,04	0,54	0	0					non-specific
P02461	COL3A1	0,07	0,5	0,06	0,06					non-specific
Q8NBJ5	COLGALT1	0,02	0,59	0,08	0,09					non-specific
P53621	COPA	0	0,65	0,01	0,02					non-specific
O14579	COPE	0,15	0,45	0,12	0,13					non-specific
P31327	CPS1	0	0,79	-0,76	-0,85	0,41	0,21	0,03	0,02	non-specific
O75534	CSDE1	0	0,68	-0,03	-0,04					non-specific
P55060	CSE1L	0,04	0,53	0,02	0,02					non-specific
P48729	CSNK1A1	0	0,66	0	0					non-specific
P04080	CSTB					0,01	0,57	0	0	non-specific
P35222	CTNNB1	0,02	0,57	0	0					non-specific
O60716	CTNND1	0,93	0,01	0,17	0,18					High
Q14247	CTTN	0	0,74	0,8	0,88					non-specific
P98082	DAB2	0,22	0,37	0,04	0,04					non-specific
Q9UJU6	DBNL	0,28	0,35	0,08	0,09					non-specific
P61962	DCAF7	1	0	1,13	1,26	1	0	1,7	1,02	High
P81605	DCD	0	0,69	-0,09	-0,1	0	0,59	0,09	0,05	non-specific
Q92499	DDX1	0	0,79	-0,06	-0,07					non-specific
Q92841	DDX17	0	0,79	-0,1	-0,11					non-specific
Q9NR30	DDX21	0	0,79	-0,13	-0,14					non-specific
Q9NUL7	DDX28	0	0,79	-0,22	-0,24					non-specific
O00148	DDX39A	0	0,69	0,06	0,07					non-specific
O00571	DDX3X	0	0,79	-0,31	-0,35					non-specific
P17844	DDX5	0	0,79	-0,26	-0,29					non-specific
Q8TDD1	DDX54	0,09	0,49	0,02	0,02					non-specific
Q9Y315	DERA	0	0,79	-0,48	-0,54					non-specific
P17661	DES	0	0,74	0,06	0,06					non-specific
O43143	DHX15	0	0,79	-0,11	-0,12					non-specific
Q08211	DHX9	0	0,79	-0,08	-0,09					non-specific
Q9BTC0	DIDO1	0	0,79	-0,01	-0,01					non-specific
Q8TDM6	DLG5	0,62	0,13	0,02	0,02					High
Q15398	DLGAP5	0,62	0,13	0,04	0,05					High
P31689	DNAJA1	0	0,79	-0,13	-0,15					non-specific
Q16555	DPYSL2	1	0	0,64	0,71					High
Q14195	DPYSL3	1	0	0,95	1,06					High
Q9NRR4	DROSHA	0	0,67	0	0					non-specific
P15924	DSP	0	0,79	-0,43	-0,48					non-specific
Q14204	DYNC1H1	0	0,79	-0,05	-0,05					non-specific
P63167	DYNLL1	0	0,71	-0,29	-0,32	1	0	1,45	0,87	non-specific
Q96FJ2	DYNLL2	0	0,71	-0,1	-0,11					non-specific
Q13627	DYRK1A	1	0	0,8997	1	1	0	1,66	1	High
P68104	EEF1A1	0	0,79	-0,4	-0,44	0	0,61	0,24	0,14	non-specific
P29692	EEF1D	0	0,66	-0,03	-0,04					non-specific
P13639	EEF2	0	0,72	-0,02	-0,02					non-specific
Q14152	EIF3A	0	0,66	-0,01	-0,01					non-specific
P55884	EIF3B	0,01	0,61	-0,01	-0,01					non-specific
Q99613	EIF3C	0,02	0,59	0	0					non-specific
O15371	EIF3D	0	0,79	-0,06	-0,07					non-specific
Q13347	EIF3I	0,01	0,63	-0,05	-0,06					non-specific
P60842	EIF4A1	0	0,76	0,09	0,1					non-specific
P38919	EIF4A3	0	0,79	-0,38	-0,43					non-specific
P23588	EIF4B	0,97	0	0,12	0,13					High
Q04637	EIF4G1	0,96	0,01	0,1	0,11					High
O43432	EIF4G3	0,99	0	0,06	0,07					High
Q6PJG2	ELMSAN1	0,11	0,46	0,04	0,05					non-specific
P50402	EMD	0	0,79	-0,31	-0,35					non-specific
P06733	ENO1	0	0,7	0,04	0,05	0,61	0,16	0,23	0,14	non-specific
Q9H4G0	EPB41L1	0,31	0,27	0,04	0,05					non-specific
P58107	EPPK1	0	0,79	0,38	0,42	1	0	0,03	0,02	non-specific
P07814	EPRS	0	0,79	-0,11	-0,12					non-specific
P84090	ERH	0	0,79	-0,65	-0,73					non-specific
Q92817	EVPL	0,64	0,1	0,03	0,03					High
Q01844	EWSR1	0	0,79	-0,31	-0,34					non-specific
Q9NZB2	FAM120A	0,05	0,52	0,06	0,06					non-specific
Q9NYF3	FAM53C					0,97	0	0,16	0,1	High
Q6ZRV2	FAM83H	0,01	0,59	0,02	0,02					non-specific
Q8NCA5	FAM98A	0	0,79	-0,09	-0,1					non-specific
Q9Y285	FARSA	0	0,79	-0,09	-0,1					non-specific
P49327	FASN	0	0,79	-0,22	-0,24	0,65	0,05	0,02	0,01	non-specific
P62861	FAU					0	0,67	-0,3	-0,18	non-specific
P22087	FBL	0	0,79	-0,03	-0,03					non-specific
Q96RD9	FCRL5					0,04	0,54	0,01	0,01	non-specific
A9Z1Z3	FER1L4	0,13	0,45	0,01	0,02					non-specific
Q96AC1	FERMT2	0,78	0,03	0,18	0,2					High
P02675	FGB	0	0,79	-0,25	-0,28					non-specific
P02679	FGG	0	0,73	-0,1	-0,11					non-specific
Q5D862	FLG2	0	0,79	-0,02	-0,03					non-specific
P21333	FLNA	0	0,79	0,82	0,91	1	0	0,26	0,15	non-specific
O75369	FLNB	0	0,71	0,91	1,01					non-specific
Q06787	FMR1	0	0,71	0,18	0,2					non-specific
P02751	FN1	0	0,76	-0,03	-0,03					non-specific
Q86XX4	FRAS1	0	0,79	-0,02	-0,02	0,01	0,58	0	0	non-specific
P35637	FUS	0	0,79	-0,47	-0,52					non-specific
P51114	FXR1	0	0,75	0	0					non-specific
P51116	FXR2	0	0,79	-0,08	-0,09					non-specific
Q13283	G3BP1	0	0,74	0,08	0,09					non-specific
Q9UN86	G3BP2	0	0,72	0,04	0,04					non-specific
P11413	G6PD	0	0,66	0,08	0,09					non-specific
Q14697	GANAB	0	0,79	-0,2	-0,22					non-specific
P04406	GAPDH	0	0,79	-0,47	-0,52	0,18	0,45	0,19	0,12	non-specific
Q86VQ1	GLCCI1					1	0	0,26	0,16	High
P15104	GLUL	0,97	0,01	0,52	0,58					High
P11488	GNAT1	0,01	0,6	0	0					non-specific
Q13823	GNL2	0,28	0,35	0,05	0,05					non-specific
Q9BVP2	GNL3	0	0,79	-0,06	-0,07					non-specific
Q08379	GOLGA2	1	0	0,45	0,5					High
Q14789	GOLGB1	0,57	0,17	0,04	0,05					Low
Q13227	GPS2	0,18	0,44	0,08	0,09					non-specific
P15170	GSPT1	0	0,79	-0,43	-0,48	0,65	0,11	0,63	0,38	non-specific
P07305	H1F0	0,33	0,22	0,19	0,21	0,66	0,04	0,38	0,23	High
P27661	H2AFX	0	0,79	-1,65	-1,83					non-specific
P0C0S5	H2AFZ	0	0,79	-0,22	-0,25					non-specific
Q9BT25	HAUS8	0,62	0,13	0,09	0,1					High
Q13547	HDAC1	0,01	0,61	0,02	0,02					non-specific
Q92769	HDAC2	0	0,69	-0,02	-0,02					non-specific
O94992	HEXIM1	0,64	0,1	0,12	0,14					High
Q02539	HIST1H1A					0,04	0,53	0,5	0,3	non-specific
P16401	HIST1H1B	0	0,79	-0,4	-0,44	0	0,64	0	0	non-specific
P16403	HIST1H1C	0	0,79	-0,98	-1,09	0	0,69	-0,33	-0,2	non-specific
P10412	HIST1H1E					0	0,68	-0,18	-0,11	non-specific
Q96KK5	HIST1H2AH	0	0,79	-0,93	-1,04	0	0,71	-0,93	-0,56	non-specific
P06899	HIST1H2BJ	0	0,79	-0,79	-0,88	0	0,65	0,14	0,09	non-specific
O60814	HIST1H2BK	0	0,79	-1,15	-1,28	0	0,66	0,22	0,13	non-specific
P68431	HIST1H3D	0	0,79	-0,97	-1,08					non-specific
P62805	HIST1H4A	0	0,79	-2,02	-2,25	0	0,61	0,35	0,21	non-specific
P05204	HMGN2	0,06	0,51	0,11	0,12					non-specific
Q13151	HNRNPA0	0	0,68	0	0					non-specific
P09651	HNRNPA1	0	0,74	0,26	0,29					non-specific
P22626	HNRNPA2B1	0	0,76	0,19	0,21					non-specific
P51991	HNRNPA3	0	0,79	-0,15	-0,17					non-specific
P07910	HNRNPC	0	0,79	-0,62	-0,69					non-specific
Q14103	HNRNPD	0	0,69	-0,03	-0,03					non-specific
P52597	HNRNPF	0	0,77	-0,11	-0,12					non-specific
P31943	HNRNPH1	0	0,79	-0,61	-0,68					non-specific
P55795	HNRNPH2	0	0,79	-0,24	-0,27					non-specific
P31942	HNRNPH3	0,31	0,34	0,3	0,33					non-specific
P61978	HNRNPK	0	0,77	-0,08	-0,09					non-specific
P14866	HNRNPL	0	0,79	-0,14	-0,16					non-specific
P52272	HNRNPM	0	0,79	-0,17	-0,19					non-specific
O43390	HNRNPR	0	0,79	-0,18	-0,2					non-specific
Q00839	HNRNPU	0	0,79	-0,31	-0,34					non-specific
Q9BUJ2	HNRNPUL1	0	0,79	-0,3	-0,34					non-specific
Q1KMD3	HNRNPUL2	0	0,79	-0,41	-0,46					non-specific
Q86YZ3	HRNR	0	0,72	0,06	0,06	0,27	0,39	0,01	0,01	non-specific
O75506	HSBP1	0,97	0	0,94	1,04					High
P07900	HSP90AA1	0	0,79	-0,09	-0,11	0,57	0,17	0,08	0,05	non-specific
P08238	HSP90AB1	0	0,79	-0,16	-0,17	0,54	0,18	0,12	0,07	non-specific
P08107	HSPA1A	0	0,77	0,56	0,62	0,14	0,46	0,07	0,04	non-specific
P11021	HSPA5	0	0,78	0,36	0,4	0	0,68	0,46	0,27	non-specific
P11142	HSPA8	0	0,79	-0,06	-0,06	0,03	0,55	0,51	0,31	non-specific
P38646	HSPA9	0	0,78	0,29	0,32	0	0,7	-0,16	-0,1	non-specific
P04792	HSPB1	0	0,73	0	0					non-specific
Q9UJY1	HSPB8	0,93	0,01	0,28	0,31					High
P10809	HSPD1	0	0,79	-0,38	-0,42	0	0,71	0	0	non-specific
O00425	IGF2BP3	0,25	0,36	0,08	0,09					non-specific
Q9Y6K9	IKBKG	0,2	0,43	0,12	0,14					non-specific
Q12905	ILF2	0	0,73	-0,07	-0,08					non-specific
Q12906	ILF3	0	0,79	-0,22	-0,24					non-specific
Q16891	IMMT	0,31	0,35	0,54	0,6					non-specific
P12268	IMPDH2	0	0,79	-0,07	-0,08					non-specific
Q16352	INA	0	0,72	0,04	0,04					non-specific
P46940	IQGAP1	0	0,75	0,22	0,24					non-specific
P16144	ITGB4	0,31	0,27	0,02	0,02					non-specific
Q9H910	JPT2	0,64	0,08	0,35	0,39					High
P14923	JUP	0	0,79	-0,18	-0,2					non-specific
Q63ZY3	KANK2	0,99	0	0,32	0,35					High
Q8NAB2	KBTBD3	0,03	0,56	0,03	0,03					non-specific
Q07666	KHDRBS1	0	0,79	-0,12	-0,14					non-specific
O75525	KHDRBS3	0	0,69	0	0					non-specific
Q5T5P2	KIAA1217	1	0	0,09	0,1					High
O95235	KIF20A	0,1	0,49	0,04	0,04					non-specific
Q02241	KIF23	0,64	0,1	0,05	0,06					High
P33176	KIF5B	0	0,74	0,04	0,04					non-specific
Q6PKG0	LARP1	0	0,79	-0,06	-0,06					non-specific
Q71RC2	LARP4	0,52	0,17	0,05	0,06					Low
P00338	LDHA	0	0,79	-0,49	-0,55	0,05	0,52	0,57	0,34	non-specific
Q9BYZ2	LDHAL6B	0	0,79	-0,14	-0,16					non-specific
P07195	LDHB	0	0,79	-0,6	-0,67	0,07	0,5	0,19	0,12	non-specific
P09382	LGALS1	0,63	0,12	0,41	0,45					High
Q9UPQ0	LIMCH1	0,93	0,01	0,27	0,3					High
Q9UGP4	LIMD1	0	0,79	-0,04	-0,05					non-specific
P02545	LMNA	0	0,77	0,77	0,85					non-specific
P20700	LMNB1	0	0,69	0,15	0,17					non-specific
Q8WWI1	LMO7	0,28	0,35	0,02	0,02					non-specific
Q93052	LPP	0,73	0,03	0,09	0,1					High
Q96AG4	LRRC59	0	0,79	-0,06	-0,06					non-specific
Q8ND56	LSM14A	0	0,71	-0,04	-0,04					non-specific
Q86V48	LUZP1	1	0	0,52	0,57					High
Q9UPN3	MACF1	0	0,66	0	0					non-specific
Q9UNF1	MAGED2	0	0,79	-0,09	-0,1					non-specific
P46821	MAP1B	1	0	0,63	0,7					High
P27816	MAP4	0	0,74	0,72	0,8					non-specific
Q14244	MAP7	0	0,76	-0,08	-0,09					non-specific
Q96T17	MAP7D2	0,48	0,18	0,07	0,08					Low
Q9BPZ7	MAPKAP1	0	0,67	0	0					non-specific
P43243	MATR3	0	0,76	-0,04	-0,05					non-specific
Q9NUK0	MBNL3	0,01	0,62	0	0					non-specific
Q9HCC0	MCCC2	0	0,65	0,05	0,05					non-specific
P33993	MCM7	0	0,77	-0,01	-0,01					non-specific
Q15648	MED1	0,08	0,5	0,01	0,01					non-specific
Q7L2J0	MEPCE	0,18	0,44	0,03	0,03					non-specific
P14174	MIF					0	0,71	-0,4	-0,24	non-specific
Q8IVT2	MISP	0,19	0,43	0,03	0,03					non-specific
P46013	MKI67	0	0,73	0,07	0,07					non-specific
Q6WCQ1	MPRIP	0,33	0,22	0,04	0,05					non-specific
P82930	MRPS34	0	0,67	0,08	0,09					non-specific
P11586	MTHFD1	0	0,79	-0,1	-0,11					non-specific
P35580	MYH10	0	0,71	0,37	0,41					non-specific
Q7Z406	MYH14	0	0,7	0,07	0,07					non-specific
P35579	MYH9	0	0,79	2	2,22	0,99	0	0,33	0,2	non-specific
P19105	MYL12A	0,01	0,63	1,11	1,24					non-specific
P60660	MYL6	0	0,75	1,65	1,84	0,32	0,3	0,24	0,14	non-specific
P24844	MYL9	0,01	0,62	0,5	0,56					non-specific
Q9HD67	MYO10	0,62	0,13	0,02	0,02					High
O00159	MYO1C	0,92	0,02	0,19	0,21					High
P55209	NAP1L1	0	0,68	-0,09	-0,1					non-specific
P19338	NCL	0	0,77	-0,04	-0,04					non-specific
Q9Y618	NCOR2	0,24	0,37	0,01	0,02					non-specific
P48681	NES	0,21	0,42	0,02	0,02					non-specific
Q15233	NONO	0	0,79	-0,07	-0,08					non-specific
Q9NZM5	NOP53	0	0,79	-0,15	-0,16					non-specific
P06748	NPM1	0	0,76	0,18	0,2					non-specific
Q08J23	NSUN2	0	0,79	-0,07	-0,08					non-specific
P80303	NUCB2					0	0,71	-0,04	-0,02	non-specific
Q14980	NUMA1	0	0,79	-0,83	-0,92	0,57	0,16	0,02	0,01	non-specific
P49790	NUP153	1	0	0,08	0,09					High
O75694	NUP155	0	0,69	0	0					non-specific
P35658	NUP214	0,01	0,59	0,08	0,09					non-specific
P37198	NUP62	0,51	0,18	0,23	0,25					Low
O15294	OGT	0,66	0,06	0,09	0,1					High
P11940	PABPC1	0	0,78	0,03	0,03	1	0	0,28	0,17	non-specific
Q13310	PABPC4	0	0,79	-0,34	-0,38					non-specific
Q86U42	PABPN1	0	0,79	-0,09	-0,1					non-specific
Q8WX93	PALLD	0,98	0	0,43	0,48					High
Q96IZ0	PAWR	1	0	0,74	0,82					High
Q15365	PCBP1	0	0,79	-0,45	-0,5	0,19	0,43	0,08	0,05	non-specific
Q15366	PCBP2	0	0,79	-0,13	-0,14	0,19	0,43	0,08	0,05	non-specific
Q15154	PCM1	0,07	0,5	0,04	0,05					non-specific
O95613	PCNT	0,99	0	0,03	0,03					High
Q8WUM4	PDCD6IP	0,01	0,61	0	0					non-specific
Q14432	PDE3A	0,01	0,63	0,02	0,03					non-specific
Q96HC4	PDLIM5	1	0	0,63	0,7					High
Q9NR12	PDLIM7	0,46	0,19	0,22	0,25					Low
Q9BRX2	PELO	0,05	0,51	0,02	0,03					non-specific
Q01813	PFKP	0,02	0,58	0	0					non-specific
Q96HS1	PGAM5	0	0,76	-0,12	-0,14					non-specific
P35232	PHB	0	0,79	-0,57	-0,63					non-specific
Q99623	PHB2	0	0,79	-0,42	-0,47					non-specific
O43175	PHGDH	0	0,72	0	0					non-specific
Q86SQ0	PHLDB2	0,21	0,38	0,02	0,02					non-specific
P14618	PKM	0	0,77	0,14	0,15	0,99	0	0,28	0,17	non-specific
Q9Y446	PKP3	0,29	0,35	0,03	0,04					non-specific
Q15149	PLEC	0	0,79	1,05	1,17	1	0	0,08	0,05	non-specific
O60568	PLOD3	0	0,79	-0,06	-0,07					non-specific
Q9H307	PNN	0	0,79	-0,06	-0,07					non-specific
Q9BY77	POLDIP3	0	0,79	-0,24	-0,27					non-specific
A8CG34	POM121C	0,19	0,43	0,02	0,03					non-specific
Q13136	PPFIA1	0,93	0,01	0,1	0,11					High
P62937	PPIA	0	0,79	-0,11	-0,12	0,02	0,56	0	0	non-specific
O60437	PPL	1	0	1,16	1,29					High
P62136	PPP1CA	0,02	0,59	0,19	0,21					non-specific
P62140	PPP1CB	0	0,68	0,05	0,06					non-specific
P36873	PPP1CC	0,03	0,56	0,08	0,09					non-specific
Q6NYC8	PPP1R18	0,33	0,22	0,06	0,07					non-specific
P63151	PPP2R2A	0	0,79	-0,21	-0,24					non-specific
P53041	PPP5C	0,31	0,25	0,09	0,1					non-specific
Q06830	PRDX1	0	0,74	0,05	0,05	0	0,64	0,05	0,03	non-specific
Q13162	PRDX4	0	0,65	0,03	0,04					non-specific
P13861	PRKAR2A	0,59	0,16	0,26	0,29					Low
P78527	PRKDC	0	0,79	-0,18	-0,2					non-specific
Q13523	PRPF8	0	0,79	-0,02	-0,02					non-specific
Q5JSZ5	PRRC2B	0	0,73	0,04	0,04					non-specific
Q9Y520	PRRC2C	0	0,7	0,02	0,02					non-specific
P26599	PTBP1	0	0,79	-0,07	-0,08					non-specific
Q53H96	PYCR3	0	0,73	-0,21	-0,23					non-specific
Q9H0H5	RACGAP1					0,65	0,05	0,07	0,04	High
P63244	RACK1	0	0,76	-0,14	-0,16					non-specific
Q9P0K7	RAI14	0,7	0,03	0,08	0,09					High
Q86SE5	RALYL	0,04	0,54	0,03	0,03					non-specific
P62826	RAN	0	0,74	0,08	0,09					non-specific
Q16576	RBBP7	0	0,79	-0,15	-0,16					non-specific
Q96PK6	RBM14	0	0,78	0,09	0,1	0,64	0,12	0,07	0,04	non-specific
Q9Y5S9	RBM8A	0	0,79	-0,4	-0,45					non-specific
P38159	RBMX	0	0,79	-0,38	-0,42					non-specific
Q14257	RCN2	0,03	0,56	0,27	0,3					non-specific
Q9BWE0	REPIN1	0	0,67	-0,02	-0,02					non-specific
Q8NCN4	RNF169	1	0	0,23	0,26	1	0	0,41	0,25	High
Q15287	RNPS1	0	0,79	-0,2	-0,23					non-specific
P27635	RPL10	0	0,79	-1,22	-1,36					non-specific
P62906	RPL10A	0	0,79	-0,72	-0,81	0	0,71	-0,12	-0,07	non-specific
P62913	RPL11	0	0,73	0,05	0,05	0,13	0,47	0,1	0,06	non-specific
P30050	RPL12	0	0,79	-0,73	-0,81					non-specific
P26373	RPL13	0	0,79	-0,99	-1,1	0,13	0,47	0,08	0,05	non-specific
P40429	RPL13A	0	0,79	-1,02	-1,13	0,22	0,42	0,13	0,08	non-specific
P50914	RPL14	0	0,75	0,13	0,14					non-specific
P61313	RPL15	0	0,79	-0,46	-0,51					non-specific
P18621	RPL17	0	0,79	-0,75	-0,83	0,65	0,05	0,28	0,17	non-specific
Q07020	RPL18	0	0,79	-0,79	-0,87	0,65	0,05	0,28	0,17	non-specific
Q02543	RPL18A	0	0,77	-0,34	-0,37					non-specific
P84098	RPL19	0	0,76	0,04	0,05					non-specific
P46778	RPL21	0	0,79	-0,16	-0,18	0	0,71	-0,16	-0,1	non-specific
P35268	RPL22	0	0,65	0,07	0,08	0	0,65	0	0	non-specific
P62829	RPL23	0	0,71	0,07	0,07	0	0,63	-0,07	-0,04	non-specific
P62750	RPL23A	0	0,79	-0,51	-0,57	0	0,71	-0,06	-0,03	non-specific
P83731	RPL24	0	0,74	-0,22	-0,25					non-specific
P61254	RPL26	0	0,75	-0,06	-0,06	0,28	0,39	0,23	0,14	non-specific
Q9UNX3	RPL26L1	0	0,75	0	0					non-specific
P61353	RPL27	0	0,79	-0,25	-0,28					non-specific
P46776	RPL27A	0	0,79	-0,36	-0,4	0,02	0,57	0,12	0,07	non-specific
P46779	RPL28	0	0,75	0,32	0,35	0,11	0,48	0,19	0,11	non-specific
P47914	RPL29	0	0,79	-0,17	-0,19					non-specific
P39023	RPL3	0	0,78	-0,33	-0,36					non-specific
P62888	RPL30	0	0,72	-0,55	-0,61					non-specific
P62899	RPL31	0	0,79	-0,35	-0,38	0	0,71	-0,07	-0,04	non-specific
P62910	RPL32	0	0,77	-0,44	-0,49	0,33	0,29	0,32	0,19	non-specific
P49207	RPL34	0	0,64	0,9	1					non-specific
P42766	RPL35	0	0,75	-0,21	-0,23	0,1	0,49	0,55	0,33	non-specific
P18077	RPL35A	0	0,72	-0,08	-0,09					non-specific
Q9Y3U8	RPL36	0	0,7	0	0					non-specific
P83881	RPL36A					0,07	0,51	0,56	0,34	non-specific
Q969Q0	RPL36AL	0	0,79	-0,48	-0,53					non-specific
P61927	RPL37	0,11	0,46	0,27	0,3					non-specific
P61513	RPL37A	0	0,79	-0,97	-1,08	0	0,67	0,19	0,12	non-specific
P63173	RPL38	0	0,67	0,12	0,14	0	0,71	-0,61	-0,37	non-specific
P62891	RPL39	0	0,69	0	0	0	0,71	0	0	non-specific
P36578	RPL4	0	0,79	-0,23	-0,26	0,61	0,14	0,29	0,18	non-specific
P46777	RPL5	0	0,72	0,06	0,06					non-specific
Q02878	RPL6	0	0,77	0,34	0,37					non-specific
P18124	RPL7	0	0,77	-0,24	-0,27					non-specific
P62424	RPL7A	0	0,79	-0,37	-0,41	0,64	0,12	0,17	0,1	non-specific
P62917	RPL8	0	0,79	-0,29	-0,32					non-specific
P32969	RPL9	0,04	0,54	0,05	0,05					non-specific
P05388	RPLP0	0	0,75	-0,23	-0,26					non-specific
P05386	RPLP1	0	0,7	-0,09	-0,1					non-specific
P05387	RPLP2	0	0,75	-0,17	-0,19	1	0	1,54	0,93	non-specific
P04843	RPN1	0	0,7	-0,03	-0,03					non-specific
P46783	RPS10	0	0,79	-0,05	-0,06					non-specific
P62280	RPS11	0	0,77	-0,81	-0,9	0,13	0,47	0,11	0,07	non-specific
P25398	RPS12	0	0,79	-0,62	-0,69					non-specific
P62277	RPS13	0	0,79	-0,46	-0,52					non-specific
P62263	RPS14	0	0,76	-0,12	-0,14	0,32	0,29	0,25	0,15	non-specific
P62841	RPS15	0	0,73	0,47	0,52					non-specific
P62244	RPS15A	0	0,79	-0,61	-0,67					non-specific
P62249	RPS16	0	0,79	-0,67	-0,74	0,19	0,44	0,24	0,15	non-specific
P0CW22	RPS17	0	0,79	-0,84	-0,93	0	0,68	-0,32	-0,19	non-specific
P62269	RPS18	0	0,78	0,34	0,38					non-specific
P39019	RPS19	0	0,75	-0,25	-0,28					non-specific
P15880	RPS2	0	0,78	-0,19	-0,21	0,65	0,05	0,19	0,12	non-specific
P60866	RPS20	0	0,79	-0,3	-0,33	0	0,71	-0,07	-0,05	non-specific
P62266	RPS23	0	0,7	-0,06	-0,07	0	0,6	0,38	0,23	non-specific
P62847	RPS24	0	0,79	-0,26	-0,29	0	0,61	-0,06	-0,04	non-specific
P62851	RPS25	0	0,73	0,15	0,16	0	0,71	-0,44	-0,26	non-specific
P62854	RPS26	0	0,73	-0,15	-0,17					non-specific
P42677	RPS27	0	0,76	-0,53	-0,59					non-specific
P62979	RPS27A	0	0,79	-0,72	-0,8	0,05	0,53	0,39	0,23	non-specific
Q71UM5	RPS27L	0	0,75	-0,32	-0,35					non-specific
P62857	RPS28	0,04	0,53	0	0					non-specific
P62273	RPS29	0	0,76	-0,15	-0,17	0	0,6	0,15	0,09	non-specific
P23396	RPS3	0	0,77	0,19	0,21	0,11	0,49	0,22	0,14	non-specific
P61247	RPS3A	0	0,79	-0,6	-0,67	0	0,67	0,13	0,08	non-specific
P62701	RPS4X	0	0,79	-0,81	-0,9	0,06	0,51	0,1	0,06	non-specific
P46782	RPS5	0	0,79	-0,74	-0,83					non-specific
P62753	RPS6	0	0,79	-0,1	-0,12	0,44	0,19	0,17	0,11	non-specific
P62081	RPS7	0	0,79	-0,36	-0,4					non-specific
P62241	RPS8	0	0,77	-0,37	-0,41	0,38	0,22	0,17	0,1	non-specific
P46781	RPS9	0	0,77	0,04	0,05					non-specific
Q9Y3I0	RTCB	0	0,75	0,11	0,12					non-specific
Q9Y224	RTRAF	0	0,79	-0,21	-0,24					non-specific
Q9Y265	RUVBL1	0,18	0,44	0,04	0,04					non-specific
Q9Y230	RUVBL2	0,01	0,63	0	0					non-specific
P60903	S100A10	0,64	0,09	0,54	0,6					High
P26447	S100A4					0	0,71	-0,09	-0,05	non-specific
P06703	S100A6	0	0,79	0	0					non-specific
Q15424	SAFB	0,42	0,19	0,04	0,04					Low
Q14151	SAFB2	0,87	0,02	0,09	0,1					High
O55128	SAP18	0	0,79	-0,23	-0,25					non-specific
Q6UWP8	SBSN	0	0,79	-0,02	-0,02					non-specific
Q14160	SCRIB	0	0,7	-0,02	-0,02					non-specific
O00560	SDCBP	0,62	0,13	0,15	0,17					High
P31040	SDHA	0,02	0,58	-0,01	-0,02					non-specific
P55735	SEC13	0	0,79	-0,2	-0,22					non-specific
O15027	SEC16A	0	0,78	0,09	0,1					non-specific
Q15436	SEC23A	0,01	0,62	0	0					non-specific
O95487	SEC24B	0,04	0,53	0,01	0,02					non-specific
P53992	SEC24C	0,63	0,12	0,05	0,06					High
O94979	SEC31A	0,31	0,27	0,03	0,03					non-specific
Q8NC51	SERBP1	0	0,75	0,13	0,15					non-specific
P50454	SERPINH1	0,01	0,62	0,19	0,22					non-specific
Q15637	SF1	0	0,79	-0,15	-0,16					non-specific
P31947	SFN	0	0,79	-0,32	-0,36					non-specific
P23246	SFPQ	0	0,79	-0,21	-0,23					non-specific
P53007	SLC25A1	0,11	0,46	0,09	0,1					non-specific
Q9UJS0	SLC25A13	0	0,79	0	0					non-specific
Q00325	SLC25A3	0	0,68	0	0					non-specific
P05141	SLC25A5	0	0,79	-0,24	-0,27					non-specific
P12236	SLC25A6	0	0,79	-0,18	-0,2					non-specific
P08195	SLC3A2	0	0,79	-0,07	-0,08					non-specific
Q92922	SMARCC1	0,06	0,51	0,02	0,02					non-specific
Q9UQE7	SMC3	0	0,7	-0,02	-0,02					non-specific
O75643	SNRNP200	0,01	0,6	0	0					non-specific
P62318	SNRPD3	0,03	0,57	0,07	0,08					non-specific
P18583	SON	0,03	0,57	0	0					non-specific
Q86XZ4	SPATS2	0,11	0,48	0,03	0,04					non-specific
Q9NUQ6	SPATS2L	0,66	0,06	0,13	0,14					High
Q13813	SPTAN1	0,97	0	0,07	0,08					High
Q01082	SPTBN1	0,66	0,05	0,03	0,04					High
Q13501	SQSTM1	1	0	0,71	0,79					High
P37108	SRP14	0	0,79	-0,14	-0,15					non-specific
P61011	SRP54	0	0,79	-0,04	-0,04					non-specific
Q9UQ35	SRRM2	0	0,79	-0,15	-0,17					non-specific
P84103	SRSF3	0	0,79	-0,1	-0,12					non-specific
Q9Y3F4	STRAP	0,03	0,57	0,08	0,09					non-specific
O60506	SYNCRIP	0	0,74	0,01	0,02					non-specific
Q9Y6A5	TACC3	0,33	0,22	0,06	0,06					non-specific
Q92804	TAF15	0	0,78	-0,06	-0,07					non-specific
P37802	TAGLN2	0,02	0,58	0	0					non-specific
O75347	TBCA					0	0,62	-0,08	-0,05	non-specific
Q9BZK7	TBL1XR1	0	0,72	0,22	0,24					non-specific
Q13428	TCOF1	0	0,74	0,02	0,02					non-specific
P17987	TCP1	0	0,65	0,02	0,02					non-specific
Q9NZ01	TECR	0	0,79	-0,11	-0,12					non-specific
Q9UGI8	TES	0,64	0,1	0,13	0,14					High
Q92734	TFG	0	0,77	-0,07	-0,08					non-specific
P21980	TGM2	1	0	0,62	0,69					High
Q9Y2W1	THRAP3	0	0,79	-0,26	-0,29					non-specific
Q07157	TJP1	0,33	0,22	0,03	0,03					non-specific
Q9UDY2	TJP2	0,98	0	0,1	0,11					High
Q9Y2C9	TLR6	0	0,79	0	0	0,02	0,56	0,01	0,01	non-specific
Q9NYL9	TMOD3	0,97	0	0,25	0,28					High
Q9NRS4	TMPRSS4	0,09	0,49	0,04	0,05					non-specific
Q9C0C2	TNKS1BP1	1	0	0,19	0,21					High
Q68CZ2	TNS3	0	0,71	0,14	0,16					non-specific
P11387	TOP1					0,33	0,23	0,04	0,03	non-specific
Q12888	TP53BP1	0	0,79	-0,07	-0,08					non-specific
P09493	TPM1	0,21	0,38	0,79	0,88					non-specific
P06753	TPM3	0,55	0,17	0,91	1,01					Low
P67936	TPM4	1	0	2,17	2,42					High
P12270	TPR	0,88	0,02	0,06	0,07					High
Q9ULW0	TPX2	0,65	0,07	0,53	0,58					High
O14545	TRAFD1	0,02	0,58	0,02	0,02					non-specific
Q12931	TRAP1	0,01	0,63	0,01	0,01					non-specific
Q8WVT3	TRAPPC12	0,42	0,19	0,04	0,04					Low
P19474	TRIM21					0,62	0,13	0,11	0,07	High
Q14258	TRIM25	0,42	0,19	0,04	0,05					Low
P14373	TRIM27	0	0,79	-0,15	-0,17					non-specific
Q13263	TRIM28	0	0,79	-0,18	-0,2					non-specific
Q9H2D6	TRIOBP	0,66	0,05	0,03	0,03					High
Q15645	TRIP13	0,02	0,58	0	0					non-specific
Q15654	TRIP6	0	0,72	-0,02	-0,02					non-specific
Q9BVS5	TRMT61B	0	0,79	-0,87	-0,97	0	0,7	0,49	0,3	non-specific
Q71U36	TUBA1A	0	0,79	-0,2	-0,22					non-specific
P68363	TUBA1B					0,13	0,46	0,48	0,29	non-specific
Q9BQE3	TUBA1C	0	0,78	-0,04	-0,04					non-specific
P68366	TUBA4A	0	0,78	0	0	0,61	0,15	0,4	0,24	non-specific
P07437	TUBB	0	0,79	-0,42	-0,47	0	0,63	0,56	0,34	non-specific
Q13885	TUBB2A	0	0,78	-0,24	-0,27	0	0,63	0,28	0,17	non-specific
P68371	TUBB4B	0	0,79	-0,42	-0,47	0	0,62	0,52	0,31	non-specific
Q9BUF5	TUBB6	0	0,76	0,12	0,13	0,8	0,03	0,26	0,16	non-specific
P49411	TUFM	0	0,78	0,02	0,02					non-specific
Q2TAM9	TUSC1	0	0,67	0,26	0,29					non-specific
P40222	TXLNA	0,64	0,08	0,11	0,13					High
P10599	TXN	0,05	0,52	0,43	0,47	0,01	0,59	0,09	0,05	non-specific
O15042	U2SURP	0	0,79	-0,1	-0,11					non-specific
Q5T6F2	UBAP2	0	0,74	0,2	0,22					non-specific
Q14157	UBAP2L	0	0,79	-0,15	-0,16					non-specific
P31930	UQCRC1	0	0,79	-0,13	-0,15					non-specific
P22695	UQCRC2	0,03	0,57	0,04	0,05					non-specific
P46939	UTRN	0,62	0,13	0,01	0,01					High
P08670	VIM	0	0,79	0,76	0,85	0	0,66	0,45	0,27	non-specific
O75717	WDHD1	0,67	0,04	0,07	0,08					High
Q6UXN9	WDR82					0,32	0,3	0,11	0,07	non-specific
P13010	XRCC5	0	0,79	-0,21	-0,23					non-specific
P12956	XRCC6	0	0,79	-0,29	-0,32					non-specific
Q9H0D6	XRN2	0,21	0,42	0,02	0,02					non-specific
P67809	YBX1	0	0,79	-0,95	-1,05	0,41	0,2	0,28	0,17	non-specific
P16989	YBX3	0	0,79	-0,15	-0,17					non-specific
P49750	YLPM1	0	0,79	-0,19	-0,21					non-specific
P62258	YWHAE	0	0,66	0,21	0,23	0,99	0	0,31	0,19	non-specific
P61981	YWHAG	0	0,67	0,11	0,12					non-specific
Q04917	YWHAH	0	0,64	0,07	0,08					non-specific
P27348	YWHAQ	0	0,73	-0,11	-0,12	0,96	0	0,22	0,13	non-specific
P63104	YWHAZ	0	0,71	-0,07	-0,08					non-specific
Q86VM9	ZC3H18	0,01	0,63	0,01	0,01					non-specific
Q7Z2W4	ZC3HAV1	0,01	0,63	0,07	0,08					non-specific
Q9NP64	ZCCHC17					0,05	0,52	0,04	0,02	non-specific
Q9UKY1	ZHX1	0	0,79	0	0					non-specific
O75362	ZNF217	0,09	0,49	0,02	0,02					non-specific
Q14966	ZNF638	0	0,79	-0,04	-0,05					non-specific

## Sheet: AbC1_WT_KO_Rep1
Bait	Prey	Description	Gene Symbol	Gene ID	Mass (kDa)	SpC WT	SpC Sum WT	AvgSpC WT	SpC KO	SpC Sum KO	AvgSpC KO	SpC WT-SpC KO	SAINT score	Fold Change	BFDR	SpC/MW	Enrichment score
Q13627	Q15019	septin 2	SEPT2	4735	41.5	4|3|3	10	3.3	0|2|0	2	0.67	8	0.6	5	0.16	0.19	0.21
Q13627	Q9UHD8	septin 9	SEPT9	10801	65.4	2|1|2	5	1.7	0|0|0	0	0	5	0.62	16.7	0.13	0.08	0.08
Q13627	Q9NVA2	septin 11	SEPT11	55752	49.4	0|2|2	4	1.3	0|0|0	0	0	4	0.62	13.3	0.13	0.08	0.09
Q13627	Q9NP78	ATP binding cassette subfamily B member 9	ABCB9	23457	84.5	2|2|2	6	2	2|2|2	6	2	0	0	1	0.79	0	0
Q13627	P61221	ATP binding cassette subfamily E member 1	ABCE1	6059	67.3	1|2|2	5	1.7	0|0|0	0	0	5	0.62	16.7	0.13	0.07	0.08
Q13627	P53396	ATP citrate lyase	ACLY	47	120.8	7|7|8	22	7.3	7|7|11	25	8.33	-3	0	0.9	0.79	-0.02	-0.03
Q13627	P60709	actin beta	ACTB	60	41.7	62|77|78	217	72.3	78|68|64	210	70	7	0	1	0.78	0.17	0.19
Q13627	Q562R1	actin, beta like 2	ACTBL2	345651	42	16|19|17	52	17.3	11|14|13	38	12.67	14	0	1.4	0.74	0.33	0.37
Q13627	P63261	actin gamma 1	ACTG1	71	41.8	62|77|78	217	72.3	82|66|63	211	70.33	6	0	1	0.79	0.14	0.16
Q13627	P63267	actin, gamma 2, smooth muscle, enteric	ACTG2	72	41.9	36|35|31	102	34	31|34|29	94	31.33	8	0	1.1	0.78	0.19	0.21
Q13627	Q8IZF5	adhesion G protein-coupled receptor F3	ADGRF3	165082	116.3	2|1|1	4	1.3	0|0|0	0	0	4	0.31	13.3	0.27	0.03	0.04
Q13627	P23526	adenosylhomocysteinase	AHCY	191	47.7	2|7|5	14	4.7	3|7|7	17	5.67	-3	0	0.8	0.72	-0.06	-0.07
Q13627	Q09666	AHNAK nucleoprotein	AHNAK	79026	629.1	559|553|545	1657	552.3	141|142|145	428	142.67	1229	1	3.9	0	1.95	2.17
Q13627	Q8IVF2	AHNAK nucleoprotein 2	AHNAK2	113146	616.6	89|81|90	260	86.7	11|14|14	39	13	221	1	6.7	0	0.36	0.4
Q13627	Q8IZ83	aldehyde dehydrogenase 16 family member A1	ALDH16A1	126133	85.1	1|5|4	10	3.3	13|12|15	40	13.33	-30	0	0.3	0.79	-0.35	-0.39
Q13627	Q86V81	Aly/REF export factor	ALYREF	10189	26.9	5|6|3	14	4.7	2|6|3	11	3.67	3	0	1.3	0.66	0.11	0.12
Q13627	Q9NQW6	anillin actin binding protein	ANLN	54443	124.2	2|2|3	7	2.3	0|0|0	0	0	7	0.95	23.3	0.01	0.06	0.06
Q13627	Q9HCE9	anoctamin 8	ANO8	57719	136	2|2|0	4	1.3	0|2|3	5	1.67	-1	0.01	0.8	0.61	-0.01	-0.01
Q13627	P07355	annexin A2	ANXA2	302	38.6	17|23|24	64	21.3	15|10|9	34	11.33	30	0	1.9	0.69	0.78	0.86
Q13627	P63010	adaptor related protein complex 2 beta 1 subunit	AP2B1	163	104.6	4|4|2	10	3.3	0|1|0	1	0.33	9	0.87	10	0.02	0.09	0.1
Q13627	Q96CW1	adaptor related protein complex 2 mu 1 subunit	AP2M1	1173	49.7	2|2|1	5	1.7	1|1|0	2	0.67	3	0.19	2.5	0.43	0.06	0.07
Q13627	P25054	APC, WNT signaling pathway regulator	APC	324	311.6	2|3|4	9	3	2|1|0	3	1	6	0.35	3	0.21	0.02	0.02
Q13627	P18085	ADP ribosylation factor 4	ARF4	378	20.5	1|1|2	4	1.3	2|0|0	2	0.67	2	0.11	2	0.47	0.1	0.11
Q13627	Q9BRR9	Rho GTPase activating protein 9	ARHGAP9	64333	83.3	1|1|2	4	1.3	1|1|1	3	1	1	0.04	1.3	0.54	0.01	0.01
Q13627	Q92974	Rho/Rac guanine nucleotide exchange factor 2	ARHGEF2	9181	111.5	4|10|10	24	8	3|6|1	10	3.33	14	0.28	2.4	0.36	0.13	0.14
Q13627	Q9NVI7	ATPase family, AAA domain containing 3A	ATAD3A	55210	71.4	24|28|30	82	27.3	21|30|27	78	26	4	0	1.1	0.77	0.06	0.06
Q13627	Q5T9A4	ATPase family, AAA domain containing 3B	ATAD3B	83858	72.6	11|12|13	36	12	8|17|13	38	12.67	-2	0	1	0.76	-0.03	-0.03
Q13627	P25705	ATP synthase F1 subunit alpha	ATP5F1A	498	59.8	22|21|24	67	22.3	24|27|23	74	24.67	-7	0	0.9	0.79	-0.12	-0.13
Q13627	P36542	ATP synthase F1 subunit gamma	ATP5F1C	509	33	7|5|4	16	5.3	13|11|11	35	11.67	-19	0	0.5	0.79	-0.58	-0.64
Q13627	P48047	ATP synthase peripheral stalk subunit OSCP	ATP5PO	539	23.3	4|3|2	9	3	6|4|6	16	5.33	-7	0	0.6	0.79	-0.3	-0.33
Q13627	P46100	ATRX, chromatin remodeler	ATRX	546	282.6	1|3|0	4	1.3	2|0|2	4	1.33	0	0.04	1	0.53	0	0
Q13627	Q8WWM7	ataxin 2 like	ATXN2L	11273	113.4	4|6|5	15	5	4|1|3	8	2.67	7	0.04	1.9	0.53	0.06	0.07
Q13627	O95816	BCL2 associated athanogene 2	BAG2	9532	23.8	5|7|4	16	5.3	5|6|5	16	5.33	0	0	1	0.71	0	0
Q13627	O95817	BCL2 associated athanogene 3	BAG3	9531	61.6	11|5|6	22	7.3	4|3|2	9	3	13	0.33	2.4	0.25	0.21	0.23
Q13627	O75531	barrier to autointegration factor 1	BANF1	8815	10.1	10|9|10	29	9.7	10|9|8	27	9	2	0	1.1	0.74	0.2	0.22
Q13627	P80723	brain abundant membrane attached signal protein 1	BASP1	10409	22.7	2|3|2	7	2.3	3|3|0	6	2	1	0.01	1.2	0.63	0.04	0.05
Q13627	Q9NYF8	BCL2 associated transcription factor 1	BCLAF1	9774	106.1	80|76|80	236	78.7	112|97|102	311	103.67	-75	0	0.8	0.79	-0.71	-0.79
Q13627	Q8NFC6	biorientation of chromosomes in cell division 1 like 1	BOD1L1	259282	330.5	4|1|4	9	3	2|1|1	4	1.33	5	0.24	2.3	0.37	0.02	0.02
Q13627	O43684	BUB3, mitotic checkpoint protein	BUB3	9184	37.2	2|1|1	4	1.3	3|3|2	8	2.67	-4	0	0.5	0.79	-0.11	-0.12
Q13627	Q07021	complement C1q binding protein	C1QBP	708	31.4	5|6|4	15	5	3|5|4	12	4	3	0	1.3	0.68	0.1	0.11
Q13627	P0C0L4	complement C4A (Rodgers blood group)	C4A	720	192.8	2|2|3	7	2.3	2|4|2	8	2.67	-1	0	0.9	0.68	-0.01	-0.01
Q13627	P27708	carbamoyl-phosphate synthetase 2, aspartate transcarbamylase, and dihydroorotase	CAD	790	243	65|62|69	196	65.3	59|50|52	161	53.67	35	0	1.2	0.78	0.14	0.16
Q13627	Q05682	caldesmon 1	CALD1	800	93.2	4|8|6	18	6	0|0|0	0	0	18	1	60	0	0.19	0.21
Q13627	P62158	calmodulin 1	CALM1	801	16.8	1|1|4	6	2	4|0|1	5	1.67	1	0.06	1.2	0.51	0.06	0.07
Q13627	O43852	calumenin	CALU	813	37.1	3|2|2	7	2.3	2|4|5	11	3.67	-4	0	0.6	0.79	-0.11	-0.12
Q13627	Q13557	calcium/calmodulin dependent protein kinase II delta	CAMK2D	817	56.4	3|1|2	6	2	0|0|0	0	0	6	0.64	20	0.1	0.11	0.12
Q13627	Q14444	cell cycle associated protein 1	CAPRIN1	4076	78.4	22|20|22	64	21.3	24|17|18	59	19.67	5	0	1.1	0.76	0.06	0.07
Q13627	P52907	capping actin protein of muscle Z-line alpha subunit 1	CAPZA1	829	32.9	13|12|15	40	13.3	9|7|7	23	7.67	17	0	1.7	0.68	0.52	0.57
Q13627	P47755	capping actin protein of muscle Z-line alpha subunit 2	CAPZA2	830	32.9	2|4|4	10	3.3	4|2|4	10	3.33	0	0	1	0.68	0	0
Q13627	P47756	capping actin protein of muscle Z-line beta subunit	CAPZB	832	31.4	5|1|5	11	3.7	3|2|3	8	2.67	3	0.02	1.4	0.58	0.1	0.11
Q13627	Q86X55	coactivator associated arginine methyltransferase 1	CARM1	10498	65.9	1|3|1	5	1.7	0|1|0	1	0.33	4	0.31	5	0.26	0.06	0.07
Q13627	Q13185	chromobox 3	CBX3	11335	20.8	5|5|6	16	5.3	6|5|5	16	5.33	0	0	1	0.72	0	0
Q13627	P78371	chaperonin containing TCP1 subunit 2	CCT2	10576	57.5	2|1|1	4	1.3	1|1|2	4	1.33	0	0.01	1	0.6	0	0
Q13627	P49368	chaperonin containing TCP1 subunit 3	CCT3	7203	60.5	7|4|5	16	5.3	7|7|5	19	6.33	-3	0	0.8	0.73	-0.05	-0.06
Q13627	P48643	chaperonin containing TCP1 subunit 5	CCT5	22948	59.7	0|2|2	4	1.3	2|2|4	8	2.67	-4	0	0.5	0.79	-0.07	-0.07
Q13627	P60953	cell division cycle 42	CDC42	998	21.3	2|4|4	10	3.3	4|3|2	9	3	1	0	1.1	0.66	0.05	0.05
Q13627	P50750	cyclin dependent kinase 9	CDK9	1025	42.8	1|2|2	5	1.7	0|0|1	1	0.33	4	0.42	5	0.19	0.09	0.1
Q13627	Q8N726	cyclin dependent kinase inhibitor 2A	CDKN2A	1029	13.9	3|8|5	16	5.3	2|2|2	6	2	10	0.37	2.7	0.21	0.72	0.8
Q13627	P49454	centromere protein F	CENPF	1063	367.8	8|5|6	19	6.3	8|6|1	15	5	4	0	1.3	0.69	0.01	0.01
Q13627	Q9UPN4	centrosomal protein 131	CEP131	22994	122.1	4|3|4	11	3.7	0|0|0	0	0	11	1	36.7	0	0.09	0.1
Q13627	Q53EZ4	centrosomal protein 55	CEP55	55165	54.2	1|4|2	7	2.3	0|0|0	0	0	7	0.64	23.3	0.08	0.13	0.14
Q13627	Q9NX63	coiled-coil-helix-coiled-coil-helix domain containing 3	CHCHD3	54927	26.2	2|4|4	10	3.3	2|1|2	5	1.67	5	0.11	2	0.46	0.19	0.21
Q13627	Q9Y3Y2	chromatin target of PRMT1	CHTOP	26097	26.4	11|13|13	37	12.3	18|14|17	49	16.33	-12	0	0.8	0.79	-0.45	-0.51
Q13627	O14578	citron rho-interacting serine/threonine kinase	CIT	11113	231.4	1|2|2	5	1.7	0|0|0	0	0	5	0.62	16.7	0.13	0.02	0.02
Q13627	Q14677	clathrin interactor 1	CLINT1	9685	68.3	4|4|4	12	4	4|2|2	8	2.67	4	0.01	1.5	0.62	0.06	0.07
Q13627	P09496	clathrin light chain A	CLTA	1211	27.1	7|8|12	27	9	6|6|4	16	5.33	11	0.01	1.7	0.6	0.41	0.45
Q13627	P09497	clathrin light chain B	CLTB	1212	25.2	4|3|4	11	3.7	2|2|1	5	1.67	6	0.13	2.2	0.45	0.24	0.26
Q13627	Q00610	clathrin heavy chain	CLTC	1213	191.6	119|140|134	393	131	96|98|95	289	96.33	104	0	1.4	0.79	0.54	0.6
Q13627	P53675	clathrin heavy chain like 1	CLTCL1	8218	187	26|28|26	80	26.7	22|19|17	58	19.33	22	0	1.4	0.76	0.12	0.13
Q13627	Q99439	calponin 2	CNN2	1265	33.7	9|8|8	25	8.3	2|1|2	5	1.67	20	0.97	5	0.01	0.59	0.66
Q13627	A5YKK6	CCR4-NOT transcription complex subunit 1	CNOT1	23019	266.9	1|1|2	4	1.3	1|1|1	3	1	1	0.04	1.3	0.54	0	0
Q13627	P02461	collagen type III alpha 1 chain	COL3A1	1281	138.6	5|5|5	15	5	4|3|0	7	2.33	8	0.07	2.1	0.5	0.06	0.06
Q13627	Q8NBJ5	collagen beta(1-O)galactosyltransferase 1	COLGALT1	79709	71.6	5|11|4	20	6.7	4|8|2	14	4.67	6	0.02	1.4	0.59	0.08	0.09
Q13627	P53621	coatomer protein complex subunit alpha	COPA	1314	138.3	2|4|6	12	4	4|4|2	10	3.33	2	0	1.2	0.65	0.01	0.02
Q13627	O14579	coatomer protein complex subunit epsilon	COPE	11316	34.5	2|2|6	10	3.3	1|2|3	6	2	4	0.15	1.7	0.45	0.12	0.13
Q13627	P31327	carbamoyl-phosphate synthase 1	CPS1	1373	164.9	32|39|40	111	37	86|76|75	237	79	-126	0	0.5	0.79	-0.76	-0.85
Q13627	O75534	cold shock domain containing E1	CSDE1	7812	88.9	0|3|2	5	1.7	3|1|4	8	2.67	-3	0	0.6	0.68	-0.03	-0.04
Q13627	P55060	chromosome segregation 1 like	CSE1L	1434	110.4	2|2|2	6	2	2|1|1	4	1.33	2	0.04	1.5	0.53	0.02	0.02
Q13627	P48729	casein kinase 1 alpha 1	CSNK1A1	1452	38.9	2|3|2	7	2.3	1|4|2	7	2.33	0	0	1	0.66	0	0
Q13627	P35222	catenin beta 1	CTNNB1	1499	85.5	1|2|1	4	1.3	4|0|0	4	1.33	0	0.02	1	0.57	0	0
Q13627	O60716	catenin delta 1	CTNND1	1500	108.2	8|7|5	20	6.7	2|0|0	2	0.67	18	0.93	10	0.01	0.17	0.18
Q13627	Q14247	cortactin	CTTN	2017	61.6	37|35|35	107	35.7	23|17|18	58	19.33	49	0	1.8	0.74	0.8	0.88
Q13627	P98082	DAB2, clathrin adaptor protein	DAB2	1601	82.4	1|2|2	5	1.7	2|0|0	2	0.67	3	0.22	2.5	0.37	0.04	0.04
Q13627	Q9UJU6	drebrin like	DBNL	28988	48.2	2|2|2	6	2	1|1|0	2	0.67	4	0.28	3	0.35	0.08	0.09
Q13627	P61962	DDB1 and CUL4 associated factor 7	DCAF7	10238	38.9	15|16|13	44	14.7	0|0|0	0	0	44	1	146.7	0	1.13	1.26
Q13627	P81605	dermcidin	DCD	117159	11.3	3|4|2	9	3	4|4|2	10	3.33	-1	0	0.9	0.69	-0.09	-0.1
Q13627	Q92499	DEAD-box helicase 1	DDX1	1653	82.4	11|13|14	38	12.7	12|16|15	43	14.33	-5	0	0.9	0.79	-0.06	-0.07
Q13627	Q92841	DEAD-box helicase 17	DDX17	10521	80.3	41|43|41	125	41.7	42|45|46	133	44.33	-8	0	0.9	0.79	-0.1	-0.11
Q13627	Q9NR30	DExD-box helicase 21	DDX21	9188	87.3	2|7|3	12	4	9|7|7	23	7.67	-11	0	0.5	0.79	-0.13	-0.14
Q13627	Q9NUL7	DEAD-box helicase 28	DDX28	55794	59.6	3|3|4	10	3.3	6|7|10	23	7.67	-13	0	0.4	0.79	-0.22	-0.24
Q13627	O00148	DExD-box helicase 39A	DDX39A	10212	49.1	6|4|6	16	5.3	5|4|4	13	4.33	3	0	1.2	0.69	0.06	0.07
Q13627	O00571	DEAD-box helicase 3, X-linked	DDX3X	1654	73.2	62|71|86	219	73	92|80|70	242	80.67	-23	0	0.9	0.79	-0.31	-0.35
Q13627	P17844	DEAD-box helicase 5	DDX5	1655	69.1	37|45|48	130	43.3	50|51|47	148	49.33	-18	0	0.9	0.79	-0.26	-0.29
Q13627	Q8TDD1	DEAD-box helicase 54	DDX54	79039	98.6	1|1|2	4	1.3	1|0|1	2	0.67	2	0.09	2	0.49	0.02	0.02
Q13627	Q9Y315	deoxyribose-phosphate aldolase	DERA	51071	35.2	1|2|3	6	2	8|5|10	23	7.67	-17	0	0.3	0.79	-0.48	-0.54
Q13627	P17661	desmin	DES	1674	53.5	11|12|12	35	11.7	11|9|12	32	10.67	3	0	1.1	0.74	0.06	0.06
Q13627	O43143	DEAH-box helicase 15	DHX15	1665	90.9	11|10|11	32	10.7	13|15|14	42	14	-10	0	0.8	0.79	-0.11	-0.12
Q13627	Q08211	DExH-box helicase 9	DHX9	1660	141	3|11|10	24	8	10|15|10	35	11.67	-11	0	0.7	0.79	-0.08	-0.09
Q13627	Q9BTC0	death inducer-obliterator 1	DIDO1	11083	243.9	2|3|3	8	2.7	2|5|4	11	3.67	-3	0	0.7	0.79	-0.01	-0.01
Q13627	Q8TDM6	discs large MAGUK scaffold protein 5	DLG5	9231	213.9	0|2|2	4	1.3	0|0|0	0	0	4	0.62	13.3	0.13	0.02	0.02
Q13627	Q15398	DLG associated protein 5	DLGAP5	9787	95.1	2|0|2	4	1.3	0|0|0	0	0	4	0.62	13.3	0.13	0.04	0.05
Q13627	P31689	DnaJ heat shock protein family (Hsp40) member A1	DNAJA1	3301	44.9	2|3|1	6	2	4|3|5	12	4	-6	0	0.5	0.79	-0.13	-0.15
Q13627	Q16555	dihydropyrimidinase like 2	DPYSL2	1808	62.3	18|12|12	42	14	2|0|0	2	0.67	40	1	21	0	0.64	0.71
Q13627	Q14195	dihydropyrimidinase like 3	DPYSL3	1809	62	20|18|21	59	19.7	0|0|0	0	0	59	1	196.7	0	0.95	1.06
Q13627	Q9NRR4	drosha ribonuclease III	DROSHA	29102	159.3	4|2|3	9	3	4|2|3	9	3	0	0	1	0.67	0	0
Q13627	P15924	desmoplakin	DSP	1832	331.8	59|70|73	202	67.3	157|93|94	344	114.67	-142	0	0.6	0.79	-0.43	-0.48
Q13627	Q14204	dynein cytoplasmic 1 heavy chain 1	DYNC1H1	1778	532.4	4|8|6	18	6	14|17|11	42	14	-24	0	0.4	0.79	-0.05	-0.05
Q13627	P63167	dynein light chain LC8-type 1	DYNLL1	8655	10.4	3|4|10	17	5.7	8|6|6	20	6.67	-3	0	0.9	0.71	-0.29	-0.32
Q13627	Q96FJ2	dynein light chain LC8-type 2	DYNLL2	140735	10.4	3|5|7	15	5	6|6|4	16	5.33	-1	0	0.9	0.71	-0.1	-0.11
Q13627	Q13627	dual specificity tyrosine phosphorylation regulated kinase 1A	DYRK1A	1859	85.6	27|24|26	77	25.7	0|0|0	0	0	77	1	256.7	0	0.8997	1
Q13627	P68104	eukaryotic translation elongation factor 1 alpha 1	EEF1A1	1915	50.1	31|31|40	102	34	44|41|37	122	40.67	-20	0	0.8	0.79	-0.4	-0.44
Q13627	P29692	eukaryotic translation elongation factor 1 delta	EEF1D	1936	31.1	3|2|1	6	2	3|2|2	7	2.33	-1	0	0.9	0.66	-0.03	-0.04
Q13627	P13639	eukaryotic translation elongation factor 2	EEF2	1938	95.3	1|10|9	20	6.7	11|7|4	22	7.33	-2	0	0.9	0.72	-0.02	-0.02
Q13627	Q14152	eukaryotic translation initiation factor 3 subunit A	EIF3A	8661	166.6	0|3|2	5	1.7	4|3|0	7	2.33	-2	0	0.7	0.66	-0.01	-0.01
Q13627	P55884	eukaryotic translation initiation factor 3 subunit B	EIF3B	8662	92.5	1|1|5	7	2.3	3|2|3	8	2.67	-1	0.01	0.9	0.61	-0.01	-0.01
Q13627	Q99613	eukaryotic translation initiation factor 3 subunit C	EIF3C	8663	105.3	1|2|1	4	1.3	1|3|0	4	1.33	0	0.02	1	0.59	0	0
Q13627	O15371	eukaryotic translation initiation factor 3 subunit D	EIF3D	8664	64	5|4|4	13	4.3	5|6|6	17	5.67	-4	0	0.8	0.79	-0.06	-0.07
Q13627	Q13347	eukaryotic translation initiation factor 3 subunit I	EIF3I	8668	36.5	0|1|3	4	1.3	1|3|2	6	2	-2	0.01	0.7	0.63	-0.05	-0.06
Q13627	P60842	eukaryotic translation initiation factor 4A1	EIF4A1	1973	46.2	17|21|15	53	17.7	15|18|16	49	16.33	4	0	1.1	0.76	0.09	0.1
Q13627	P38919	eukaryotic translation initiation factor 4A3	EIF4A3	9775	46.9	6|9|6	21	7	8|17|14	39	13	-18	0	0.5	0.79	-0.38	-0.43
Q13627	P23588	eukaryotic translation initiation factor 4B	EIF4B	1975	69.2	3|3|2	8	2.7	0|0|0	0	0	8	0.97	26.7	0	0.12	0.13
Q13627	Q04637	eukaryotic translation initiation factor 4 gamma 1	EIF4G1	1981	175.5	9|6|6	21	7	1|2|0	3	1	18	0.96	7	0.01	0.1	0.11
Q13627	O43432	eukaryotic translation initiation factor 4 gamma 3	EIF4G3	8672	176.7	3|5|3	11	3.7	0|0|0	0	0	11	0.99	36.7	0	0.06	0.07
Q13627	Q6PJG2	ELM2 and Myb/SANT domain containing 1	ELMSAN1	91748	115	2|4|4	10	3.3	1|2|2	5	1.67	5	0.11	2	0.46	0.04	0.05
Q13627	P50402	emerin	EMD	2010	29	13|15|14	42	14	17|20|14	51	17	-9	0	0.8	0.79	-0.31	-0.35
Q13627	P06733	enolase 1	ENO1	2023	47.2	8|4|9	21	7	12|4|3	19	6.33	2	0	1.1	0.7	0.04	0.05
Q13627	Q9H4G0	erythrocyte membrane protein band 4.1 like 1	EPB41L1	2036	98.5	2|1|1	4	1.3	0|0|0	0	0	4	0.31	13.3	0.27	0.04	0.05
Q13627	P58107	epiplakin 1	EPPK1	83481	555.6	435|440|458	1333	444.3	380|352|391	1123	374.33	210	0	1.2	0.79	0.38	0.42
Q13627	P07814	glutamyl-prolyl-tRNA synthetase	EPRS	2058	170.6	5|6|7	18	6	15|13|9	37	12.33	-19	0	0.5	0.79	-0.11	-0.12
Q13627	P84090	ERH, mRNA splicing and mitosis factor	ERH	2079	12.3	16|19|17	52	17.3	22|20|18	60	20	-8	0	0.9	0.79	-0.65	-0.73
Q13627	Q92817	envoplakin	EVPL	2125	231.6	1|2|3	6	2	0|0|0	0	0	6	0.64	20	0.1	0.03	0.03
Q13627	Q01844	EWS RNA binding protein 1	EWSR1	2130	68.5	22|17|19	58	19.3	28|26|25	79	26.33	-21	0	0.7	0.79	-0.31	-0.34
Q13627	Q9NZB2	family with sequence similarity 120A	FAM120A	23196	121.9	6|3|7	16	5.3	3|4|2	9	3	7	0.05	1.8	0.52	0.06	0.06
Q13627	Q6ZRV2	family with sequence similarity 83 member H	FAM83H	286077	127.1	4|4|1	9	3	2|2|3	7	2.33	2	0.01	1.3	0.59	0.02	0.02
Q13627	Q8NCA5	family with sequence similarity 98 member A	FAM98A	25940	55.4	2|2|4	8	2.7	4|4|5	13	4.33	-5	0	0.6	0.79	-0.09	-0.1
Q13627	Q9Y285	phenylalanyl-tRNA synthetase alpha subunit	FARSA	2193	57.6	5|7|7	19	6.3	11|8|5	24	8	-5	0	0.8	0.79	-0.09	-0.1
Q13627	P49327	fatty acid synthase	FASN	2194	273.4	27|34|32	93	31	63|45|45	153	51	-60	0	0.6	0.79	-0.22	-0.24
Q13627	P22087	fibrillarin	FBL	2091	33.8	8|8|8	24	8	8|8|9	25	8.33	-1	0	1	0.79	-0.03	-0.03
Q13627	A9Z1Z3	fer-1 like family member 4, pseudogene	FER1L4	80307	201	4|1|2	7	2.3	2|1|1	4	1.33	3	0.13	1.8	0.45	0.01	0.02
Q13627	Q96AC1	fermitin family member 2	FERMT2	10979	77.9	4|6|8	18	6	2|2|0	4	1.33	14	0.78	4.5	0.03	0.18	0.2
Q13627	P02675	fibrinogen beta chain	FGB	2244	55.9	1|1|2	4	1.3	7|5|6	18	6	-14	0	0.2	0.79	-0.25	-0.28
Q13627	P02679	fibrinogen gamma chain	FGG	2266	51.5	4|4|7	15	5	6|5|9	20	6.67	-5	0	0.8	0.73	-0.1	-0.11
Q13627	Q5D862	filaggrin family member 2	FLG2	388698	248.1	8|6|6	20	6.7	15|8|3	26	8.67	-6	0	0.8	0.79	-0.02	-0.03
Q13627	P21333	filamin A	FLNA	2316	280.7	315|356|388	1059	353	287|282|259	828	276	231	0	1.3	0.79	0.82	0.91
Q13627	O75369	filamin B	FLNB	2317	278.2	125|147|152	424	141.3	69|49|54	172	57.33	252	0	2.5	0.71	0.91	1.01
Q13627	Q06787	fragile X mental retardation 1	FMR1	2332	71.2	13|14|11	38	12.7	10|7|8	25	8.33	13	0	1.5	0.71	0.18	0.2
Q13627	P02751	fibronectin 1	FN1	2335	262.6	10|14|18	42	14	25|13|12	50	16.67	-8	0	0.8	0.76	-0.03	-0.03
Q13627	Q86XX4	Fraser extracellular matrix complex subunit 1	FRAS1	80144	443.2	1|2|1	4	1.3	4|4|3	11	3.67	-7	0	0.4	0.79	-0.02	-0.02
Q13627	P35637	FUS RNA binding protein	FUS	2521	53.4	31|22|28	81	27	34|39|33	106	35.33	-25	0	0.8	0.79	-0.47	-0.52
Q13627	P51114	FMR1 autosomal homolog 1	FXR1	8087	69.7	11|10|13	34	11.3	13|13|8	34	11.33	0	0	1	0.75	0	0
Q13627	P51116	FMR1 autosomal homolog 2	FXR2	9513	74.2	3|6|5	14	4.7	7|6|7	20	6.67	-6	0	0.7	0.79	-0.08	-0.09
Q13627	Q13283	G3BP stress granule assembly factor 1	G3BP1	10146	52.2	11|15|12	38	12.7	12|11|11	34	11.33	4	0	1.1	0.74	0.08	0.09
Q13627	Q9UN86	G3BP stress granule assembly factor 2	G3BP2	9908	54.1	7|7|10	24	8	8|8|6	22	7.33	2	0	1.1	0.72	0.04	0.04
Q13627	P11413	glucose-6-phosphate dehydrogenase	G6PD	2539	59.3	6|7|4	17	5.7	5|5|2	12	4	5	0	1.4	0.66	0.08	0.09
Q13627	Q14697	glucosidase II alpha subunit	GANAB	23193	106.9	3|3|7	13	4.3	11|10|13	34	11.33	-21	0	0.4	0.79	-0.2	-0.22
Q13627	P04406	glyceraldehyde-3-phosphate dehydrogenase	GAPDH	2597	36.1	3|5|3	11	3.7	16|5|7	28	9.33	-17	0	0.4	0.79	-0.47	-0.52
Q13627	P15104	glutamate-ammonia ligase	GLUL	2752	42.1	11|8|8	27	9	2|1|2	5	1.67	22	0.97	5.4	0.01	0.52	0.58
Q13627	P11488	G protein subunit alpha transducin 1	GNAT1	2779	40	1|2|1	4	1.3	1|2|1	4	1.33	0	0.01	1	0.6	0	0
Q13627	Q13823	G protein nucleolar 2	GNL2	29889	83.7	2|2|2	6	2	1|0|1	2	0.67	4	0.28	3	0.35	0.05	0.05
Q13627	Q9BVP2	G protein nucleolar 3	GNL3	26354	62	3|1|2	6	2	2|4|4	10	3.33	-4	0	0.6	0.79	-0.06	-0.07
Q13627	Q08379	golgin A2	GOLGA2	2801	113.1	19|20|22	61	20.3	5|3|2	10	3.33	51	1	6.1	0	0.45	0.5
Q13627	Q14789	golgin B1	GOLGB1	2804	376	7|10|6	23	7.7	3|3|1	7	2.33	16	0.57	3.3	0.17	0.04	0.05
Q13627	Q13227	G protein pathway suppressor 2	GPS2	2874	36.7	2|1|3	6	2	0|3|0	3	1	3	0.18	2	0.44	0.08	0.09
Q13627	P15170	G1 to S phase transition 1	GSPT1	2935	55.8	29|34|34	97	32.3	42|39|40	121	40.33	-24	0	0.8	0.79	-0.43	-0.48
Q13627	P07305	H1 histone family member 0	H1F0	3005	20.9	2|2|2	6	2	0|2|0	2	0.67	4	0.33	3	0.22	0.19	0.21
Q13627	P16104	H2A histone family member X	H2AFX	3014	15.1	10|12|10	32	10.7	19|17|21	57	19	-25	0	0.6	0.79	-1.65	-1.83
Q13627	P0C0S5	H2A histone family member Z	H2AFZ	3015	13.6	4|4|3	11	3.7	6|4|4	14	4.67	-3	0	0.8	0.79	-0.22	-0.25
Q13627	Q9BT25	HAUS augmin like complex subunit 8	HAUS8	93323	44.9	2|0|2	4	1.3	0|0|0	0	0	4	0.62	13.3	0.13	0.09	0.1
Q13627	P69905	hemoglobin subunit alpha 1	HBA1	3039	15.3	1|1|2	4	1.3	2|0|1	3	1	1	0.04	1.3	0.54	0.07	0.07
Q13627	Q13547	histone deacetylase 1	HDAC1	3065	55.1	2|5|2	9	3	2|3|3	8	2.67	1	0.01	1.1	0.61	0.02	0.02
Q13627	Q92769	histone deacetylase 2	HDAC2	3066	55.4	3|4|2	9	3	3|4|3	10	3.33	-1	0	0.9	0.69	-0.02	-0.02
Q13627	O94992	hexamethylene bisacetamide inducible 1	HEXIM1	10614	40.6	3|2|0	5	1.7	0|0|0	0	0	5	0.64	16.7	0.1	0.12	0.14
Q13627	P16401	histone cluster 1 H1 family member b	HIST1H1B	3009	22.6	5|5|6	16	5.3	8|10|7	25	8.33	-9	0	0.6	0.79	-0.4	-0.44
Q13627	P16403	histone cluster 1 H1 family member c	HIST1H1C	3006	21.4	16|17|18	51	17	26|22|24	72	24	-21	0	0.7	0.79	-0.98	-1.09
Q13627	Q96KK5	histone cluster 1 H2A family member h	HIST1H2AH	85235	13.9	13|13|15	41	13.7	16|19|19	54	18	-13	0	0.8	0.79	-0.93	-1.04
Q13627	P06899	histone cluster 1 H2B family member j	HIST1H2BJ	8970	13.9	5|7|5	17	5.7	11|9|8	28	9.33	-11	0	0.6	0.79	-0.79	-0.88
Q13627	O60814	histone cluster 1 H2B family member k	HIST1H2BK	85236	13.9	4|7|7	18	6	14|9|11	34	11.33	-16	0	0.5	0.79	-1.15	-1.28
Q13627	P68431	histone cluster 1 H3 family member d	HIST1H3D	8351	15.4	10|9|7	26	8.7	15|11|15	41	13.67	-15	0	0.6	0.79	-0.97	-1.08
Q13627	P62805	histone cluster 1 H4 family member a	HIST1H4A	8359	11.4	15|17|15	47	15.7	22|25|23	70	23.33	-23	0	0.7	0.79	-2.02	-2.25
Q13627	P05204	high mobility group nucleosomal binding domain 2	HMGN2	3151	9.4	2|3|0	5	1.7	2|2|0	4	1.33	1	0.06	1.3	0.51	0.11	0.12
Q13627	Q13151	heterogeneous nuclear ribonucleoprotein A0	HNRNPA0	10949	30.8	4|2|5	11	3.7	3|3|5	11	3.67	0	0	1	0.68	0	0
Q13627	P09651	heterogeneous nuclear ribonucleoprotein A1	HNRNPA1	3178	38.7	14|15|14	43	14.3	8|11|14	33	11	10	0	1.3	0.74	0.26	0.29
Q13627	P22626	heterogeneous nuclear ribonucleoprotein A2/B1	HNRNPA2B1	3181	37.4	17|25|20	62	20.7	16|18|21	55	18.33	7	0	1.1	0.76	0.19	0.21
Q13627	P51991	heterogeneous nuclear ribonucleoprotein A3	HNRNPA3	220988	39.6	10|13|14	37	12.3	13|14|16	43	14.33	-6	0	0.9	0.79	-0.15	-0.17
Q13627	P07910	heterogeneous nuclear ribonucleoprotein C (C1/C2)	HNRNPC	3183	33.7	19|13|16	48	16	27|21|21	69	23	-21	0	0.7	0.79	-0.62	-0.69
Q13627	Q14103	heterogeneous nuclear ribonucleoprotein D	HNRNPD	3184	38.4	5|3|2	10	3.3	5|3|3	11	3.67	-1	0	0.9	0.69	-0.03	-0.03
Q13627	P52597	heterogeneous nuclear ribonucleoprotein F	HNRNPF	3185	45.7	19|19|25	63	21	24|20|24	68	22.67	-5	0	0.9	0.77	-0.11	-0.12
Q13627	P31943	heterogeneous nuclear ribonucleoprotein H1	HNRNPH1	3187	49.2	23|34|36	93	31	40|42|41	123	41	-30	0	0.8	0.79	-0.61	-0.68
Q13627	P55795	heterogeneous nuclear ribonucleoprotein H2	HNRNPH2	3188	49.3	21|23|22	66	22	28|26|24	78	26	-12	0	0.9	0.79	-0.24	-0.27
Q13627	P31942	heterogeneous nuclear ribonucleoprotein H3	HNRNPH3	3189	36.9	5|7|5	17	5.7	2|4|0	6	2	11	0.31	2.8	0.34	0.3	0.33
Q13627	P61978	heterogeneous nuclear ribonucleoprotein K	HNRNPK	3190	51	21|20|26	67	22.3	26|24|21	71	23.67	-4	0	0.9	0.77	-0.08	-0.09
Q13627	P14866	heterogeneous nuclear ribonucleoprotein L	HNRNPL	3191	64.1	4|3|5	12	4	8|9|4	21	7	-9	0	0.6	0.79	-0.14	-0.16
Q13627	P52272	heterogeneous nuclear ribonucleoprotein M	HNRNPM	4670	77.5	53|52|55	160	53.3	61|52|60	173	57.67	-13	0	0.9	0.79	-0.17	-0.19
Q13627	O43390	heterogeneous nuclear ribonucleoprotein R	HNRNPR	10236	70.9	9|12|11	32	10.7	14|13|18	45	15	-13	0	0.7	0.79	-0.18	-0.2
Q13627	Q00839	heterogeneous nuclear ribonucleoprotein U	HNRNPU	3192	90.6	81|86|101	268	89.3	103|98|95	296	98.67	-28	0	0.9	0.79	-0.31	-0.34
Q13627	Q9BUJ2	heterogeneous nuclear ribonucleoprotein U like 1	HNRNPUL1	11100	95.7	4|8|9	21	7	21|17|12	50	16.67	-29	0	0.4	0.79	-0.3	-0.34
Q13627	Q1KMD3	heterogeneous nuclear ribonucleoprotein U like 2	HNRNPUL2	221092	85.1	25|29|31	85	28.3	41|40|39	120	40	-35	0	0.7	0.79	-0.41	-0.46
Q13627	Q86YZ3	hornerin	HRNR	388697	282.4	13|24|17	54	18	11|20|7	38	12.67	16	0	1.4	0.72	0.06	0.06
Q13627	O75506	heat shock factor binding protein 1	HSBP1	3281	8.5	3|2|3	8	2.7	0|0|0	0	0	8	0.97	26.7	0	0.94	1.04
Q13627	P07900	heat shock protein 90 alpha family class A member 1	HSP90AA1	3320	84.7	15|17|15	47	15.7	19|19|17	55	18.33	-8	0	0.9	0.79	-0.09	-0.11
Q13627	P08238	heat shock protein 90 alpha family class B member 1	HSP90AB1	3326	83.3	26|26|22	74	24.7	29|29|29	87	29	-13	0	0.9	0.79	-0.16	-0.17
Q13627	P0DMV8	heat shock protein family A (Hsp70) member 1A	HSPA1A	3303	70.1	51|50|59	160	53.3	38|41|42	121	40.33	39	0	1.3	0.77	0.56	0.62
Q13627	P11021	heat shock protein family A (Hsp70) member 5	HSPA5	3309	72.3	49|57|55	161	53.7	46|43|46	135	45	26	0	1.2	0.78	0.36	0.4
Q13627	P11142	heat shock protein family A (Hsp70) member 8	HSPA8	3312	70.9	64|65|66	195	65	72|63|64	199	66.33	-4	0	1	0.79	-0.06	-0.06
Q13627	P38646	heat shock protein family A (Hsp70) member 9	HSPA9	3313	73.7	47|46|45	138	46	39|36|42	117	39	21	0	1.2	0.78	0.29	0.32
Q13627	P04792	heat shock protein family B (small) member 1	HSPB1	3315	22.8	9|12|6	27	9	10|8|9	27	9	0	0	1	0.73	0	0
Q13627	Q9UJY1	heat shock protein family B (small) member 8	HSPB8	26353	21.6	2|2|2	6	2	0|0|0	0	0	6	0.93	20	0.01	0.28	0.31
Q13627	P10809	heat shock protein family D (Hsp60) member 1	HSPD1	3329	61.1	9|8|9	26	8.7	20|15|14	49	16.33	-23	0	0.5	0.79	-0.38	-0.42
Q13627	O00425	insulin like growth factor 2 mRNA binding protein 3	IGF2BP3	10643	63.7	2|3|3	8	2.7	2|0|1	3	1	5	0.25	2.7	0.36	0.08	0.09
Q13627	Q9Y6K9	inhibitor of nuclear factor kappa B kinase subunit gamma	IKBKG	8517	48.2	4|2|5	11	3.7	2|1|2	5	1.67	6	0.2	2.2	0.43	0.12	0.14
Q13627	Q12905	interleukin enhancer binding factor 2	ILF2	3608	43.1	5|8|7	20	6.7	8|7|8	23	7.67	-3	0	0.9	0.73	-0.07	-0.08
Q13627	Q12906	interleukin enhancer binding factor 3	ILF3	3609	95.3	17|18|24	59	19.7	24|23|33	80	26.67	-21	0	0.7	0.79	-0.22	-0.24
Q13627	Q16891	inner membrane mitochondrial protein	IMMT	10989	83.7	28|23|24	75	25	7|10|13	30	10	45	0.31	2.5	0.35	0.54	0.6
Q13627	P12268	inosine monophosphate dehydrogenase 2	IMPDH2	3615	55.8	4|3|1	8	2.7	3|5|4	12	4	-4	0	0.7	0.79	-0.07	-0.08
Q13627	Q16352	internexin neuronal intermediate filament protein alpha	INA	9118	55.4	7|6|7	20	6.7	5|5|8	18	6	2	0	1.1	0.72	0.04	0.04
Q13627	P46940	IQ motif containing GTPase activating protein 1	IQGAP1	8826	189.3	31|40|46	117	39	30|27|19	76	25.33	41	0	1.5	0.75	0.22	0.24
Q13627	P16144	integrin subunit beta 4	ITGB4	3691	202.2	2|1|1	4	1.3	0|0|0	0	0	4	0.31	13.3	0.27	0.02	0.02
Q13627	Q9H910	Jupiter microtubule associated homolog 2	JPT2	90861	20.1	5|2|0	7	2.3	0|0|0	0	0	7	0.64	23.3	0.08	0.35	0.39
Q13627	P14923	junction plakoglobin	JUP	3728	81.7	4|5|4	13	4.3	23|4|1	28	9.33	-15	0	0.5	0.79	-0.18	-0.2
Q13627	Q63ZY3	KN motif and ankyrin repeat domains 2	KANK2	25959	91.2	10|12|11	33	11	3|1|0	4	1.33	29	0.99	8.3	0	0.32	0.35
Q13627	Q8NAB2	kelch repeat and BTB domain containing 3	KBTBD3	143879	69.4	2|3|2	7	2.3	2|3|0	5	1.67	2	0.03	1.4	0.56	0.03	0.03
Q13627	Q07666	KH RNA binding domain containing, signal transduction associated 1	KHDRBS1	10657	48.2	25|25|27	77	25.7	24|27|32	83	27.67	-6	0	0.9	0.79	-0.12	-0.14
Q13627	O75525	KH RNA binding domain containing, signal transduction associated 3	KHDRBS3	10656	38.8	3|4|4	11	3.7	3|4|4	11	3.67	0	0	1	0.69	0	0
Q13627	Q5T5P2	KIAA1217	KIAA1217	56243	214.1	5|9|5	19	6.3	0|0|0	0	0	19	1	63.3	0	0.09	0.1
Q13627	O95235	kinesin family member 20A	KIF20A	10112	100.3	3|2|3	8	2.7	0|2|2	4	1.33	4	0.1	2	0.49	0.04	0.04
Q13627	Q02241	kinesin family member 23	KIF23	9493	110.1	3|1|2	6	2	0|0|0	0	0	6	0.64	20	0.1	0.05	0.06
Q13627	P33176	kinesin family member 5B	KIF5B	3799	109.7	11|12|12	35	11.7	9|10|12	31	10.33	4	0	1.1	0.74	0.04	0.04
Q13627	Q6PKG0	La ribonucleoprotein domain family member 1	LARP1	23367	123.5	2|1|1	4	1.3	2|3|6	11	3.67	-7	0	0.4	0.79	-0.06	-0.06
Q13627	Q71RC2	La ribonucleoprotein domain family member 4	LARP4	113251	80.6	2|3|0	5	1.7	0|1|0	1	0.33	4	0.52	5	0.17	0.05	0.06
Q13627	P00338	lactate dehydrogenase A	LDHA	3939	36.7	28|35|32	95	31.7	44|36|33	113	37.67	-18	0	0.8	0.79	-0.49	-0.55
Q13627	Q9BYZ2	lactate dehydrogenase A like 6B	LDHAL6B	92483	41.9	3|4|3	10	3.3	9|4|3	16	5.33	-6	0	0.6	0.79	-0.14	-0.16
Q13627	P07195	lactate dehydrogenase B	LDHB	3945	36.6	15|17|18	50	16.7	27|23|22	72	24	-22	0	0.7	0.79	-0.6	-0.67
Q13627	P09382	galectin 1	LGALS1	3956	14.7	1|3|3	7	2.3	1|0|0	1	0.33	6	0.63	7	0.12	0.41	0.45
Q13627	Q9UPQ0	LIM and calponin homology domains 1	LIMCH1	22998	121.9	16|10|16	42	14	5|1|3	9	3	33	0.93	4.7	0.01	0.27	0.3
Q13627	Q9UGP4	LIM domains containing 1	LIMD1	8994	72.2	2|1|3	6	2	4|3|2	9	3	-3	0	0.7	0.79	-0.04	-0.05
Q13627	P02545	lamin A/C	LMNA	4000	74.1	64|57|64	185	61.7	46|42|40	128	42.67	57	0	1.5	0.77	0.77	0.85
Q13627	P20700	lamin B1	LMNB1	4001	66.4	9|9|10	28	9.3	9|4|5	18	6	10	0	1.6	0.69	0.15	0.17
Q13627	Q8WWI1	LIM domain 7	LMO7	4008	192.7	2|2|2	6	2	0|1|1	2	0.67	4	0.28	3	0.35	0.02	0.02
Q13627	Q93052	LIM domain containing preferred translocation partner in lipoma	LPP	4026	65.7	2|2|3	7	2.3	0|0|1	1	0.33	6	0.73	7	0.03	0.09	0.1
Q13627	Q96AG4	leucine rich repeat containing 59	LRRC59	55379	34.9	2|3|3	8	2.7	4|4|2	10	3.33	-2	0	0.8	0.79	-0.06	-0.06
Q13627	Q8ND56	LSM14A, mRNA processing body assembly factor	LSM14A	26065	50.5	2|6|6	14	4.7	10|3|3	16	5.33	-2	0	0.9	0.71	-0.04	-0.04
Q13627	Q86V48	leucine zipper protein 1	LUZP1	7798	120.3	25|28|23	76	25.3	5|4|5	14	4.67	62	1	5.4	0	0.52	0.57
Q13627	Q9UPN3	microtubule-actin crosslinking factor 1	MACF1	23499	838.3	2|2|3	7	2.3	2|3|2	7	2.33	0	0	1	0.66	0	0
Q13627	Q9UNF1	MAGE family member D2	MAGED2	10916	65	4|2|4	10	3.3	4|5|7	16	5.33	-6	0	0.6	0.79	-0.09	-0.1
Q13627	P46821	microtubule associated protein 1B	MAP1B	4131	270.6	58|65|55	178	59.3	3|2|3	8	2.67	170	1	22.3	0	0.63	0.7
Q13627	P27816	microtubule associated protein 4	MAP4	4134	121	57|58|56	171	57	30|32|22	84	28	87	0	2	0.74	0.72	0.8
Q13627	Q14244	microtubule associated protein 7	MAP7	9053	84.1	14|14|19	47	15.7	19|19|16	54	18	-7	0	0.9	0.76	-0.08	-0.09
Q13627	Q96T17	MAP7 domain containing 2	MAP7D2	256714	82	3|2|3	8	2.7	1|0|1	2	0.67	6	0.48	4	0.18	0.07	0.08
Q13627	Q9BPZ7	mitogen-activated protein kinase associated protein 1	MAPKAP1	79109	59.1	3|2|3	8	2.7	3|3|2	8	2.67	0	0	1	0.67	0	0
Q13627	P43243	matrin 3	MATR3	9782	94.6	17|10|16	43	14.3	19|12|16	47	15.67	-4	0	0.9	0.76	-0.04	-0.05
Q13627	Q9NUK0	muscleblind like splicing regulator 3	MBNL3	55796	38.5	2|1|2	5	1.7	2|2|1	5	1.67	0	0.01	1	0.62	0	0
Q13627	Q9HCC0	methylcrotonoyl-CoA carboxylase 2	MCCC2	64087	61.3	3|4|5	12	4	2|3|4	9	3	3	0	1.3	0.65	0.05	0.05
Q13627	P33993	minichromosome maintenance complex component 7	MCM7	4176	81.3	23|18|18	59	19.7	18|20|22	60	20	-1	0	1	0.77	-0.01	-0.01
Q13627	Q15648	mediator complex subunit 1	MED1	5469	168.5	2|1|2	5	1.7	1|1|1	3	1	2	0.08	1.7	0.5	0.01	0.01
Q13627	Q7L2J0	methylphosphate capping enzyme	MEPCE	56257	74.4	0|3|1	4	1.3	2|0|0	2	0.67	2	0.18	2	0.44	0.03	0.03
Q13627	Q8IVT2	mitotic spindle positioning	MISP	126353	75.4	2|0|2	4	1.3	1|1|0	2	0.67	2	0.19	2	0.43	0.03	0.03
Q13627	P46013	marker of proliferation Ki-67	MKI67	4288	358.7	21|22|21	64	21.3	11|14|15	40	13.33	24	0	1.6	0.73	0.07	0.07
Q13627	Q6WCQ1	myosin phosphatase Rho interacting protein	MPRIP	23164	116.5	3|1|1	5	1.7	0|0|0	0	0	5	0.33	16.7	0.22	0.04	0.05
Q13627	P82930	mitochondrial ribosomal protein S34	MRPS34	65993	25.7	5|4|3	12	4	2|3|5	10	3.33	2	0	1.2	0.67	0.08	0.09
Q13627	P11586	methylenetetrahydrofolate dehydrogenase, cyclohydrolase and formyltetrahydrofolate synthetase 1	MTHFD1	4522	101.6	7|8|7	22	7.3	10|11|11	32	10.67	-10	0	0.7	0.79	-0.1	-0.11
Q13627	P35580	myosin heavy chain 10	MYH10	4628	229	52|51|57	160	53.3	26|27|23	76	25.33	84	0	2.1	0.71	0.37	0.41
Q13627	Q7Z406	myosin heavy chain 14	MYH14	79784	227.9	15|12|13	40	13.3	7|10|8	25	8.33	15	0	1.6	0.7	0.07	0.07
Q13627	P35579	myosin heavy chain 9	MYH9	4627	226.5	385|401|408	1194	398	260|244|237	741	247	453	0	1.6	0.79	2	2.22
Q13627	P19105	myosin light chain 12A	MYL12A	10627	19.8	15|13|18	46	15.3	5|8|11	24	8	22	0.01	1.9	0.63	1.11	1.24
Q13627	P60660	myosin light chain 6	MYL6	4637	16.9	29|28|28	85	28.3	19|16|22	57	19	28	0	1.5	0.75	1.65	1.84
Q13627	P24844	myosin light chain 9	MYL9	10398	19.8	8|6|9	23	7.7	3|5|5	13	4.33	10	0.01	1.8	0.62	0.5	0.56
Q13627	Q9HD67	myosin X	MYO10	4651	237.3	2|1|2	5	1.7	0|0|0	0	0	5	0.62	16.7	0.13	0.02	0.02
Q13627	O00159	myosin IC	MYO1C	4641	121.7	9|11|11	31	10.3	3|3|2	8	2.67	23	0.92	3.9	0.02	0.19	0.21
Q13627	P55209	nucleosome assembly protein 1 like 1	NAP1L1	4673	45.4	1|0|3	4	1.3	1|4|3	8	2.67	-4	0	0.5	0.68	-0.09	-0.1
Q13627	P19338	nucleolin	NCL	4691	76.6	18|22|22	62	20.7	22|19|24	65	21.67	-3	0	1	0.77	-0.04	-0.04
Q13627	Q9Y618	nuclear receptor corepressor 2	NCOR2	9612	274.8	2|2|3	7	2.3	0|0|3	3	1	4	0.24	2.3	0.37	0.01	0.02
Q13627	P48681	nestin	NES	10763	177.4	1|4|1	6	2	1|0|2	3	1	3	0.21	2	0.42	0.02	0.02
Q13627	Q15233	non-POU domain containing octamer binding	NONO	4841	54.2	20|21|19	60	20	21|22|21	64	21.33	-4	0	0.9	0.79	-0.07	-0.08
Q13627	Q9NZM5	NOP53 ribosome biogenesis factor	NOP53	29997	54.4	8|10|5	23	7.7	11|10|10	31	10.33	-8	0	0.7	0.79	-0.15	-0.16
Q13627	P06748	nucleophosmin 1	NPM1	4869	32.6	21|24|18	63	21	17|17|23	57	19	6	0	1.1	0.76	0.18	0.2
Q13627	Q08J23	NOP2/Sun RNA methyltransferase family member 2	NSUN2	54888	86.5	6|4|5	15	5	8|7|6	21	7	-6	0	0.7	0.79	-0.07	-0.08
Q13627	Q14980	nuclear mitotic apparatus protein 1	NUMA1	4926	238.3	186|184|193	563	187.7	259|251|251	761	253.67	-198	0	0.7	0.79	-0.83	-0.92
Q13627	P49790	nucleoporin 153	NUP153	9972	153.9	3|5|5	13	4.3	0|0|0	0	0	13	1	43.3	0	0.08	0.09
Q13627	O75694	nucleoporin 155	NUP155	9631	155.2	3|4|4	11	3.7	4|3|4	11	3.67	0	0	1	0.69	0	0
Q13627	P35658	nucleoporin 214	NUP214	8021	213.6	15|9|13	37	12.3	7|9|3	19	6.33	18	0.01	2	0.59	0.08	0.09
Q13627	P37198	nucleoporin 62	NUP62	23636	53.3	7|7|4	18	6	2|2|2	6	2	12	0.51	3	0.18	0.23	0.25
Q13627	O15294	O-linked N-acetylglucosamine (GlcNAc) transferase	OGT	8473	116.9	2|6|4	12	4	0|0|2	2	0.67	10	0.66	6	0.06	0.09	0.1
Q13627	P11940	poly(A) binding protein cytoplasmic 1	PABPC1	26986	70.7	53|52|53	158	52.7	50|49|57	156	52	2	0	1	0.78	0.03	0.03
Q13627	Q13310	poly(A) binding protein cytoplasmic 4	PABPC4	8761	70.8	28|32|29	89	29.7	33|39|41	113	37.67	-24	0	0.8	0.79	-0.34	-0.38
Q13627	Q86U42	poly(A) binding protein nuclear 1	PABPN1	8106	32.7	1|1|2	4	1.3	2|2|3	7	2.33	-3	0	0.6	0.79	-0.09	-0.1
Q13627	Q8WX93	palladin, cytoskeletal associated protein	PALLD	23022	150.6	27|29|37	93	31	8|12|8	28	9.33	65	0.98	3.3	0	0.43	0.48
Q13627	Q96IZ0	pro-apoptotic WT1 regulator	PAWR	5074	36.6	12|10|10	32	10.7	1|1|3	5	1.67	27	1	6.4	0	0.74	0.82
Q13627	Q15365	poly(rC) binding protein 1	PCBP1	5093	37.5	6|10|10	26	8.7	14|15|14	43	14.33	-17	0	0.6	0.79	-0.45	-0.5
Q13627	Q15366	poly(rC) binding protein 2	PCBP2	5094	38.6	1|3|3	7	2.3	4|3|5	12	4	-5	0	0.6	0.79	-0.13	-0.14
Q13627	Q15154	pericentriolar material 1	PCM1	5108	228.5	7|7|5	19	6.3	1|4|4	9	3	10	0.07	2.1	0.5	0.04	0.05
Q13627	O95613	pericentrin	PCNT	5116	378	5|3|3	11	3.7	0|0|0	0	0	11	0.99	36.7	0	0.03	0.03
Q13627	Q8WUM4	programmed cell death 6 interacting protein	PDCD6IP	10015	96	5|1|2	8	2.7	0|4|4	8	2.67	0	0.01	1	0.61	0	0
Q13627	Q14432	phosphodiesterase 3A	PDE3A	5139	125	4|3|4	11	3.7	5|2|1	8	2.67	3	0.01	1.4	0.63	0.02	0.03
Q13627	Q96HC4	PDZ and LIM domain 5	PDLIM5	10611	63.9	15|14|18	47	15.7	4|2|1	7	2.33	40	1	6.7	0	0.63	0.7
Q13627	Q9NR12	PDZ and LIM domain 7	PDLIM7	9260	49.8	4|7|5	16	5.3	2|3|0	5	1.67	11	0.46	3.2	0.19	0.22	0.25
Q13627	Q9BRX2	pelota mRNA surveillance and ribosome rescue factor	PELO	53918	43.4	3|1|1	5	1.7	1|1|2	4	1.33	1	0.05	1.3	0.51	0.02	0.03
Q13627	Q01813	phosphofructokinase, platelet	PFKP	5214	85.6	1|1|3	5	1.7	2|2|1	5	1.67	0	0.02	1	0.58	0	0
Q13627	Q96HS1	PGAM family member 5, mitochondrial serine/threonine protein phosphatase	PGAM5	192111	32	19|15|13	47	15.7	18|13|20	51	17	-4	0	0.9	0.76	-0.12	-0.14
Q13627	P35232	prohibitin	PHB	5245	29.8	1|2|2	5	1.7	7|9|6	22	7.33	-17	0	0.2	0.79	-0.57	-0.63
Q13627	Q99623	prohibitin 2	PHB2	11331	33.3	3|5|4	12	4	7|10|9	26	8.67	-14	0	0.5	0.79	-0.42	-0.47
Q13627	O43175	phosphoglycerate dehydrogenase	PHGDH	26227	56.7	7|4|6	17	5.7	5|6|6	17	5.67	0	0	1	0.72	0	0
Q13627	Q86SQ0	pleckstrin homology like domain family B member 2	PHLDB2	90102	142.2	2|1|1	4	1.3	0|1|0	1	0.33	3	0.21	4	0.38	0.02	0.02
Q13627	P14618	pyruvate kinase M1/2	PKM	5315	57.9	24|29|26	79	26.3	27|25|19	71	23.67	8	0	1.1	0.77	0.14	0.15
Q13627	Q9Y446	plakophilin 3	PKP3	11187	87.1	2|3|0	5	1.7	2|0|0	2	0.67	3	0.29	2.5	0.35	0.03	0.04
Q13627	Q15149	plectin	PLEC	5339	531.8	904|921|951	2776	925.3	747|710|761	2218	739.33	558	0	1.3	0.79	1.05	1.17
Q13627	O60568	procollagen-lysine,2-oxoglutarate 5-dioxygenase 3	PLOD3	8985	84.8	2|2|2	6	2	2|3|6	11	3.67	-5	0	0.6	0.79	-0.06	-0.07
Q13627	Q9H307	pinin, desmosome associated protein	PNN	5411	81.6	9|8|7	24	8	12|8|9	29	9.67	-5	0	0.8	0.79	-0.06	-0.07
Q13627	Q9BY77	DNA polymerase delta interacting protein 3	POLDIP3	84271	46.1	7|8|5	20	6.7	7|13|11	31	10.33	-11	0	0.7	0.79	-0.24	-0.27
Q13627	A8CG34	POM121 transmembrane nucleoporin C	POM121C	100101267	125.1	2|2|1	5	1.7	1|1|0	2	0.67	3	0.19	2.5	0.43	0.02	0.03
Q13627	Q13136	PTPRF interacting protein alpha 1	PPFIA1	8500	135.8	4|6|6	16	5.3	1|1|0	2	0.67	14	0.93	8	0.01	0.1	0.11
Q13627	P62937	peptidylprolyl isomerase A	PPIA	5478	18	4|4|2	10	3.3	6|4|2	12	4	-2	0	0.8	0.79	-0.11	-0.12
Q13627	O60437	periplakin	PPL	5493	204.7	68|82|91	241	80.3	1|2|1	4	1.33	237	1	60.3	0	1.16	1.29
Q13627	P62136	protein phosphatase 1 catalytic subunit alpha	PPP1CA	5499	37.5	6|5|5	16	5.3	4|2|3	9	3	7	0.02	1.8	0.59	0.19	0.21
Q13627	P62140	protein phosphatase 1 catalytic subunit beta	PPP1CB	5500	37.2	5|6|3	14	4.7	4|4|4	12	4	2	0	1.2	0.68	0.05	0.06
Q13627	P36873	protein phosphatase 1 catalytic subunit gamma	PPP1CC	5501	37	3|5|2	10	3.3	3|2|2	7	2.33	3	0.03	1.4	0.56	0.08	0.09
Q13627	Q6NYC8	protein phosphatase 1 regulatory subunit 18	PPP1R18	170954	67.9	0|1|3	4	1.3	0|0|0	0	0	4	0.33	13.3	0.22	0.06	0.07
Q13627	P63151	protein phosphatase 2 regulatory subunit Balpha	PPP2R2A	5520	51.7	4|1|4	9	3	7|7|6	20	6.67	-11	0	0.5	0.79	-0.21	-0.24
Q13627	P53041	protein phosphatase 5 catalytic subunit	PPP5C	5536	56.9	4|3|1	8	2.7	1|0|2	3	1	5	0.31	2.7	0.25	0.09	0.1
Q13627	Q06830	peroxiredoxin 1	PRDX1	5052	22.1	11|11|16	38	12.7	13|13|11	37	12.33	1	0	1	0.74	0.05	0.05
Q13627	Q13162	peroxiredoxin 4	PRDX4	10549	30.5	3|2|3	8	2.7	2|2|3	7	2.33	1	0	1.1	0.65	0.03	0.04
Q13627	P13861	protein kinase cAMP-dependent type II regulatory subunit alpha	PRKAR2A	5576	45.5	7|5|4	16	5.3	3|0|1	4	1.33	12	0.59	4	0.16	0.26	0.29
Q13627	P78527	protein kinase, DNA-activated, catalytic polypeptide	PRKDC	5591	469.1	26|30|36	92	30.7	60|64|53	177	59	-85	0	0.5	0.79	-0.18	-0.2
Q13627	Q6P2Q9	pre-mRNA processing factor 8	PRPF8	10594	273.6	2|1|2	5	1.7	0|7|4	11	3.67	-6	0	0.5	0.79	-0.02	-0.02
Q13627	Q5JSZ5	proline rich coiled-coil 2B	PRRC2B	84726	243	14|11|20	45	15	10|12|14	36	12	9	0	1.3	0.73	0.04	0.04
Q13627	Q9Y520	proline rich coiled-coil 2C	PRRC2C	23215	316.9	6|14|10	30	10	4|7|13	24	8	6	0	1.3	0.7	0.02	0.02
Q13627	P26599	polypyrimidine tract binding protein 1	PTBP1	5725	57.2	0|2|2	4	1.3	5|2|1	8	2.67	-4	0	0.5	0.79	-0.07	-0.08
Q13627	Q53H96	pyrroline-5-carboxylate reductase 3	PYCR3	65263	28.7	3|8|6	17	5.7	7|9|7	23	7.67	-6	0	0.7	0.73	-0.21	-0.23
Q13627	P63244	receptor for activated C kinase 1	RACK1	10399	35.1	10|10|15	35	11.7	14|12|14	40	13.33	-5	0	0.9	0.76	-0.14	-0.16
Q13627	Q9P0K7	retinoic acid induced 14	RAI14	26064	110	5|3|3	11	3.7	1|0|1	2	0.67	9	0.7	5.5	0.03	0.08	0.09
Q13627	Q86SE5	RALY RNA binding protein like	RALYL	138046	32.3	2|1|1	4	1.3	1|1|1	3	1	1	0.04	1.3	0.54	0.03	0.03
Q13627	P62826	RAN, member RAS oncogene family	RAN	5901	24.4	9|10|10	29	9.7	10|11|6	27	9	2	0	1.1	0.74	0.08	0.09
Q13627	Q16576	RB binding protein 7, chromatin remodeling factor	RBBP7	5931	47.8	2|4|5	11	3.7	5|7|6	18	6	-7	0	0.6	0.79	-0.15	-0.16
Q13627	Q96PK6	RNA binding motif protein 14	RBM14	10432	69.5	41|54|51	146	48.7	49|47|44	140	46.67	6	0	1	0.78	0.09	0.1
Q13627	Q9Y5S9	RNA binding motif protein 8A	RBM8A	9939	19.9	3|5|3	11	3.7	6|7|6	19	6.33	-8	0	0.6	0.79	-0.4	-0.45
Q13627	P38159	RNA binding motif protein, X-linked	RBMX	27316	42.3	19|15|18	52	17.3	22|23|23	68	22.67	-16	0	0.8	0.79	-0.38	-0.42
Q13627	Q14257	reticulocalbin 2	RCN2	5955	36.9	8|8|5	21	7	2|5|4	11	3.67	10	0.03	1.9	0.56	0.27	0.3
Q13627	Q9BWE0	replication initiator 1	REPIN1	29803	63.6	1|3|3	7	2.3	2|3|3	8	2.67	-1	0	0.9	0.67	-0.02	-0.02
Q13627	Q8NCN4	ring finger protein 169	RNF169	254225	77.2	7|5|6	18	6	0|0|0	0	0	18	1	60	0	0.23	0.26
Q13627	Q15287	RNA binding protein with serine rich domain 1	RNPS1	10921	34.2	3|2|1	6	2	2|6|5	13	4.33	-7	0	0.5	0.79	-0.2	-0.23
Q13627	P27635	ribosomal protein L10	RPL10	6134	24.6	26|30|37	93	31	41|43|39	123	41	-30	0	0.8	0.79	-1.22	-1.36
Q13627	P62906	ribosomal protein L10a	RPL10A	4736	24.8	11|9|11	31	10.3	19|15|15	49	16.33	-18	0	0.6	0.79	-0.72	-0.81
Q13627	P62913	ribosomal protein L11	RPL11	6135	20.3	8|7|7	22	7.3	6|6|9	21	7	1	0	1.1	0.73	0.05	0.05
Q13627	P30050	ribosomal protein L12	RPL12	6136	17.8	5|6|7	18	6	12|12|7	31	10.33	-13	0	0.6	0.79	-0.73	-0.81
Q13627	P26373	ribosomal protein L13	RPL13	6137	24.3	27|26|24	77	25.7	31|31|39	101	33.67	-24	0	0.8	0.79	-0.99	-1.1
Q13627	P40429	ribosomal protein L13a	RPL13A	23521	23.6	26|23|25	74	24.7	33|36|29	98	32.67	-24	0	0.8	0.79	-1.02	-1.13
Q13627	P50914	ribosomal protein L14	RPL14	9045	23.4	13|15|14	42	14	16|11|12	39	13	3	0	1.1	0.75	0.13	0.14
Q13627	P61313	ribosomal protein L15	RPL15	6138	24.1	11|10|16	37	12.3	15|17|16	48	16	-11	0	0.8	0.79	-0.46	-0.51
Q13627	P18621	ribosomal protein L17	RPL17	6139	21.4	26|31|32	89	29.7	41|30|34	105	35	-16	0	0.9	0.79	-0.75	-0.83
Q13627	Q07020	ribosomal protein L18	RPL18	6141	21.6	13|12|13	38	12.7	18|17|20	55	18.33	-17	0	0.7	0.79	-0.79	-0.87
Q13627	Q02543	ribosomal protein L18a	RPL18A	6142	20.8	22|30|26	78	26	33|23|29	85	28.33	-7	0	0.9	0.77	-0.34	-0.37
Q13627	P84098	ribosomal protein L19	RPL19	6143	23.5	16|14|15	45	15	16|15|13	44	14.67	1	0	1	0.76	0.04	0.05
Q13627	P46778	ribosomal protein L21	RPL21	6144	18.6	15|12|15	42	14	13|16|16	45	15	-3	0	0.9	0.79	-0.16	-0.18
Q13627	P35268	ribosomal protein L22	RPL22	6146	14.8	3|2|3	8	2.7	3|2|2	7	2.33	1	0	1.1	0.65	0.07	0.08
Q13627	P62829	ribosomal protein L23	RPL23	9349	14.9	6|5|9	20	6.7	4|7|8	19	6.33	1	0	1.1	0.71	0.07	0.07
Q13627	P62750	ribosomal protein L23a	RPL23A	6147	17.7	9|13|13	35	11.7	13|15|16	44	14.67	-9	0	0.8	0.79	-0.51	-0.57
Q13627	P83731	ribosomal protein L24	RPL24	6152	17.8	7|8|11	26	8.7	10|10|10	30	10	-4	0	0.9	0.74	-0.22	-0.25
Q13627	P61254	ribosomal protein L26	RPL26	6154	17.3	9|12|14	35	11.7	10|15|11	36	12	-1	0	1	0.75	-0.06	-0.06
Q13627	Q9UNX3	ribosomal protein L26 like 1	RPL26L1	51121	17.3	11|12|14	37	12.3	10|15|12	37	12.33	0	0	1	0.75	0	0
Q13627	P61353	ribosomal protein L27	RPL27	6155	15.8	4|6|5	15	5	7|7|5	19	6.33	-4	0	0.8	0.79	-0.25	-0.28
Q13627	P46776	ribosomal protein L27a	RPL27A	6157	16.6	9|12|9	30	10	14|9|13	36	12	-6	0	0.8	0.79	-0.36	-0.4
Q13627	P46779	ribosomal protein L28	RPL28	6158	15.7	14|17|23	54	18	16|18|15	49	16.33	5	0	1.1	0.75	0.32	0.35
Q13627	P47914	ribosomal protein L29	RPL29	6159	17.8	4|4|4	12	4	5|5|5	15	5	-3	0	0.8	0.79	-0.17	-0.19
Q13627	P39023	ribosomal protein L3	RPL3	6122	46.1	27|26|37	90	30	42|31|32	105	35	-15	0	0.9	0.78	-0.33	-0.36
Q13627	P62888	ribosomal protein L30	RPL30	6156	12.8	0|4|7	11	3.7	9|5|4	18	6	-7	0	0.6	0.72	-0.55	-0.61
Q13627	P62899	ribosomal protein L31	RPL31	6160	14.5	4|5|7	16	5.3	7|7|7	21	7	-5	0	0.8	0.79	-0.35	-0.38
Q13627	P62910	ribosomal protein L32	RPL32	6161	15.9	17|22|17	56	18.7	19|21|23	63	21	-7	0	0.9	0.77	-0.44	-0.49
Q13627	P49207	ribosomal protein L34	RPL34	6164	13.3	9|8|9	26	8.7	7|4|3	14	4.67	12	0	1.9	0.64	0.9	1
Q13627	P42766	ribosomal protein L35	RPL35	11224	14.6	8|10|11	29	9.7	14|9|9	32	10.67	-3	0	0.9	0.75	-0.21	-0.23
Q13627	P18077	ribosomal protein L35a	RPL35A	6165	12.5	4|6|5	15	5	3|7|6	16	5.33	-1	0	0.9	0.72	-0.08	-0.09
Q13627	Q9Y3U8	ribosomal protein L36	RPL36	25873	12.3	4|3|5	12	4	5|4|3	12	4	0	0	1	0.7	0	0
Q13627	Q969Q0	ribosomal protein L36a like	RPL36AL	6166	12.5	0|2|4	6	2	7|2|3	12	4	-6	0	0.5	0.79	-0.48	-0.53
Q13627	P61927	ribosomal protein L37	RPL37	6167	11.1	2|2|2	6	2	1|1|1	3	1	3	0.11	2	0.46	0.27	0.3
Q13627	P61513	ribosomal protein L37a	RPL37A	6168	10.3	1|3|0	4	1.3	5|3|6	14	4.67	-10	0	0.3	0.79	-0.97	-1.08
Q13627	P63173	ribosomal protein L38	RPL38	6169	8.2	3|3|4	10	3.3	3|3|3	9	3	1	0	1.1	0.67	0.12	0.14
Q13627	P62891	ribosomal protein L39	RPL39	6170	6.4	4|3|3	10	3.3	3|4|3	10	3.33	0	0	1	0.69	0	0
Q13627	P36578	ribosomal protein L4	RPL4	6124	47.7	38|44|46	128	42.7	47|46|46	139	46.33	-11	0	0.9	0.79	-0.23	-0.26
Q13627	P46777	ribosomal protein L5	RPL5	6125	34.4	6|7|9	22	7.3	5|8|7	20	6.67	2	0	1.1	0.72	0.06	0.06
Q13627	Q02878	ribosomal protein L6	RPL6	6128	32.7	30|32|31	93	31	28|24|30	82	27.33	11	0	1.1	0.77	0.34	0.37
Q13627	P18124	ribosomal protein L7	RPL7	6129	29.2	26|21|23	70	23.3	29|23|25	77	25.67	-7	0	0.9	0.77	-0.24	-0.27
Q13627	P62424	ribosomal protein L7a	RPL7A	6130	30	14|15|18	47	15.7	21|22|15	58	19.33	-11	0	0.8	0.79	-0.37	-0.41
Q13627	P62917	ribosomal protein L8	RPL8	6132	28	20|18|23	61	20.3	24|25|20	69	23	-8	0	0.9	0.79	-0.29	-0.32
Q13627	P32969	ribosomal protein L9	RPL9	6133	21.9	1|2|1	4	1.3	2|1|0	3	1	1	0.04	1.3	0.54	0.05	0.05
Q13627	P05388	ribosomal protein lateral stalk subunit P0	RPLP0	6175	34.3	7|7|12	26	8.7	12|10|12	34	11.33	-8	0	0.8	0.75	-0.23	-0.26
Q13627	P05386	ribosomal protein lateral stalk subunit P1	RPLP1	6176	11.5	3|3|4	10	3.3	4|4|3	11	3.67	-1	0	0.9	0.7	-0.09	-0.1
Q13627	P05387	ribosomal protein lateral stalk subunit P2	RPLP2	6181	11.7	9|12|10	31	10.3	10|9|14	33	11	-2	0	0.9	0.75	-0.17	-0.19
Q13627	P04843	ribophorin I	RPN1	6184	68.6	1|5|4	10	3.3	4|3|5	12	4	-2	0	0.8	0.7	-0.03	-0.03
Q13627	P46783	ribosomal protein S10	RPS10	6204	18.9	5|6|6	17	5.7	6|5|7	18	6	-1	0	0.9	0.79	-0.05	-0.06
Q13627	P62280	ribosomal protein S11	RPS11	6205	18.4	15|16|26	57	19	30|23|19	72	24	-15	0	0.8	0.77	-0.81	-0.9
Q13627	P25398	ribosomal protein S12	RPS12	6206	14.5	4|5|6	15	5	12|7|5	24	8	-9	0	0.6	0.79	-0.62	-0.69
Q13627	P62277	ribosomal protein S13	RPS13	6207	17.2	7|9|6	22	7.3	9|10|11	30	10	-8	0	0.7	0.79	-0.46	-0.52
Q13627	P62263	ribosomal protein S14	RPS14	6208	16.3	15|17|18	50	16.7	15|20|17	52	17.33	-2	0	1	0.76	-0.12	-0.14
Q13627	P62841	ribosomal protein S15	RPS15	6209	17	12|12|13	37	12.3	9|7|13	29	9.67	8	0	1.3	0.73	0.47	0.52
Q13627	P62244	ribosomal protein S15a	RPS15A	6210	14.8	7|4|6	17	5.7	6|11|9	26	8.67	-9	0	0.7	0.79	-0.61	-0.67
Q13627	P62249	ribosomal protein S16	RPS16	6217	16.4	10|12|12	34	11.3	15|15|15	45	15	-11	0	0.8	0.79	-0.67	-0.74
Q13627	P08708	ribosomal protein S17	RPS17	6218	15.6	7|6|9	22	7.3	13|11|11	35	11.67	-13	0	0.6	0.79	-0.84	-0.93
Q13627	P62269	ribosomal protein S18	RPS18	6222	17.7	35|37|37	109	36.3	34|35|34	103	34.33	6	0	1.1	0.78	0.34	0.38
Q13627	P39019	ribosomal protein S19	RPS19	6223	16.1	13|9|11	33	11	12|12|13	37	12.33	-4	0	0.9	0.75	-0.25	-0.28
Q13627	P15880	ribosomal protein S2	RPS2	6187	31.3	26|33|33	92	30.7	34|33|31	98	32.67	-6	0	0.9	0.78	-0.19	-0.21
Q13627	P60866	ribosomal protein S20	RPS20	6224	13.4	3|3|5	11	3.7	4|6|5	15	5	-4	0	0.7	0.79	-0.3	-0.33
Q13627	P62266	ribosomal protein S23	RPS23	6228	15.8	5|4|3	12	4	6|4|3	13	4.33	-1	0	0.9	0.7	-0.06	-0.07
Q13627	P62847	ribosomal protein S24	RPS24	6229	15.4	7|6|7	20	6.7	7|10|7	24	8	-4	0	0.8	0.79	-0.26	-0.29
Q13627	P62851	ribosomal protein S25	RPS25	6230	13.7	7|8|8	23	7.7	6|7|8	21	7	2	0	1.1	0.73	0.15	0.16
Q13627	P62854	40S ribosomal protein S26	RPS26	6231	13	6|5|9	20	6.7	14|5|3	22	7.33	-2	0	0.9	0.73	-0.15	-0.17
Q13627	P42677	ribosomal protein S27	RPS27	6232	9.5	9|14|12	35	11.7	14|10|16	40	13.33	-5	0	0.9	0.76	-0.53	-0.59
Q13627	P62979	ribosomal protein S27a	RPS27A	6233	18	3|3|7	13	4.3	16|5|5	26	8.67	-13	0	0.5	0.79	-0.72	-0.8
Q13627	Q71UM5	ribosomal protein S27 like	RPS27L	51065	9.5	8|12|11	31	10.3	10|10|14	34	11.33	-3	0	0.9	0.75	-0.32	-0.35
Q13627	P62857	ribosomal protein S28	RPS28	6234	7.8	1|0|3	4	1.3	0|2|2	4	1.33	0	0.04	1	0.53	0	0
Q13627	P62273	ribosomal protein S29	RPS29	6235	6.7	12|15|13	40	13.3	15|14|12	41	13.67	-1	0	1	0.76	-0.15	-0.17
Q13627	P23396	ribosomal protein S3	RPS3	6188	26.7	26|28|30	84	28	28|27|24	79	26.33	5	0	1.1	0.77	0.19	0.21
Q13627	P61247	ribosomal protein S3A	RPS3A	6189	29.9	13|13|17	43	14.3	19|23|19	61	20.33	-18	0	0.7	0.79	-0.6	-0.67
Q13627	P62701	ribosomal protein S4, X-linked	RPS4X	6191	29.6	24|28|28	80	26.7	36|34|34	104	34.67	-24	0	0.8	0.79	-0.81	-0.9
Q13627	P46782	ribosomal protein S5	RPS5	6193	22.9	5|6|9	20	6.7	15|11|11	37	12.33	-17	0	0.5	0.79	-0.74	-0.83
Q13627	P62753	ribosomal protein S6	RPS6	6194	28.7	18|21|21	60	20	26|20|17	63	21	-3	0	1	0.79	-0.1	-0.12
Q13627	P62081	ribosomal protein S7	RPS7	6201	22.1	4|4|4	12	4	7|6|7	20	6.67	-8	0	0.6	0.79	-0.36	-0.4
Q13627	P62241	ribosomal protein S8	RPS8	6202	24.2	22|25|33	80	26.7	34|27|28	89	29.67	-9	0	0.9	0.77	-0.37	-0.41
Q13627	P46781	ribosomal protein S9	RPS9	6203	22.6	25|22|20	67	22.3	20|24|22	66	22	1	0	1	0.77	0.04	0.05
Q13627	Q9Y3I0	RNA 2',3'-cyclic phosphate and 5'-OH ligase	RTCB	51493	55.2	13|19|18	50	16.7	14|15|15	44	14.67	6	0	1.1	0.75	0.11	0.12
Q13627	Q9Y224	RNA transcription, translation and transport factor	RTRAF	51637	28.1	7|10|7	24	8	16|8|6	30	10	-6	0	0.8	0.79	-0.21	-0.24
Q13627	Q9Y265	RuvB like AAA ATPase 1	RUVBL1	8607	50.2	0|3|2	5	1.7	3|0|0	3	1	2	0.18	1.7	0.44	0.04	0.04
Q13627	Q9Y230	RuvB like AAA ATPase 2	RUVBL2	10856	51.2	3|2|1	6	2	2|2|2	6	2	0	0.01	1	0.63	0	0
Q13627	P60903	S100 calcium binding protein A10	S100A10	6281	11.2	3|0|4	7	2.3	0|0|1	1	0.33	6	0.64	7	0.09	0.54	0.6
Q13627	P06703	S100 calcium binding protein A6	S100A6	6277	10.2	2|2|2	6	2	2|2|2	6	2	0	0	1	0.79	0	0
Q13627	Q15424	scaffold attachment factor B	SAFB	6294	102.6	1|2|2	5	1.7	0|1|0	1	0.33	4	0.42	5	0.19	0.04	0.04
Q13627	Q14151	scaffold attachment factor B2	SAFB2	9667	107.5	4|2|5	11	3.7	0|1|0	1	0.33	10	0.87	11	0.02	0.09	0.1
Q13627	O00422	Sin3A associated protein 18	SAP18	10284	17.6	0|2|2	4	1.3	3|3|2	8	2.67	-4	0	0.5	0.79	-0.23	-0.25
Q13627	Q6UWP8	suprabasin	SBSN	374897	60.5	2|2|1	5	1.7	3|2|1	6	2	-1	0	0.8	0.79	-0.02	-0.02
Q13627	Q14160	scribbled planar cell polarity protein	SCRIB	23513	174.9	7|4|1	12	4	3|6|6	15	5	-3	0	0.8	0.7	-0.02	-0.02
Q13627	O00560	syndecan binding protein	SDCBP	6386	32.4	1|2|2	5	1.7	0|0|0	0	0	5	0.62	16.7	0.13	0.15	0.17
Q13627	P31040	succinate dehydrogenase complex flavoprotein subunit A	SDHA	6389	72.7	0|1|3	4	1.3	2|1|2	5	1.67	-1	0.02	0.8	0.58	-0.01	-0.02
Q13627	P55735	SEC13 homolog, nuclear pore and COPII coat complex component	SEC13	6396	35.5	4|7|7	18	6	13|8|4	25	8.33	-7	0	0.7	0.79	-0.2	-0.22
Q13627	O15027	SEC16 homolog A, endoplasmic reticulum export factor	SEC16A	9919	233.5	69|73|76	218	72.7	63|65|68	196	65.33	22	0	1.1	0.78	0.09	0.1
Q13627	Q15436	Sec23 homolog A, coat complex II component	SEC23A	10484	86.2	2|1|2	5	1.7	1|3|1	5	1.67	0	0.01	1	0.62	0	0
Q13627	O95487	SEC24 homolog B, COPII coat complex component	SEC24B	10427	137.4	2|2|2	6	2	1|2|1	4	1.33	2	0.04	1.5	0.53	0.01	0.02
Q13627	P53992	SEC24 homolog C, COPII coat complex component	SEC24C	9632	118.3	3|3|1	7	2.3	0|0|1	1	0.33	6	0.63	7	0.12	0.05	0.06
Q13627	O94979	SEC31 homolog A, COPII coat complex component	SEC31A	22872	133	2|1|1	4	1.3	0|0|0	0	0	4	0.31	13.3	0.27	0.03	0.03
Q13627	Q8NC51	SERPINE1 mRNA binding protein 1	SERBP1	26135	45	12|18|16	46	15.3	13|13|14	40	13.33	6	0	1.2	0.75	0.13	0.15
Q13627	P50454	serpin family H member 1	SERPINH1	871	46.4	5|9|8	22	7.3	4|5|4	13	4.33	9	0.01	1.7	0.62	0.19	0.22
Q13627	Q15637	splicing factor 1	SF1	7536	68.3	2|1|4	7	2.3	6|6|5	17	5.67	-10	0	0.4	0.79	-0.15	-0.16
Q13627	P31947	stratifin	SFN	2810	27.8	3|3|2	8	2.7	14|2|1	17	5.67	-9	0	0.5	0.79	-0.32	-0.36
Q13627	P23246	splicing factor proline and glutamine rich	SFPQ	6421	76.1	26|21|18	65	21.7	27|25|29	81	27	-16	0	0.8	0.79	-0.21	-0.23
Q13627	P53007	solute carrier family 25 member 1	SLC25A1	6576	34	2|2|2	6	2	0|1|2	3	1	3	0.11	2	0.46	0.09	0.1
Q13627	Q9UJS0	solute carrier family 25 member 13	SLC25A13	10165	74.2	5|5|5	15	5	3|6|6	15	5	0	0	1	0.79	0	0
Q13627	Q00325	solute carrier family 25 member 3	SLC25A3	5250	40.1	4|2|5	11	3.7	3|2|6	11	3.67	0	0	1	0.68	0	0
Q13627	P05141	solute carrier family 25 member 5	SLC25A5	292	32.9	20|20|22	62	20.7	25|22|23	70	23.33	-8	0	0.9	0.79	-0.24	-0.27
Q13627	P12236	solute carrier family 25 member 6	SLC25A6	293	32.9	17|17|17	51	17	17|20|20	57	19	-6	0	0.9	0.79	-0.18	-0.2
Q13627	P08195	solute carrier family 3 member 2	SLC3A2	6520	68	3|3|5	11	3.7	7|4|5	16	5.33	-5	0	0.7	0.79	-0.07	-0.08
Q13627	Q92922	SWI/SNF related, matrix associated, actin dependent regulator of chromatin subfamily c member 1	SMARCC1	6599	122.9	2|1|3	6	2	2|0|2	4	1.33	2	0.06	1.5	0.51	0.02	0.02
Q13627	Q9UQE7	structural maintenance of chromosomes 3	SMC3	9126	141.5	2|4|2	8	2.7	3|2|6	11	3.67	-3	0	0.7	0.7	-0.02	-0.02
Q13627	O75643	small nuclear ribonucleoprotein U5 subunit 200	SNRNP200	23020	244.5	2|2|0	4	1.3	4|1|0	5	1.67	-1	0.01	0.8	0.6	0	0
Q13627	P62318	small nuclear ribonucleoprotein D3 polypeptide	SNRPD3	6634	13.9	2|1|2	5	1.7	1|1|2	4	1.33	1	0.03	1.3	0.57	0.07	0.08
Q13627	P18583	SON DNA binding protein	SON	6651	263.8	1|2|2	5	1.7	1|2|1	4	1.33	1	0.03	1.3	0.57	0	0
Q13627	Q86XZ4	spermatogenesis associated serine rich 2	SPATS2	65244	59.5	1|3|1	5	1.7	1|0|2	3	1	2	0.11	1.7	0.48	0.03	0.04
Q13627	Q9NUQ6	spermatogenesis associated serine rich 2 like	SPATS2L	26010	61.7	4|3|3	10	3.3	0|1|1	2	0.67	8	0.66	5	0.06	0.13	0.14
Q13627	Q13813	spectrin alpha, non-erythrocytic 1	SPTAN1	6709	284.5	10|7|6	23	7.7	1|1|1	3	1	20	0.97	7.7	0	0.07	0.08
Q13627	Q01082	spectrin beta, non-erythrocytic 1	SPTBN1	6711	274.6	3|4|4	11	3.7	2|0|0	2	0.67	9	0.66	5.5	0.05	0.03	0.04
Q13627	Q13501	sequestosome 1	SQSTM1	8878	47.7	13|10|14	37	12.3	1|1|1	3	1	34	1	12.3	0	0.71	0.79
Q13627	P37108	signal recognition particle 14	SRP14	6727	14.6	2|3|2	7	2.3	2|5|2	9	3	-2	0	0.8	0.79	-0.14	-0.15
Q13627	P61011	signal recognition particle 54	SRP54	6729	55.7	2|1|1	4	1.3	2|2|2	6	2	-2	0	0.7	0.79	-0.04	-0.04
Q13627	Q9UQ35	serine/arginine repetitive matrix 2	SRRM2	23524	299.6	17|16|14	47	15.7	32|31|29	92	30.67	-45	0	0.5	0.79	-0.15	-0.17
Q13627	P84103	serine and arginine rich splicing factor 3	SRSF3	6428	19.3	1|2|1	4	1.3	2|2|2	6	2	-2	0	0.7	0.79	-0.1	-0.12
Q13627	Q9Y3F4	serine/threonine kinase receptor associated protein	STRAP	11171	38.4	2|4|3	9	3	1|2|3	6	2	3	0.03	1.5	0.57	0.08	0.09
Q13627	O60506	synaptotagmin binding cytoplasmic RNA interacting protein	SYNCRIP	10492	69.6	13|8|12	33	11	9|10|13	32	10.67	1	0	1	0.74	0.01	0.02
Q13627	Q9Y6A5	transforming acidic coiled-coil containing protein 3	TACC3	10460	90.4	1|1|3	5	1.7	0|0|0	0	0	5	0.33	16.7	0.22	0.06	0.06
Q13627	Q92804	TATA-box binding protein associated factor 15	TAF15	8148	61.8	32|33|28	93	31	34|30|33	97	32.33	-4	0	1	0.78	-0.06	-0.07
Q13627	P37802	transgelin 2	TAGLN2	8407	22.4	2|0|3	5	1.7	3|1|1	5	1.67	0	0.02	1	0.58	0	0
Q13627	Q9BZK7	transducin beta like 1 X-linked receptor 1	TBL1XR1	79718	55.6	13|13|17	43	14.3	10|10|11	31	10.33	12	0	1.4	0.72	0.22	0.24
Q13627	Q13428	treacle ribosome biogenesis factor 1	TCOF1	6949	152.1	15|8|16	39	13	11|11|14	36	12	3	0	1.1	0.74	0.02	0.02
Q13627	P17987	t-complex 1	TCP1	6950	60.3	4|2|3	9	3	3|4|1	8	2.67	1	0	1.1	0.65	0.02	0.02
Q13627	Q9NZ01	trans-2,3-enoyl-CoA reductase	TECR	9524	36	2|1|3	6	2	6|3|1	10	3.33	-4	0	0.6	0.79	-0.11	-0.12
Q13627	Q9UGI8	testin LIM domain protein	TES	26136	48	1|3|2	6	2	0|0|0	0	0	6	0.64	20	0.1	0.13	0.14
Q13627	Q92734	TRK-fused gene	TFG	10342	43.4	27|21|26	74	24.7	26|24|27	77	25.67	-3	0	1	0.77	-0.07	-0.08
Q13627	P21980	transglutaminase 2	TGM2	7052	77.3	15|16|21	52	17.3	0|1|3	4	1.33	48	1	13	0	0.62	0.69
Q13627	Q9Y2W1	thyroid hormone receptor associated protein 3	THRAP3	9967	108.7	113|117|114	344	114.7	129|120|123	372	124	-28	0	0.9	0.79	-0.26	-0.29
Q13627	Q07157	tight junction protein 1	TJP1	7082	195.5	3|1|1	5	1.7	0|0|0	0	0	5	0.33	16.7	0.22	0.03	0.03
Q13627	Q9UDY2	tight junction protein 2	TJP2	9414	134	6|5|2	13	4.3	0|0|0	0	0	13	0.98	43.3	0	0.1	0.11
Q13627	Q9Y2C9	toll like receptor 6	TLR6	10333	91.9	2|2|2	6	2	2|2|2	6	2	0	0	1	0.79	0	0
Q13627	Q9NYL9	tropomodulin 3	TMOD3	29766	39.6	5|2|3	10	3.3	0|0|0	0	0	10	0.97	33.3	0	0.25	0.28
Q13627	Q9NRS4	transmembrane protease, serine 4	TMPRSS4	56649	48.2	1|1|2	4	1.3	0|1|1	2	0.67	2	0.09	2	0.49	0.04	0.05
Q13627	Q9C0C2	tankyrase 1 binding protein 1	TNKS1BP1	85456	181.8	11|10|13	34	11.3	0|0|0	0	0	34	1	113.3	0	0.19	0.21
Q13627	Q68CZ2	tensin 3	TNS3	64759	155.3	16|20|17	53	17.7	17|9|5	31	10.33	22	0	1.7	0.71	0.14	0.16
Q13627	Q12888	tumor protein p53 binding protein 1	TP53BP1	7158	213.6	6|11|12	29	9.7	21|12|11	44	14.67	-15	0	0.7	0.79	-0.07	-0.08
Q13627	P09493	tropomyosin 1	TPM1	7168	32.7	14|14|15	43	14.3	6|4|7	17	5.67	26	0.21	2.5	0.38	0.79	0.88
Q13627	P06753	tropomyosin 3	TPM3	7170	33	17|14|16	47	15.7	5|5|7	17	5.67	30	0.55	2.8	0.17	0.91	1.01
Q13627	P67936	tropomyosin 4	TPM4	7171	28.5	27|27|29	83	27.7	8|5|8	21	7	62	1	4	0	2.17	2.42
Q13627	P12270	translocated promoter region, nuclear basket protein	TPR	7175	267.3	9|6|4	19	6.3	2|0|0	2	0.67	17	0.88	9.5	0.02	0.06	0.07
Q13627	Q9ULW0	TPX2, microtubule nucleation factor	TPX2	22974	85.7	21|16|29	66	22	6|8|7	21	7	45	0.65	3.1	0.07	0.53	0.58
Q13627	O14545	TRAF-type zinc finger domain containing 1	TRAFD1	10906	64.8	2|2|1	5	1.7	2|2|0	4	1.33	1	0.02	1.3	0.58	0.02	0.02
Q13627	Q12931	TNF receptor associated protein 1	TRAP1	10131	80.1	2|3|2	7	2.3	2|2|2	6	2	1	0.01	1.2	0.63	0.01	0.01
Q13627	Q8WVT3	trafficking protein particle complex 12	TRAPPC12	51112	79.4	0|2|2	4	1.3	0|1|0	1	0.33	3	0.42	4	0.19	0.04	0.04
Q13627	Q14258	tripartite motif containing 25	TRIM25	7706	71	2|0|2	4	1.3	0|1|0	1	0.33	3	0.42	4	0.19	0.04	0.05
Q13627	P14373	tripartite motif containing 27	TRIM27	5987	58.5	1|1|2	4	1.3	6|3|4	13	4.33	-9	0	0.3	0.79	-0.15	-0.17
Q13627	Q13263	tripartite motif containing 28	TRIM28	10155	88.6	10|7|10	27	9	14|13|16	43	14.33	-16	0	0.6	0.79	-0.18	-0.2
Q13627	Q9H2D6	TRIO and F-actin binding protein	TRIOBP	11078	261.4	3|3|1	7	2.3	0|0|0	0	0	7	0.66	23.3	0.05	0.03	0.03
Q13627	Q15645	thyroid hormone receptor interactor 13	TRIP13	9319	48.6	1|1|4	6	2	2|2|2	6	2	0	0.02	1	0.58	0	0
Q13627	Q15654	thyroid hormone receptor interactor 6	TRIP6	7205	50.3	8|4|5	17	5.7	9|6|3	18	6	-1	0	0.9	0.72	-0.02	-0.02
Q13627	Q9BVS5	tRNA methyltransferase 61B	TRMT61B	55006	53	22|28|27	77	25.7	45|40|38	123	41	-46	0	0.6	0.79	-0.87	-0.97
Q13627	Q71U36	tubulin alpha 1a	TUBA1A	7846	50.1	59|71|64	194	64.7	66|68|70	204	68	-10	0	1	0.79	-0.2	-0.22
Q13627	Q9BQE3	tubulin alpha 1c	TUBA1C	84790	49.9	62|70|63	195	65	67|62|68	197	65.67	-2	0	1	0.78	-0.04	-0.04
Q13627	P68366	tubulin alpha 4a	TUBA4A	7277	49.9	55|73|64	192	64	62|66|64	192	64	0	0	1	0.78	0	0
Q13627	P07437	tubulin beta class I	TUBB	203068	49.7	50|65|64	179	59.7	73|60|67	200	66.67	-21	0	0.9	0.79	-0.42	-0.47
Q13627	Q13885	tubulin beta 2A class IIa	TUBB2A	7280	49.9	36|43|50	129	43	49|43|49	141	47	-12	0	0.9	0.78	-0.24	-0.27
Q13627	P68371	tubulin beta 4B class IVb	TUBB4B	10383	49.8	44|55|57	156	52	65|51|61	177	59	-21	0	0.9	0.79	-0.42	-0.47
Q13627	Q9BUF5	tubulin beta 6 class V	TUBB6	84617	49.9	15|19|19	53	17.7	17|15|15	47	15.67	6	0	1.1	0.76	0.12	0.13
Q13627	P49411	Tu translation elongation factor, mitochondrial	TUFM	7284	49.5	32|33|39	104	34.7	36|33|34	103	34.33	1	0	1	0.78	0.02	0.02
Q13627	Q2TAM9	tumor suppressor candidate 1	TUSC1	286319	23.4	6|6|7	19	6.3	4|4|5	13	4.33	6	0	1.5	0.67	0.26	0.29
Q13627	P40222	taxilin alpha	TXLNA	200081	61.9	4|1|2	7	2.3	0|0|0	0	0	7	0.64	23.3	0.08	0.11	0.13
Q13627	P10599	thioredoxin	TXN	7295	11.7	4|4|3	11	3.7	2|2|2	6	2	5	0.05	1.8	0.52	0.43	0.47
Q13627	O15042	U2 snRNP associated SURP domain containing	U2SURP	23350	118.3	4|7|8	19	6.3	9|10|12	31	10.33	-12	0	0.6	0.79	-0.1	-0.11
Q13627	Q5T6F2	ubiquitin associated protein 2	UBAP2	55833	117.1	21|22|25	68	22.7	12|20|13	45	15	23	0	1.5	0.74	0.2	0.22
Q13627	Q14157	ubiquitin associated protein 2 like	UBAP2L	9898	114.5	2|2|1	5	1.7	7|9|6	22	7.33	-17	0	0.2	0.79	-0.15	-0.16
Q13627	P31930	ubiquinol-cytochrome c reductase core protein 1	UQCRC1	7384	52.6	2|2|2	6	2	5|3|5	13	4.33	-7	0	0.5	0.79	-0.13	-0.15
Q13627	P22695	ubiquinol-cytochrome c reductase core protein 2	UQCRC2	7385	48.4	1|3|4	8	2.7	2|3|1	6	2	2	0.03	1.3	0.57	0.04	0.05
Q13627	P46939	utrophin	UTRN	7402	394.5	2|2|1	5	1.7	0|0|0	0	0	5	0.62	16.7	0.13	0.01	0.01
Q13627	P08670	vimentin	VIM	7431	53.7	143|153|148	444	148	132|140|131	403	134.33	41	0	1.1	0.79	0.76	0.85
Q13627	O75717	WD repeat and HMG-box DNA binding protein 1	WDHD1	11169	126	1|4|4	9	3	0|0|0	0	0	9	0.67	30	0.04	0.07	0.08
Q13627	P13010	X-ray repair cross complementing 5	XRCC5	7520	82.7	11|14|13	38	12.7	18|22|15	55	18.33	-17	0	0.7	0.79	-0.21	-0.23
Q13627	P12956	X-ray repair cross complementing 6	XRCC6	2547	69.8	18|24|27	69	23	26|30|33	89	29.67	-20	0	0.8	0.79	-0.29	-0.32
Q13627	Q9H0D6	5'-3' exoribonuclease 2	XRN2	22803	108.6	4|1|0	5	1.7	1|1|1	3	1	2	0.21	1.7	0.42	0.02	0.02
Q13627	P67809	Y-box binding protein 1	YBX1	4904	35.9	33|31|33	97	32.3	44|39|48	131	43.67	-34	0	0.7	0.79	-0.95	-1.05
Q13627	P16989	Y-box binding protein 3	YBX3	8531	40.1	10|13|13	36	12	14|13|15	42	14	-6	0	0.9	0.79	-0.15	-0.17
Q13627	P49750	YLP motif containing 1	YLPM1	56252	220	40|44|46	130	43.3	59|49|63	171	57	-41	0	0.8	0.79	-0.19	-0.21
Q13627	P62258	tyrosine 3-monooxygenase/tryptophan 5-monooxygenase activation protein epsilon	YWHAE	7531	29.2	7|6|5	18	6	5|4|3	12	4	6	0	1.5	0.66	0.21	0.23
Q13627	P61981	tyrosine 3-monooxygenase/tryptophan 5-monooxygenase activation protein gamma	YWHAG	7532	28.3	6|4|4	14	4.7	4|4|3	11	3.67	3	0	1.3	0.67	0.11	0.12
Q13627	Q04917	tyrosine 3-monooxygenase/tryptophan 5-monooxygenase activation protein eta	YWHAH	7533	28.2	3|3|3	9	3	3|2|2	7	2.33	2	0	1.3	0.64	0.07	0.08
Q13627	P27348	tyrosine 3-monooxygenase/tryptophan 5-monooxygenase activation protein theta	YWHAQ	10971	27.8	3|6|7	16	5.3	8|7|4	19	6.33	-3	0	0.8	0.73	-0.11	-0.12
Q13627	P63104	tyrosine 3-monooxygenase/tryptophan 5-monooxygenase activation protein zeta	YWHAZ	7534	27.7	4|5|3	12	4	6|5|3	14	4.67	-2	0	0.9	0.71	-0.07	-0.08
Q13627	Q86VM9	zinc finger CCCH-type containing 18	ZC3H18	124245	106.4	3|2|2	7	2.3	3|1|2	6	2	1	0.01	1.2	0.63	0.01	0.01
Q13627	Q7Z2W4	zinc finger CCCH-type containing, antiviral 1	ZC3HAV1	56829	101.4	7|5|6	18	6	3|4|4	11	3.67	7	0.01	1.6	0.63	0.07	0.08
Q13627	Q9UKY1	zinc fingers and homeoboxes 1	ZHX1	11244	98.1	4|4|4	12	4	4|4|4	12	4	0	0	1	0.79	0	0
Q13627	O75362	zinc finger protein 217	ZNF217	7764	115.3	2|1|1	4	1.3	1|0|1	2	0.67	2	0.09	2	0.49	0.02	0.02
Q13627	Q14966	zinc finger protein 638	ZNF638	27332	220.6	1|3|0	4	1.3	5|5|3	13	4.33	-9	0	0.3	0.79	-0.04	-0.05

## Sheet: AbC1_WT_KO_Rep2
Bait	Prey	Description	Gene Symbol	Gene ID	Mass (kDa)	SpC WT	SpC Sum WT	AvgSpC WT	SpC KO	SpC Sum KO	AvgSpC KO	SpC WT-SpC KO	SAINT score	Fold Change	BFDR	SpC/MW	Enrichment score
Q13627	Q9BU76	chromosome 1 open reading frame 35	C1orf35	79169	29.41	1|2|1	4	1.33	4|1|2	7	2.33	-3	0	0.57	0.71	-0.1	-0.06
Q13627	P60709	actin beta	ACTB	60	41.74	33|27|25	85	28.33	20|15|25	60	20	25	0	1.42	0.69	0.6	0.36
Q13627	Q562R1	actin, beta like 2	ACTBL2	345651	42	10|7|7	24	8	7|5|8	20	6.67	4	0	1.2	0.64	0.1	0.06
Q13627	P68032	actin, alpha, cardiac muscle 1	ACTC1	70	42.02	23|18|19	60	20	18|12|21	51	17	9	0	1.18	0.69	0.21	0.13
Q13627	P04075	aldolase, fructose-bisphosphate A	ALDOA	226	39.42	1|3|0	4	1.33	0|0|0	0	0	4	0.33	13.33	0.23	0.1	0.06
Q13627	P07355	annexin A2	ANXA2	302	38.6	10|11|8	29	9.67	8|6|8	22	7.33	7	0	1.32	0.65	0.18	0.11
Q13627	P25705	ATP synthase F1 subunit alpha	ATP5F1A	498	59.75	3|3|2	8	2.67	0|0|1	1	0.33	7	0.89	8	0.01	0.12	0.07
Q13627	P80723	brain abundant membrane attached signal protein 1	BASP1	10409	22.69	2|3|3	8	2.67	1|0|3	4	1.33	4	0.19	2	0.44	0.18	0.11
Q13627	P27708	carbamoyl-phosphate synthetase 2, aspartate transcarbamylase, and dihydroorotase	CAD	790	242.98	3|1|1	5	1.67	0|0|0	0	0	5	0.33	16.67	0.23	0.02	0.01
Q13627	P23528	cofilin 1	CFL1	1072	18.5	1|3|2	6	2	2|1|2	5	1.67	1	0.04	1.2	0.54	0.05	0.03
Q13627	P31327	carbamoyl-phosphate synthase 1	CPS1	1373	164.94	1|3|4	8	2.67	1|0|2	3	1	5	0.41	2.67	0.21	0.03	0.02
Q13627	P04080	cystatin B	CSTB	1476	11.14	1|2|2	5	1.67	2|2|1	5	1.67	0	0.01	1	0.57	0	0
Q13627	P61962	DDB1 and CUL4 associated factor 7	DCAF7	10238	38.93	22|22|22	66	22	0|0|0	0	0	66	1	220	0	1.7	1.02
Q13627	P81605	dermcidin	DCD	117159	11.28	3|3|3	9	3	3|2|3	8	2.67	1	0	1.12	0.59	0.09	0.05
Q13627	P63167	dynein light chain LC8-type 1	DYNLL1	8655	10.37	4|5|6	15	5	0|0|0	0	0	15	1	50	0	1.45	0.87
Q13627	Q13627	dual specificity tyrosine phosphorylation regulated kinase 1A	DYRK1A	1859	85.58	38|46|60	144	48	0|2|0	2	0.67	142	1	72	0	1.66	1
Q13627	P68104	eukaryotic translation elongation factor 1 alpha 1	EEF1A1	1915	50.14	10|11|9	30	10	8|2|8	18	6	12	0	1.67	0.61	0.24	0.14
Q13627	P06733	enolase 1	ENO1	2023	47.17	9|4|0	13	4.33	0|0|2	2	0.67	11	0.61	6.5	0.16	0.23	0.14
Q13627	P58107	epiplakin 1	EPPK1	83481	555.62	3|4|9	16	5.33	0|0|0	0	0	16	1	53.33	0	0.03	0.02
Q13627	Q9NYF3	family with sequence similarity 53 member C	FAM53C	51307	43.09	2|3|2	7	2.33	0|0|0	0	0	7	0.97	23.33	0	0.16	0.1
Q13627	P49327	fatty acid synthase	FASN	2194	273.43	1|2|3	6	2	0|0|0	0	0	6	0.65	20	0.05	0.02	0.01
Q13627	P62861	FAU, ubiquitin like and ribosomal protein S30 fusion	FAU	2197	6.65	5|7|8	20	6.67	10|5|7	22	7.33	-2	0	0.91	0.67	-0.3	-0.18
Q13627	Q96RD9	Fc receptor like 5	FCRL5	83416	106.44	3|2|1	6	2	2|2|1	5	1.67	1	0.04	1.2	0.54	0.01	0.01
Q13627	P21333	filamin A	FLNA	2316	280.74	26|22|33	81	27	4|1|4	9	3	72	1	9	0	0.26	0.15
Q13627	Q86XX4	Fraser extracellular matrix complex subunit 1	FRAS1	80144	443.21	1|2|1	4	1.33	2|1|2	5	1.67	-1	0.01	0.8	0.58	0	0
Q13627	P04406	glyceraldehyde-3-phosphate dehydrogenase	GAPDH	2597	36.05	7|6|2	15	5	3|1|4	8	2.67	7	0.18	1.88	0.45	0.19	0.12
Q13627	Q86VQ1	glucocorticoid induced 1	GLCCI1	113263	58.02	4|5|6	15	5	0|0|0	0	0	15	1	50	0	0.26	0.16
Q13627	P15170	G1 to S phase transition 1	GSPT1	2935	55.76	17|20|18	55	18.33	8|6|6	20	6.67	35	0.65	2.75	0.11	0.63	0.38
Q13627	P07305	H1 histone family member 0	H1F0	3005	20.86	4|3|1	8	2.67	0|0|0	0	0	8	0.66	26.67	0.04	0.38	0.23
Q13627	Q02539	histone cluster 1 H1 family member a	HIST1H1A	3024	21.84	7|7|8	22	7.33	4|2|5	11	3.67	11	0.04	2	0.53	0.5	0.3
Q13627	P16401	histone cluster 1 H1 family member b	HIST1H1B	3009	22.58	4|6|5	15	5	5|4|6	15	5	0	0	1	0.64	0	0
Q13627	P16403	histone cluster 1 H1 family member c	HIST1H1C	3006	21.37	11|10|15	36	12	17|10|16	43	14.33	-7	0	0.84	0.69	-0.33	-0.2
Q13627	P10412	histone cluster 1 H1 family member e	HIST1H1E	3008	21.87	8|8|11	27	9	12|7|12	31	10.33	-4	0	0.87	0.68	-0.18	-0.11
Q13627	Q96KK5	histone cluster 1 H2A family member h	HIST1H2AH	85235	13.91	9|9|8	26	8.67	13|13|13	39	13	-13	0	0.67	0.71	-0.93	-0.56
Q13627	P06899	histone cluster 1 H2B family member j	HIST1H2BJ	8970	13.9	6|9|6	21	7	6|4|9	19	6.33	2	0	1.11	0.65	0.14	0.09
Q13627	O60814	histone cluster 1 H2B family member k	HIST1H2BK	85236	13.89	7|11|8	26	8.67	8|6|9	23	7.67	3	0	1.13	0.66	0.22	0.13
Q13627	P62805	histone cluster 4 H4	HIST1H4A	121504	11.37	7|7|5	19	6.33	7|3|5	15	5	4	0	1.27	0.61	0.35	0.21
Q13627	Q86YZ3	hornerin	HRNR	388697	282.39	1|5|2	8	2.67	0|0|4	4	1.33	4	0.27	2	0.39	0.01	0.01
Q13627	P07900	heat shock protein 90 alpha family class A member 1	HSP90AA1	3320	84.66	5|5|1	11	3.67	2|0|2	4	1.33	7	0.57	2.75	0.17	0.08	0.05
Q13627	P08238	heat shock protein 90 alpha family class B member 1	HSP90AB1	3326	83.26	6|6|3	15	5	2|0|3	5	1.67	10	0.54	3	0.18	0.12	0.07
Q13627	P0DMV8	heat shock protein family A (Hsp70) member 1A	HSPA1A	3303	70.05	2|4|5	11	3.67	2|2|2	6	2	5	0.14	1.83	0.46	0.07	0.04
Q13627	P11021	heat shock protein family A (Hsp70) member 5	HSPA5	3309	72.33	28|32|32	92	30.67	23|20|16	59	19.67	33	0	1.56	0.68	0.46	0.27
Q13627	P11142	heat shock protein family A (Hsp70) member 8	HSPA8	3312	70.9	22|20|25	67	22.33	13|8|10	31	10.33	36	0.03	2.16	0.55	0.51	0.31
Q13627	P38646	heat shock protein family A (Hsp70) member 9	HSPA9	3313	73.68	64|73|66	203	67.67	76|63|76	215	71.67	-12	0	0.94	0.7	-0.16	-0.1
Q13627	P10809	heat shock protein family D (Hsp60) member 1	HSPD1	3329	61.06	3|3|3	9	3	3|3|3	9	3	0	0	1	0.71	0	0
Q13627	P00338	lactate dehydrogenase A	LDHA	3939	36.69	10|17|15	42	14	9|5|7	21	7	21	0.05	2	0.52	0.57	0.34
Q13627	P07195	lactate dehydrogenase B	LDHB	3945	36.64	4|8|5	17	5.67	4|2|4	10	3.33	7	0.07	1.7	0.5	0.19	0.12
Q13627	P14174	macrophage migration inhibitory factor	MIF	4282	12.48	2|1|3	6	2	4|4|3	11	3.67	-5	0	0.55	0.71	-0.4	-0.24
Q13627	P35579	myosin heavy chain 9	MYH9	4627	226.53	31|26|30	87	29	2|1|9	12	4	75	0.99	7.25	0	0.33	0.2
Q13627	P60660	myosin light chain 6	MYL6	4637	16.93	2|1|1	4	1.33	0|0|0	0	0	4	0.32	13.33	0.3	0.24	0.14
Q13627	P80303	nucleobindin 2	NUCB2	4925	50.2	1|1|2	4	1.33	2|2|2	6	2	-2	0	0.67	0.71	-0.04	-0.02
Q13627	Q14980	nuclear mitotic apparatus protein 1	NUMA1	4926	238.26	2|0|3	5	1.67	1|0|0	1	0.33	4	0.57	5	0.16	0.02	0.01
Q13627	P11940	poly(A) binding protein cytoplasmic 1	PABPC1	26986	70.67	10|3|7	20	6.67	0|0|0	0	0	20	1	66.67	0	0.28	0.17
Q13627	Q15365	poly(rC) binding protein 1	PCBP1	5093	37.5	4|2|1	7	2.33	1|1|2	4	1.33	3	0.19	1.75	0.43	0.08	0.05
Q13627	Q15366	poly(rC) binding protein 2	PCBP2	5094	38.58	4|2|1	7	2.33	1|1|2	4	1.33	3	0.19	1.75	0.43	0.08	0.05
Q13627	P14618	pyruvate kinase M1/2	PKM	5315	57.94	5|9|3	17	5.67	0|0|1	1	0.33	16	0.99	17	0	0.28	0.17
Q13627	Q15149	plectin	PLEC	5339	531.79	15|12|19	46	15.33	1|0|0	1	0.33	45	1	46	0	0.08	0.05
Q13627	P62937	peptidylprolyl isomerase A	PPIA	5478	18.01	3|3|0	6	2	3|1|2	6	2	0	0.02	1	0.56	0	0
Q13627	Q06830	peroxiredoxin 1	PRDX1	5052	22.11	7|4|10	21	7	7|6|7	20	6.67	1	0	1.05	0.64	0.05	0.03
Q13627	Q9H0H5	Rac GTPase activating protein 1	RACGAP1	29127	71.03	3|0|2	5	1.67	0|0|0	0	0	5	0.65	16.67	0.05	0.07	0.04
Q13627	Q96PK6	RNA binding motif protein 14	RBM14	10432	69.49	1|2|2	5	1.67	0|0|0	0	0	5	0.64	16.67	0.12	0.07	0.04
Q13627	Q8NCN4	ring finger protein 169	RNF169	254225	77.19	11|9|12	32	10.67	0|0|0	0	0	32	1	106.67	0	0.41	0.25
Q13627	P62906	ribosomal protein L10a	RPL10A	4736	24.83	4|5|6	15	5	7|4|7	18	6	-3	0	0.83	0.71	-0.12	-0.07
Q13627	P62913	ribosomal protein L11	RPL11	6135	20.25	1|2|2	5	1.67	0|2|1	3	1	2	0.13	1.67	0.47	0.1	0.06
Q13627	P26373	ribosomal protein L13	RPL13	6137	24.26	1|2|2	5	1.67	1|1|1	3	1	2	0.13	1.67	0.47	0.08	0.05
Q13627	P40429	ribosomal protein L13a	RPL13A	23521	23.58	1|2|3	6	2	1|1|1	3	1	3	0.22	2	0.42	0.13	0.08
Q13627	P18621	ribosomal protein L17	RPL17	6139	21.4	2|1|3	6	2	0|0|0	0	0	6	0.65	20	0.05	0.28	0.17
Q13627	Q07020	ribosomal protein L18	RPL18	6141	21.63	3|2|1	6	2	0|0|0	0	0	6	0.65	20	0.05	0.28	0.17
Q13627	P46778	ribosomal protein L21	RPL21	6144	18.57	10|9|9	28	9.33	10|9|12	31	10.33	-3	0	0.9	0.71	-0.16	-0.1
Q13627	P35268	ribosomal protein L22	RPL22	6146	14.79	5|6|6	17	5.67	7|5|5	17	5.67	0	0	1	0.65	0	0
Q13627	P62829	ribosomal protein L23	RPL23	9349	14.87	5|7|3	15	5	7|3|6	16	5.33	-1	0	0.94	0.63	-0.07	-0.04
Q13627	P62750	ribosomal protein L23a	RPL23A	6147	17.7	1|2|2	5	1.67	3|1|2	6	2	-1	0	0.83	0.71	-0.06	-0.03
Q13627	P61254	ribosomal protein L26	RPL26	6154	17.26	1|2|5	8	2.67	2|1|1	4	1.33	4	0.28	2	0.39	0.23	0.14
Q13627	P46776	ribosomal protein L27a	RPL27A	6157	16.56	2|3|4	9	3	3|2|2	7	2.33	2	0.02	1.29	0.57	0.12	0.07
Q13627	P46779	ribosomal protein L28	RPL28	6158	15.75	3|2|2	7	2.33	2|0|2	4	1.33	3	0.11	1.75	0.48	0.19	0.11
Q13627	P62899	ribosomal protein L31	RPL31	6160	14.46	2|2|2	6	2	2|2|3	7	2.33	-1	0	0.86	0.71	-0.07	-0.04
Q13627	P62910	ribosomal protein L32	RPL32	6161	15.86	2|2|5	9	3	2|2|0	4	1.33	5	0.33	2.25	0.29	0.32	0.19
Q13627	P42766	ribosomal protein L35	RPL35	11224	14.55	6|4|6	16	5.33	3|3|2	8	2.67	8	0.1	2	0.49	0.55	0.33
Q13627	P83881	ribosomal protein L36a	RPL36A	6173	12.44	5|4|6	15	5	3|2|3	8	2.67	7	0.07	1.88	0.51	0.56	0.34
Q13627	P61513	ribosomal protein L37a	RPL37A	6168	10.28	8|9|10	27	9	9|8|8	25	8.33	2	0	1.08	0.67	0.19	0.12
Q13627	P63173	ribosomal protein L38	RPL38	6169	8.22	1|1|2	4	1.33	4|3|2	9	3	-5	0	0.44	0.71	-0.61	-0.37
Q13627	P62891	ribosomal protein L39	RPL39	6170	6.41	4|4|4	12	4	4|4|4	12	4	0	0	1	0.71	0	0
Q13627	P36578	ribosomal protein L4	RPL4	6124	47.7	10|5|4	19	6.33	1|1|3	5	1.67	14	0.61	3.8	0.14	0.29	0.18
Q13627	P62424	ribosomal protein L7a	RPL7A	6130	30	1|2|2	5	1.67	0|0|0	0	0	5	0.64	16.67	0.12	0.17	0.1
Q13627	P05387	ribosomal protein lateral stalk subunit P2	RPLP2	6181	11.67	6|7|5	18	6	0|0|0	0	0	18	1	60	0	1.54	0.93
Q13627	P62280	ribosomal protein S11	RPS11	6205	18.43	1|2|2	5	1.67	2|0|1	3	1	2	0.13	1.67	0.47	0.11	0.07
Q13627	P62263	ribosomal protein S14	RPS14	6208	16.27	1|1|3	5	1.67	1|0|0	1	0.33	4	0.32	5	0.29	0.25	0.15
Q13627	P62249	ribosomal protein S16	RPS16	6217	16.45	2|2|5	9	3	0|1|4	5	1.67	4	0.19	1.8	0.44	0.24	0.15
Q13627	P08708	ribosomal protein S17	RPS17	6218	15.55	7|8|11	26	8.67	12|8|11	31	10.33	-5	0	0.84	0.68	-0.32	-0.19
Q13627	P15880	ribosomal protein S2	RPS2	6187	31.32	3|1|2	6	2	0|0|0	0	0	6	0.65	20	0.05	0.19	0.12
Q13627	P60866	ribosomal protein S20	RPS20	6224	13.37	3|3|3	9	3	4|2|4	10	3.33	-1	0	0.9	0.71	-0.07	-0.05
Q13627	P62266	ribosomal protein S23	RPS23	6228	15.81	6|6|6	18	6	4|3|5	12	4	6	0	1.5	0.6	0.38	0.23
Q13627	P62847	ribosomal protein S24	RPS24	6229	15.42	3|4|3	10	3.33	5|4|2	11	3.67	-1	0	0.91	0.61	-0.06	-0.04
Q13627	P62851	ribosomal protein S25	RPS25	6230	13.74	9|9|12	30	10	15|10|11	36	12	-6	0	0.83	0.71	-0.44	-0.26
Q13627	P62979	ribosomal protein S27a	RPS27A	6233	17.97	5|5|5	15	5	4|3|1	8	2.67	7	0.05	1.88	0.53	0.39	0.23
Q13627	P62273	ribosomal protein S29	RPS29	6235	6.68	1|5|6	12	4	4|3|4	11	3.67	1	0	1.09	0.6	0.15	0.09
Q13627	P23396	ribosomal protein S3	RPS3	6188	26.69	4|4|4	12	4	2|1|3	6	2	6	0.11	2	0.49	0.22	0.14
Q13627	P61247	ribosomal protein S3A	RPS3A	6189	29.95	8|10|9	27	9	9|6|8	23	7.67	4	0	1.17	0.67	0.13	0.08
Q13627	P62701	ribosomal protein S4, X-linked	RPS4X	6191	29.6	7|2|3	12	4	4|3|2	9	3	3	0.06	1.33	0.51	0.1	0.06
Q13627	P62753	ribosomal protein S6	RPS6	6194	28.68	2|1|4	7	2.33	1|1|0	2	0.67	5	0.44	3.5	0.19	0.17	0.11
Q13627	P62241	ribosomal protein S8	RPS8	6202	24.21	2|3|1	6	2	1|0|1	2	0.67	4	0.38	3	0.22	0.17	0.1
Q13627	P26447	S100 calcium binding protein A4	S100A4	6275	11.73	2|2|1	5	1.67	2|1|3	6	2	-1	0	0.83	0.71	-0.09	-0.05
Q13627	O75347	tubulin folding cofactor A	TBCA	6902	12.86	3|4|5	12	4	5|4|4	13	4.33	-1	0	0.92	0.62	-0.08	-0.05
Q13627	Q9Y2C9	toll like receptor 6	TLR6	10333	91.88	2|2|2	6	2	1|2|2	5	1.67	1	0.02	1.2	0.56	0.01	0.01
Q13627	P11387	DNA topoisomerase I	TOP1	7150	90.73	1|0|3	4	1.33	0|0|0	0	0	4	0.33	13.33	0.23	0.04	0.03
Q13627	P19474	tripartite motif containing 21	TRIM21	6737	54.17	3|3|2	8	2.67	1|1|0	2	0.67	6	0.62	4	0.13	0.11	0.07
Q13627	Q9BVS5	tRNA methyltransferase 61B	TRMT61B	55006	52.97	44|39|40	123	41	33|24|40	97	32.33	26	0	1.27	0.7	0.49	0.3
Q13627	P68363	tubulin alpha 1b	TUBA1B	10376	50.15	18|15|12	45	15	8|5|8	21	7	24	0.13	2.14	0.46	0.48	0.29
Q13627	P68366	tubulin alpha 4a	TUBA4A	7277	49.92	13|10|7	30	10	4|2|4	10	3.33	20	0.61	3	0.15	0.4	0.24
Q13627	P07437	tubulin beta class I	TUBB	203068	49.67	22|25|18	65	21.67	12|10|15	37	12.33	28	0	1.76	0.63	0.56	0.34
Q13627	Q13885	tubulin beta 2A class IIa	TUBB2A	7280	49.91	14|17|11	42	14	8|8|12	28	9.33	14	0	1.5	0.63	0.28	0.17
Q13627	P68371	tubulin beta 4B class IVb	TUBB4B	10383	49.83	20|20|17	57	19	9|8|14	31	10.33	26	0	1.84	0.62	0.52	0.31
Q13627	Q9BUF5	tubulin beta 6 class V	TUBB6	84617	49.86	4|7|6	17	5.67	1|1|2	4	1.33	13	0.8	4.25	0.03	0.26	0.16
Q13627	P10599	thioredoxin	TXN	7295	11.74	3|3|2	8	2.67	2|3|2	7	2.33	1	0.01	1.14	0.59	0.09	0.05
Q13627	P08670	vimentin	VIM	7431	53.65	20|24|18	62	20.67	10|4|24	38	12.67	24	0	1.63	0.66	0.45	0.27
Q13627	Q6UXN9	WD repeat domain 82	WDR82	80335	35.08	1|2|1	4	1.33	0|0|0	0	0	4	0.32	13.33	0.3	0.11	0.07
Q13627	P67809	Y-box binding protein 1	YBX1	4904	35.92	6|5|5	16	5.33	2|1|3	6	2	10	0.41	2.67	0.2	0.28	0.17
Q13627	P62258	tyrosine 3-monooxygenase/tryptophan 5-monooxygenase activation protein epsilon	YWHAE	7531	29.17	2|3|4	9	3	0|0|0	0	0	9	0.99	30	0	0.31	0.19
Q13627	P27348	tyrosine 3-monooxygenase/tryptophan 5-monooxygenase activation protein theta	YWHAQ	10971	27.76	2|2|2	6	2	0|0|0	0	0	6	0.96	20	0	0.22	0.13
Q13627	Q9NP64	zinc finger CCHC-type containing 17	ZCCHC17	51538	27.57	2|1|2	5	1.67	1|2|1	4	1.33	1	0.05	1.25	0.52	0.04	0.02

## Sheet: HTE_AbC2_WT_KO
Uniprot	Gene Symbol	SAINT Score Rep1	BFDR Rep1	SpC/MW Rep1	Enrichment Score Rep1	SAINT Score Rep2	BFDR Rep2	SpC/MW Rep2	Enrichment Score Rep2	Category HTE
Q9UKV8	AGO2					0.17	0.5	0.02	0.06	non-specific
Q15019	SEPT2					0.08	0.56	0.39	1.14	non-specific
Q16181	SEPT7					0.59	0.16	0.26	0.76	Low
Q9UHD8	SEPT9					0.52	0.19	0.46	1.35	Low
Q9NVA2	SEPT11					0.81	0.04	0.24	0.72	High
Q9BTE6	AARSD1	0	0.85	0.13	0.09	0	0.81	-0.4	-1.17	non-specific
P28288	ABCD3					0.03	0.59	0.01	0.04	non-specific
Q13085	ACACA					0	0.7	0	0.01	non-specific
P53396	ACLY	0.41	0.24	0.13	0.09	0	0.81	0.06	0.17	non-specific
P60709	ACTB	0	0.84	0.69	0.46	0	0.82	2.44	7.21	non-specific
Q562R1	ACTBL2	0	0.76	0.33	0.22	0.04	0.58	0.62	1.83	non-specific
P68032	ACTC1	0	0.84	0.52	0.34					non-specific
P63261	ACTG1					0	0.82	2.58	7.62	non-specific
P63267	ACTG2					0	0.78	1.1	3.24	non-specific
O96019	ACTL6A					0.38	0.25	0.11	0.31	non-specific
O43707	ACTN4					0	0.83	-0.02	-0.06	non-specific
P23526	AHCY	0.02	0.7	0.06	0.04	0	0.76	0.08	0.25	non-specific
Q09666	AHNAK	0.33	0.3	0.01	0.01	0	0.76	2.04	6.01	non-specific
Q8IVF2	AHNAK2					1	0	0.48	1.42	High
Q13155	AIMP2					0.01	0.63	-0.03	-0.08	non-specific
Q12802	AKAP13	0.3	0.46	0.02	0.01					non-specific
Q02040	AKAP17A					0.31	0.36	0.04	0.11	non-specific
Q99996	AKAP9					0.19	0.48	0.01	0.02	non-specific
P02768	ALB	0	0.81	0.12	0.08	0	0.83	-0.13	-0.38	non-specific
P54886	ALDH18A1					0	0.71	-0.03	-0.1	non-specific
P30837	ALDH1B1					0.51	0.2	0.07	0.21	Low
P04075	ALDOA	0.33	0.31	0.18	0.12					non-specific
Q86V81	ALYREF					0	0.76	0.07	0.22	non-specific
Q96DE5	ANAPC16					0	0.83	-1.2	-3.54	non-specific
Q9UJX3	ANAPC7	0	0.85	0.18	0.12	0	0.83	-0.7	-2.07	non-specific
Q9NQW6	ANLN					1	0	0.1	0.31	High
P07355	ANXA2	0	0.85	-0.08	-0.05	0	0.78	0.73	2.14	non-specific
O95782	AP2A1					0.53	0.19	0.06	0.16	Low
P63010	AP2B1					0.17	0.5	0.08	0.23	non-specific
Q96CW1	AP2M1					0.14	0.51	0.18	0.53	non-specific
P04114	APOB					0.33	0.33	0.01	0.03	non-specific
P61204	ARF3					0	0.66	0	0	non-specific
P18085	ARF4					0.07	0.56	0.24	0.72	non-specific
Q92974	ARHGEF2					0.5	0.21	0.3	0.87	Low
Q66PJ3	ARL6IP4	0	0.85	-0.13	-0.09					non-specific
Q9NVI7	ATAD3A					0	0.8	0.2	0.58	non-specific
Q5T9A4	ATAD3B					0	0.78	0.11	0.33	non-specific
P25705	ATP5F1A	0.16	0.58	0.18	0.12	0	0.83	-0.45	-1.33	non-specific
P36542	ATP5F1C	0	0.78	-0.03	-0.02	0	0.83	-0.21	-0.63	non-specific
P48047	ATP5PO					0	0.83	-0.17	-0.51	non-specific
Q8WWM7	ATXN2L					0.01	0.66	0.11	0.34	non-specific
O14867	BACH1	0.09	0.62	0.02	0.02					non-specific
O95816	BAG2					0	0.69	0.29	0.87	non-specific
O95817	BAG3					0.01	0.64	0.1	0.29	non-specific
P46379	BAG6	0	0.85	-0.02	-0.01					non-specific
O75531	BANF1					0	0.76	0.3	0.88	non-specific
P80723	BASP1	0.33	0.34	0.13	0.09					non-specific
Q9NYF8	BCLAF1	0	0.85	-0.23	-0.15	0	0.83	-0.56	-1.64	non-specific
A6H8Y1	BDP1	0	0.85	-0.02	-0.02					non-specific
Q10589	BST2					0.26	0.43	0.15	0.45	non-specific
O43684	BUB3					0	0.74	0.05	0.16	non-specific
Q9BU76	C1orf35	0	0.85	-0.37	-0.25					non-specific
Q07021	C1QBP					0	0.69	0.19	0.56	non-specific
P27708	CAD	0.98	0	0.05	0.03	0	0.82	0.31	0.91	non-specific
Q05682	CALD1					1	0	0.32	0.95	High
P62158	CALM1					0.44	0.23	0.36	1.05	Low
O43852	CALU					0	0.83	-0.16	-0.48	non-specific
Q13554	CAMK2B					0	0.83	-0.04	-0.12	non-specific
Q13557	CAMK2D					0	0.73	0.09	0.26	non-specific
Q5T5Y3	CAMSAP1	0	0.83	-0.02	-0.01	0	0.74	-0.03	-0.1	non-specific
Q08AD1	CAMSAP2					0.01	0.64	0	0	non-specific
P17655	CAPN2					0.66	0.07	0.14	0.41	High
Q14444	CAPRIN1					0	0.8	0.45	1.32	non-specific
P52907	CAPZA1	0	0.77	0.09	0.06	0	0.7	0.39	1.16	non-specific
P47755	CAPZA2	0.2	0.49	0.09	0.06	0.09	0.53	0.21	0.63	non-specific
P47756	CAPZB					0.76	0.04	0.51	1.51	High
Q86X55	CARM1					0.04	0.59	0.08	0.22	non-specific
Q92851	CASP10					0.26	0.43	0.05	0.15	non-specific
P04040	CAT	0	0.85	1.34	0.88	0	0.83	-0.57	-1.68	non-specific
Q03135	CAV1	0.2	0.5	0.15	0.1					non-specific
Q6NZI2	CAVIN1					0.64	0.11	0.14	0.41	High
Q13185	CBX3					0	0.83	-0.29	-0.85	non-specific
Q6PK04	CCDC137	0	0.79	0	0					non-specific
Q16204	CCDC6					0.33	0.33	0.08	0.22	non-specific
P78371	CCT2					0	0.83	-0.12	-0.36	non-specific
P49368	CCT3					0.05	0.57	0	0	non-specific
P48643	CCT5					0	0.83	-0.18	-0.54	non-specific
P40227	CCT6A					0	0.72	-0.02	-0.05	non-specific
P30260	CDC27	0	0.85	-0.05	-0.04	0	0.83	-0.58	-1.7	non-specific
P60953	CDC42					0	0.66	-0.05	-0.14	non-specific
P06493	CDK1					0.07	0.56	0.06	0.17	non-specific
Q96SN8	CDK5RAP2					0.46	0.22	0.05	0.15	Low
Q8N726	CDKN2A					0.33	0.3	0.36	1.06	non-specific
P49454	CENPF					0.81	0.03	0.08	0.24	High
Q92674	CENPI	0	0.85	-0.02	-0.02					non-specific
Q9UPN4	CEP131					0.53	0.19	0.05	0.14	Low
Q5SW79	CEP170					0.27	0.43	0.02	0.07	non-specific
P23528	CFL1	0	0.83	-0.05	-0.04	0	0.83	-0.43	-1.28	non-specific
Q9NX63	CHCHD3					0.05	0.58	0.38	1.13	non-specific
Q9Y3Y2	CHTOP					0	0.77	-0.19	-0.56	non-specific
O14578	CIT					0.66	0.08	0.03	0.09	High
Q14677	CLINT1					0.34	0.26	0.19	0.56	non-specific
P09496	CLTA					0	0.71	0.3	0.87	non-specific
P09497	CLTB					0.7	0.06	0.24	0.7	High
Q00610	CLTC	0	0.75	0.1	0.07	0	0.83	0.99	2.92	non-specific
P53675	CLTCL1					0	0.81	0.14	0.41	non-specific
Q99439	CNN2					0.65	0.1	0.39	1.14	High
A5YKK6	CNOT1					0.02	0.62	0	0.01	non-specific
Q92600	CNOT9					0.2	0.45	0.09	0.26	non-specific
P08572	COL4A2					0.31	0.37	0.02	0.07	non-specific
P20908	COL5A1					0.26	0.43	0.02	0.06	non-specific
Q8NBJ5	COLGALT1					0.06	0.57	0.13	0.37	non-specific
Q9P000	COMMD9					0.01	0.64	0	0	non-specific
P53621	COPA	0.35	0.27	0.04	0.02	0	0.83	-0.09	-0.26	non-specific
P53618	COPB1					0.01	0.63	0	0	non-specific
O14579	COPE					0	0.69	0.06	0.17	non-specific
Q17RY0	CPEB4					0.51	0.2	0.05	0.15	Low
P31327	CPS1	0	0.85	-0.12	-0.08	0	0.83	-0.56	-1.65	non-specific
Q10570	CPSF1					0	0.83	-0.25	-0.73	non-specific
Q9P2I0	CPSF2					0	0.83	-0.16	-0.47	non-specific
Q9UKF6	CPSF3					0	0.83	-0.37	-1.1	non-specific
O95639	CPSF4					0	0.72	-0.07	-0.19	non-specific
P50238	CRIP1					0.08	0.54	0.23	0.69	non-specific
Q14194	CRMP1	0	0.83	0.02	0.01					non-specific
O75534	CSDE1					0.08	0.56	0.12	0.37	non-specific
P55060	CSE1L	0.2	0.5	0.03	0.02	0	0.83	-0.05	-0.16	non-specific
P21291	CSRP1	0	0.85	-0.24	-0.16	0.31	0.36	0.19	0.57	non-specific
Q16527	CSRP2	0	0.85	-0.95	-0.63					non-specific
P04080	CSTB	0	0.85	-0.45	-0.3					non-specific
O60716	CTNND1					0.54	0.18	0.08	0.25	Low
P17812	CTPS1					0	0.68	-0.01	-0.04	non-specific
Q14247	CTTN	0.51	0.15	0.08	0.05	0	0.74	0.6	1.77	non-specific
Q9P2B4	CTTNBP2NL					0	0.83	-0.06	-0.17	non-specific
P08574	CYC1	0.03	0.67	0.03	0.02					non-specific
Q7L576	CYFIP1					0	0.68	0.02	0.06	non-specific
P98082	DAB2					0.02	0.62	0.07	0.21	non-specific
Q96EP5	DAZAP1					0	0.83	-0.05	-0.14	non-specific
Q16643	DBN1					0.97	0.01	0.13	0.37	High
Q9UJU6	DBNL					0.66	0.08	0.17	0.49	High
P61962	DCAF7	1	0	1.57	1.03	1	0	0.82	2.42	High
P81605	DCD	0	0.85	-0.09	-0.06					non-specific
Q14203	DCTN1					0.06	0.57	0.02	0.06	non-specific
Q92499	DDX1	0.03	0.67	0.01	0.01	0	0.81	0.06	0.18	non-specific
Q92841	DDX17	0	0.81	-0.02	-0.02	0	0.81	0.52	1.54	non-specific
Q9NR30	DDX21					0	0.83	-0.26	-0.78	non-specific
Q9BUQ8	DDX23	0	0.76	0	0	0	0.83	-0.2	-0.59	non-specific
Q9NUL7	DDX28					0	0.83	-0.44	-1.29	non-specific
O00148	DDX39A					0	0.83	-0.08	-0.24	non-specific
O00571	DDX3X	0.01	0.73	0.05	0.04	0	0.83	0.27	0.81	non-specific
P17844	DDX5	0.03	0.67	0.01	0.01	0	0.82	0.25	0.73	non-specific
Q9BQ39	DDX50					0.33	0.31	0.06	0.18	non-specific
Q8TDD1	DDX54					0.2	0.45	0.03	0.09	non-specific
P26196	DDX6					0.01	0.65	0.04	0.11	non-specific
O43143	DHX15	0	0.85	-0.03	-0.02	0	0.8	-0.05	-0.16	non-specific
Q7L2E3	DHX30					0.34	0.27	0.05	0.15	non-specific
Q9H2U1	DHX36	0	0.84	0.06	0.04	0	0.83	-0.2	-0.59	non-specific
Q08211	DHX9	0	0.81	0.01	0.01	0	0.83	-0.12	-0.36	non-specific
O60610	DIAPH1					0	0.83	-0.01	-0.02	non-specific
Q9BTC0	DIDO1					0.21	0.45	0.05	0.16	non-specific
Q9NYC9	DNAH9	0.01	0.73	0	0	0.16	0.5	0.01	0.02	non-specific
P31689	DNAJA1					0	0.73	0.13	0.39	non-specific
Q96N67	DOCK7					0.62	0.14	0.02	0.06	High
Q16555	DPYSL2	0	0.85	0.47	0.31	0	0.79	1.57	4.64	non-specific
Q14195	DPYSL3	0	0.85	0.77	0.51	0.31	0.36	2	5.9	non-specific
O14531	DPYSL4	0.05	0.65	0.03	0.02	0.62	0.13	0.1	0.29	non-specific
Q02413	DSG1	0.31	0.38	0.03	0.02					non-specific
P15924	DSP					0	0.83	-0.06	-0.19	non-specific
P60981	DSTN	0	0.85	-0.05	-0.04					non-specific
Q14204	DYNC1H1	0.04	0.66	0.01	0.01	0	0.83	-0.07	-0.2	non-specific
P63167	DYNLL1	0.02	0.7	0.29	0.19	0	0.75	-0.1	-0.28	non-specific
Q96FJ2	DYNLL2					0	0.74	0	0	non-specific
Q13627	DYRK1A	1	0	1.52	1	1	0	0.34	1	High
P30084	ECHS1					0.33	0.28	0.86	2.54	non-specific
P68104	EEF1A1	0	0.85	-0.14	-0.09	0	0.82	0.04	0.12	non-specific
P29692	EEF1D					0	0.83	-0.29	-0.85	non-specific
P13639	EEF2	0	0.76	0.03	0.02	0	0.79	0.05	0.15	non-specific
Q15029	EFTUD2					0	0.83	-0.12	-0.35	non-specific
P19525	EIF2AK2					0.02	0.62	0.02	0.05	non-specific
P05198	EIF2S1					0	0.71	0	0	non-specific
P41091	EIF2S3					0	0.83	-0.16	-0.46	non-specific
Q14152	EIF3A					0	0.83	-0.15	-0.44	non-specific
P55884	EIF3B					0	0.82	-0.12	-0.35	non-specific
Q99613	EIF3C					0	0.83	-0.09	-0.28	non-specific
O15371	EIF3D	0.09	0.62	0.03	0.02	0	0.76	0.02	0.05	non-specific
O75821	EIF3G					0	0.8	-0.08	-0.25	non-specific
Q13347	EIF3I					0	0.81	0.14	0.4	non-specific
P60842	EIF4A1	0.06	0.65	0.06	0.04	0	0.81	0.28	0.83	non-specific
P38919	EIF4A3					0	0.83	-0.15	-0.44	non-specific
P23588	EIF4B					0.88	0.02	0.36	1.07	High
Q04637	EIF4G1					0.01	0.65	0.19	0.55	non-specific
O43432	EIF4G3					0	0.72	0.01	0.03	non-specific
Q15717	ELAVL1	0.03	0.67	0.03	0.02	0	0.71	-0.03	-0.08	non-specific
P50402	EMD					0	0.78	0.28	0.81	non-specific
P06733	ENO1	0.32	0.38	0.25	0.17	0.02	0.6	0.32	0.94	non-specific
P58107	EPPK1	1	0	0.1	0.06	0	0.83	0.99	2.91	non-specific
P07814	EPRS	0	0.85	-0.01	0	0	0.83	-0.2	-0.59	non-specific
P84090	ERH	0	0.82	-0.08	-0.05	0	0.8	-0.16	-0.48	non-specific
P62495	ETF1					0	0.83	-0.04	-0.12	non-specific
Q92817	EVPL					1	0	0.09	0.27	High
Q01844	EWSR1					0	0.79	0.18	0.52	non-specific
Q9NZB2	FAM120A					0.08	0.55	0.18	0.53	non-specific
Q9NYF3	FAM53C	0.64	0.09	0.12	0.08					High
Q8NCA5	FAM98A					0	0.7	0.14	0.43	non-specific
Q9Y285	FARSA					0	0.83	-0.1	-0.31	non-specific
P49327	FASN	0	0.77	0.13	0.08	0	0.83	0.05	0.14	non-specific
P62861	FAU	0	0.85	-0.9	-0.59					non-specific
P22087	FBL	0.02	0.7	0	0	0	0.77	0	0	non-specific
A9Z1Z3	FER1L4					0.33	0.33	0.02	0.06	non-specific
Q96AC1	FERMT2					0	0.74	0.13	0.38	non-specific
Q6UN15	FIP1L1					0	0.78	0.03	0.09	non-specific
P21333	FLNA	0	0.85	0.18	0.12	0	0.83	1.59	4.68	non-specific
O75369	FLNB	0.01	0.72	0.04	0.03	0	0.81	1.35	3.98	non-specific
Q06787	FMR1					0	0.74	0.14	0.41	non-specific
Q96NB1	FOPNL	0	0.75	0.25	0.17					non-specific
Q14331	FRG1	0	0.85	-0.24	-0.16					non-specific
Q8N475	FSTL5	0.05	0.65	0.02	0.01					non-specific
P35637	FUS	0.93	0.01	0.11	0.07	0	0.83	-0.04	-0.11	non-specific
P51114	FXR1					0.33	0.35	0.49	1.44	non-specific
P51116	FXR2					0	0.73	0.07	0.2	non-specific
Q13283	G3BP1					0	0.8	0.38	1.13	non-specific
Q9UN86	G3BP2					0	0.78	0.28	0.82	non-specific
P11413	G6PD	0	0.85	-0.08	-0.06	0	0.77	0.05	0.15	non-specific
Q14697	GANAB					0	0.81	-0.08	-0.25	non-specific
P04406	GAPDH	0	0.78	-0.03	-0.02	0.02	0.63	0.11	0.33	non-specific
Q14C86	GAPVD1					0.33	0.29	0.04	0.11	non-specific
Q6Y7W6	GIGYF2					0.07	0.56	0.01	0.02	non-specific
Q86VQ1	GLCCI1	1	0	0.24	0.16					High
P15104	GLUL					0.95	0.01	0.19	0.56	High
Q9BVP2	GNL3					0	0.83	-0.11	-0.33	non-specific
Q08379	GOLGA2					1	0	0.34	1.02	High
Q14789	GOLGB1					0.74	0.05	0.1	0.29	High
Q13227	GPS2					0	0.83	-0.08	-0.24	non-specific
Q12849	GRSF1					0.01	0.65	0.04	0.11	non-specific
P15170	GSPT1					0	0.83	-0.11	-0.32	non-specific
P78347	GTF2I					0	0.83	-0.16	-0.47	non-specific
P07305	H1F0	0.07	0.64	0.19	0.13					non-specific
P0C0S5	H2AFZ	0.06	0.65	0	0	0	0.83	-0.15	-0.44	non-specific
Q6NXT2	H3F3C	0.51	0.15	0.26	0.17					Low
P40939	HADHA					0	0.83	-0.11	-0.32	non-specific
P51610	HCFC1					0.38	0.25	0.03	0.1	non-specific
Q00341	HDLBP					0	0.69	0.06	0.17	non-specific
O94992	HEXIM1					0.39	0.24	0.17	0.51	non-specific
Q02539	HIST1H1A	0.01	0.72	0.64	0.42					non-specific
P16401	HIST1H1B	0	0.85	-0.09	-0.06	0	0.75	-0.04	-0.13	non-specific
P16403	HIST1H1C	0	0.84	-0.19	-0.12	0	0.81	-0.09	-0.28	non-specific
P10412	HIST1H1E					0	0.83	-0.09	-0.27	non-specific
Q96QV6	HIST1H2AA					0	0.83	-0.42	-1.24	non-specific
Q96KK5	HIST1H2AH	0	0.76	0.43	0.28	0	0.79	0	0	non-specific
P06899	HIST1H2BJ	0	0.85	-0.58	-0.38	0	0.75	-0.07	-0.21	non-specific
O60814	HIST1H2BK	0	0.85	-0.58	-0.38	0	0.77	-0.22	-0.64	non-specific
P68431	HIST1H3A					0	0.83	-0.26	-0.77	non-specific
P62805	HIST1H4A	0.12	0.6	0.7	0.46	0	0.79	-0.35	-1.04	non-specific
Q8IUE6	HIST2H2AB	0.22	0.49	0.14	0.09					non-specific
Q13151	HNRNPA0	0.02	0.71	0.03	0.02	0	0.69	0.16	0.48	non-specific
P09651	HNRNPA1					0	0.79	0.44	1.29	non-specific
Q32P51	HNRNPA1L2	0.03	0.7	0.12	0.08					non-specific
P22626	HNRNPA2B1	0.11	0.6	0.21	0.14	0	0.81	0.59	1.73	non-specific
P51991	HNRNPA3					0	0.79	0.35	1.04	non-specific
Q99729	HNRNPAB					0	0.74	0.08	0.24	non-specific
P07910	HNRNPC	0	0.82	0.06	0.04	0	0.79	0.03	0.09	non-specific
Q14103	HNRNPD					0	0.75	0.16	0.46	non-specific
O14979	HNRNPDL					0	0.75	0.09	0.25	non-specific
P52597	HNRNPF	0.14	0.59	0.09	0.06	0	0.83	-0.22	-0.65	non-specific
P31943	HNRNPH1	0	0.82	0.02	0.01	0	0.82	0.43	1.26	non-specific
P55795	HNRNPH2	0	0.85	-0.06	-0.04	0	0.8	0.26	0.78	non-specific
P31942	HNRNPH3					0	0.67	0.62	1.84	non-specific
P61978	HNRNPK	0	0.84	0.04	0.03	0	0.82	0.47	1.39	non-specific
P14866	HNRNPL	0	0.82	-0.08	-0.05	0	0.71	0.11	0.32	non-specific
P52272	HNRNPM	0.12	0.6	0.14	0.09	0	0.83	0.13	0.38	non-specific
O43390	HNRNPR	0	0.85	-0.06	-0.04	0	0.79	0.13	0.37	non-specific
Q00839	HNRNPU	0	0.85	-0.15	-0.1	0	0.83	-0.06	-0.16	non-specific
Q9BUJ2	HNRNPUL1	0.04	0.66	0	0	0	0.79	-0.02	-0.06	non-specific
Q1KMD3	HNRNPUL2	0.04	0.66	0	0	0	0.83	-0.29	-0.87	non-specific
Q5SSJ5	HP1BP3					0.01	0.65	0	0	non-specific
P00492	HPRT1					0	0.71	0.04	0.12	non-specific
Q86YZ3	HRNR	0.53	0.12	0.02	0.02					Low
O75506	HSBP1					0.64	0.12	0.7	2.07	High
Q99714	HSD17B10					0	0.75	0.11	0.33	non-specific
P07900	HSP90AA1	0	0.81	0.07	0.05	0	0.83	-0.35	-1.05	non-specific
P08238	HSP90AB1	0	0.84	0.1	0.06	0	0.83	-0.35	-1.03	non-specific
Q58FF6	HSP90AB4P	0.02	0.7	0.03	0.02					non-specific
P14625	HSP90B1	0.23	0.48	0.04	0.03					non-specific
P08107	HSPA1A	0	0.8	0.11	0.08	0	0.81	0.57	1.68	non-specific
P34931	HSPA1L					0	0.77	0.21	0.63	non-specific
P11021	HSPA5	0.06	0.65	0.39	0.25	0	0.82	0.35	1.02	non-specific
P11142	HSPA8	0	0.84	0.13	0.08	0	0.82	0.68	2	non-specific
P38646	HSPA9	0	0.84	-0.04	-0.03	0	0.82	0.08	0.24	non-specific
P04792	HSPB1	0.3	0.46	0.18	0.12	0.12	0.51	0.75	2.2	non-specific
P10809	HSPD1	0	0.84	-0.16	-0.11	0	0.83	-0.36	-1.06	non-specific
Q7Z6Z7	HUWE1	0	0.85	-0.34	-0.22	0	0.83	-0.26	-0.77	non-specific
P41252	IARS					0	0.83	-0.02	-0.06	non-specific
Q9NZI8	IGF2BP1					0.32	0.35	0.17	0.51	non-specific
O00425	IGF2BP3	0	0.75	0.05	0.03	0.01	0.66	0.09	0.28	non-specific
Q9Y6K9	IKBKG					0.01	0.65	0.08	0.24	non-specific
Q12905	ILF2	0.02	0.71	0.02	0.02	0	0.8	-0.12	-0.34	non-specific
Q12906	ILF3	0.02	0.71	0.01	0.01	0	0.81	0	0	non-specific
Q16891	IMMT					0	0.76	0.12	0.35	non-specific
P12268	IMPDH2					0	0.77	-0.04	-0.11	non-specific
Q16352	INA					0	0.74	0.04	0.11	non-specific
P46940	IQGAP1	0.22	0.48	0.03	0.02	0	0.77	0.15	0.45	non-specific
Q7Z5L9	IRF2BP2					0.44	0.23	0.1	0.29	Low
P16144	ITGB4					0.62	0.14	0.02	0.07	High
Q9H910	JPT2					0.26	0.43	0.6	1.76	non-specific
P14923	JUP					0.1	0.53	0.06	0.18	non-specific
Q63ZY3	KANK2					0.97	0	0.36	1.07	High
Q8NAB2	KBTBD3					0	0.71	-0.01	-0.04	non-specific
Q9Y597	KCTD3					0.39	0.24	0.04	0.13	non-specific
Q07666	KHDRBS1	0.02	0.71	0	0	0	0.8	0.19	0.55	non-specific
Q5VWX1	KHDRBS2					0	0.83	-0.03	-0.08	non-specific
O75525	KHDRBS3					0	0.73	-0.05	-0.15	non-specific
Q92945	KHSRP	0.2	0.5	0.04	0.03	0	0.83	-0.04	-0.12	non-specific
Q5T5P2	KIAA1217					0.66	0.08	0.04	0.11	High
Q15058	KIF14					0.62	0.14	0.03	0.08	High
Q9NS87	KIF15					0.18	0.49	0.02	0.06	non-specific
O95235	KIF20A					0.95	0.01	0.09	0.26	High
Q02241	KIF23					0.84	0.02	0.1	0.29	High
P33176	KIF5B					0	0.78	0.2	0.59	non-specific
O60282	KIF5C					0	0.72	0.04	0.11	non-specific
Q9BW19	KIFC1					0.18	0.49	0.04	0.12	non-specific
O14686	KMT2D	0.01	0.74	0.02	0.01	0	0.83	-0.12	-0.36	non-specific
P52292	KPNA2					0	0.83	-0.16	-0.46	non-specific
O60684	KPNA6					0	0.83	-0.03	-0.1	non-specific
Q14974	KPNB1					0	0.83	-0.12	-0.36	non-specific
Q6PKG0	LARP1	0	0.85	-0.03	-0.02	0	0.83	-0.07	-0.21	non-specific
Q71RC2	LARP4					0.07	0.56	0	0	non-specific
Q9P2J5	LARS					0	0.83	-0.03	-0.09	non-specific
Q14847	LASP1	0.14	0.58	0.07	0.04	0.62	0.14	0.13	0.4	non-specific
P00338	LDHA	0	0.84	0.35	0.23	0	0.82	-0.08	-0.24	non-specific
Q6ZMR3	LDHAL6A					0	0.69	0.19	0.57	non-specific
P07195	LDHB	0	0.83	-0.03	-0.02	0	0.82	-0.05	-0.16	non-specific
P09382	LGALS1					0.33	0.32	0.34	1	non-specific
Q9UPQ0	LIMCH1					0.98	0	0.48	1.4	High
Q9UGP4	LIMD1					0.06	0.57	0.04	0.12	non-specific
Q9NUP9	LIN7C					0.1	0.53	0.23	0.68	non-specific
Q9BRT6	LLPH	0.13	0.59	0.2	0.13					non-specific
P02545	LMNA	0.16	0.58	0.15	0.1	0	0.82	1.21	3.58	non-specific
P20700	LMNB1					0	0.83	-0.12	-0.36	non-specific
Q03252	LMNB2					0.05	0.58	0.01	0.04	non-specific
Q8WWI1	LMO7	0	0.85	-0.02	-0.01	0	0.83	-0.13	-0.4	non-specific
Q8NF37	LPCAT1					0.02	0.62	0.02	0.05	non-specific
Q93052	LPP					0.63	0.13	0.18	0.54	High
P50851	LRBA					0	0.83	-0.01	-0.04	non-specific
Q8N1G4	LRRC47					0.02	0.62	0	0	non-specific
Q96AG4	LRRC59					0	0.75	0.03	0.08	non-specific
Q32MZ4	LRRFIP1					0.13	0.51	0.03	0.1	non-specific
Q8ND56	LSM14A					0	0.83	-0.12	-0.35	non-specific
Q9Y383	LUC7L2	0	0.81	0	0					non-specific
Q86V48	LUZP1					0.98	0	0.67	1.96	High
Q9NX58	LYAR					0	0.71	-0.02	-0.07	non-specific
Q9UNF1	MAGED2					0	0.69	0	0	non-specific
P46821	MAP1B	0	0.85	0.03	0.02	0.67	0.07	0.67	1.96	non-specific
P27816	MAP4					0	0.74	1.05	3.1	non-specific
Q14244	MAP7					0	0.81	-0.02	-0.07	non-specific
Q3KQU3	MAP7D1					0.33	0.3	0.08	0.22	non-specific
Q8NDC0	MAPK1IP1L					0.08	0.54	0.08	0.24	non-specific
Q9BPZ7	MAPKAP1					0	0.66	0.02	0.05	non-specific
P43243	MATR3	0	0.85	0.07	0.05	0	0.83	-0.56	-1.65	non-specific
Q96RQ3	MCCC1					0.95	0.01	0.09	0.26	High
Q9HCC0	MCCC2					0.05	0.58	0.16	0.48	non-specific
P25205	MCM3					0	0.83	-0.07	-0.19	non-specific
P33991	MCM4					0	0.83	-0.22	-0.64	non-specific
P33992	MCM5					0	0.67	0	0	non-specific
Q14566	MCM6					0	0.83	-0.17	-0.51	non-specific
P33993	MCM7					0	0.8	0.02	0.07	non-specific
Q14676	MDC1					0.31	0.36	0.01	0.04	non-specific
P14174	MIF	0	0.85	-0.32	-0.21	0	0.83	-0.16	-0.47	non-specific
Q5JXC2	MIIP					0.02	0.63	0.12	0.34	non-specific
P46013	MKI67					1	0	0.13	0.37	High
Q9HCE1	MOV10					0.1	0.52	0.01	0.03	non-specific
Q6WCQ1	MPRIP					0.97	0	0.09	0.28	High
Q6IN84	MRM1	0.13	0.59	0.08	0.05					non-specific
P52815	MRPL12					0	0.7	-0.05	-0.14	non-specific
Q9NWU5	MRPL22					0	0.83	-0.08	-0.25	non-specific
Q13084	MRPL28					0.02	0.62	0.03	0.1	non-specific
Q8N983	MRPL43					0	0.7	-0.04	-0.13	non-specific
Q13405	MRPL49					0	0.66	-0.05	-0.15	non-specific
Q9BQC6	MRPL57					0	0.73	-0.08	-0.24	non-specific
P82914	MRPS15					0	0.83	-0.1	-0.3	non-specific
P82650	MRPS22					0	0.83	-0.05	-0.14	non-specific
P82663	MRPS25					0	0.83	-0.2	-0.59	non-specific
P82930	MRPS34					0	0.73	0.16	0.46	non-specific
P26038	MSN					0.13	0.51	0.06	0.17	non-specific
P11586	MTHFD1					0	0.83	-0.19	-0.55	non-specific
Q9ULD2	MTUS1					0.08	0.54	0.01	0.04	non-specific
Q96NY9	MUM1	0.02	0.7	0.03	0.02					non-specific
P35580	MYH10					0	0.72	0.54	1.6	non-specific
P35749	MYH11	0.51	0.14	0.04	0.03					Low
P13533	MYH6					0.7	0.06	0.03	0.08	High
P35579	MYH9	1	0	0.65	0.43	0	0.83	3.3	9.74	non-specific
P19105	MYL12A	0.66	0.05	0.3	0.2	0.93	0.01	1.82	5.37	High
P60660	MYL6	0.67	0.03	0.59	0.39	0	0.77	2.3	6.8	non-specific
P24844	MYL9					0.72	0.05	1.01	2.98	High
O00159	MYO1C					1	0	0.3	0.9	High
Q12965	MYO1E					0.64	0.1	0.06	0.19	High
P55209	NAP1L1					0	0.71	0	0	non-specific
P19338	NCL	0	0.8	0.14	0.09	0	0.81	0.14	0.42	non-specific
Q14686	NCOA6					0	0.83	-0.06	-0.17	non-specific
O75376	NCOR1					0	0.77	-0.05	-0.14	non-specific
Q9Y618	NCOR2					0.66	0.08	0.03	0.09	High
P15531	NME1	0.13	0.59	0.12	0.08	0	0.83	-0.23	-0.69	non-specific
P22392	NME2	0.03	0.69	0.06	0.04	0	0.83	-0.12	-0.34	non-specific
Q15233	NONO					0	0.79	0.11	0.33	non-specific
Q9NZM5	NOP53					0	0.83	-0.17	-0.49	non-specific
P06748	NPM1	0	0.85	-0.06	-0.04	0	0.83	-0.25	-0.72	non-specific
Q08J23	NSUN2	0	0.85	0.01	0.01	0	0.83	-0.6	-1.77	non-specific
Q9Y266	NUDC					0.3	0.42	0.1	0.31	non-specific
Q7Z417	NUFIP2					0.57	0.17	0.2	0.58	Low
Q14980	NUMA1					0	0.78	0.45	1.34	non-specific
P49790	NUP153					0.17	0.5	0.06	0.19	non-specific
O75694	NUP155					0	0.72	0.05	0.15	non-specific
P35658	NUP214					0.09	0.53	0.16	0.47	non-specific
Q8NFH5	NUP35					0.33	0.29	0.35	1.02	non-specific
Q9UKX7	NUP50					0.18	0.49	0.06	0.18	non-specific
P37198	NUP62					0	0.71	0.13	0.39	non-specific
Q99567	NUP88					0.33	0.32	0.18	0.53	non-specific
Q9UBU9	NXF1					0.5	0.21	0.1	0.29	Low
O15294	OGT					0.19	0.48	0.13	0.38	non-specific
Q9BZF2	OSBPL7	0.01	0.73	0	0					non-specific
Q01804	OTUD4					0.27	0.43	0.03	0.1	non-specific
Q9UQ80	PA2G4					0	0.83	-0.11	-0.34	non-specific
P11940	PABPC1	0	0.85	0.08	0.06	0	0.82	0.78	2.3	non-specific
Q13310	PABPC4	0	0.83	0.06	0.04	0	0.81	0.31	0.92	non-specific
Q8WX93	PALLD					0.99	0	0.57	1.68	High
Q99497	PARK7	0	0.8	0.3	0.2					non-specific
P09874	PARP1					0	0.83	-0.28	-0.83	non-specific
Q96IZ0	PAWR					1	0	0.49	1.45	High
Q15365	PCBP1	0	0.83	-0.05	-0.04	0	0.83	-0.24	-0.71	non-specific
Q15366	PCBP2	0	0.83	0	0	0	0.78	-0.1	-0.31	non-specific
Q15154	PCM1					0.02	0.61	0.01	0.03	non-specific
P22061	PCMT1	0.01	0.74	0	0					non-specific
O95613	PCNT					0.64	0.12	0.01	0.04	High
Q8WUM4	PDCD6IP					0	0.83	-0.08	-0.25	non-specific
Q14432	PDE3A					0.01	0.65	0.02	0.07	non-specific
Q15084	PDIA6					0	0.83	-0.04	-0.12	non-specific
Q96HC4	PDLIM5					1	0	0.74	2.17	High
Q9NR12	PDLIM7					0.9	0.02	0.44	1.3	High
Q86TG7	PEG10					0.02	0.61	0.02	0.07	non-specific
P08237	PFKM	0.18	0.56	0.02	0.02					non-specific
Q01813	PFKP					0.38	0.25	0.08	0.24	non-specific
Q96HS1	PGAM5					0	0.83	-0.09	-0.28	non-specific
P00558	PGK1	0.33	0.32	0.09	0.06					non-specific
P35232	PHB					0	0.83	-1.14	-3.37	non-specific
Q99623	PHB2					0	0.83	-0.51	-1.51	non-specific
Q8IWS0	PHF6	0	0.85	-0.02	-0.02					non-specific
O43175	PHGDH					0	0.83	-0.21	-0.62	non-specific
P14618	PKM	1	0	0.67	0.44	0	0.77	0.66	1.93	non-specific
Q9Y446	PKP3					0.34	0.27	0.07	0.2	non-specific
Q15149	PLEC	1	0	0.17	0.11	0	0.83	2.08	6.14	non-specific
Q02809	PLOD1					0.31	0.37	0.05	0.14	non-specific
O60568	PLOD3					0.47	0.22	0.08	0.24	Low
P13797	PLS3					0.64	0.11	0.08	0.25	High
P29590	PML	0	0.84	0.33	0.22	0.33	0.32	0.04	0.12	non-specific
Q9H307	PNN					0	0.7	0	0	non-specific
Q9BY77	POLDIP3					0	0.83	-0.07	-0.19	non-specific
Q9NRF9	POLE3	0.4	0.25	0.24	0.16					non-specific
Q13136	PPFIA1					0.81	0.03	0.13	0.37	High
Q8NEY8	PPHLN1					0	0.83	-0.13	-0.39	non-specific
P62937	PPIA	0	0.84	-0.28	-0.18	0	0.71	0.61	1.8	non-specific
P23284	PPIB	0.06	0.64	0.13	0.08					non-specific
O60437	PPL					1	0	1.02	3	High
P62136	PPP1CA					0	0.72	0.16	0.47	non-specific
P62140	PPP1CB					0.1	0.52	0.27	0.79	non-specific
O14974	PPP1R12A					0.82	0.03	0.06	0.18	High
Q6NYC8	PPP1R18					0.95	0.01	0.1	0.3	High
P63151	PPP2R2A					0	0.83	-0.08	-0.23	non-specific
Q06830	PRDX1	0	0.85	-0.14	-0.09	0	0.8	-0.05	-0.13	non-specific
P32119	PRDX2	0	0.85	-0.32	-0.21	0	0.83	-0.46	-1.35	non-specific
Q13162	PRDX4					0	0.83	-0.1	-0.29	non-specific
P13861	PRKAR2A					1	0	0.42	1.23	High
P78527	PRKDC	0	0.82	0.01	0.01	0	0.83	-0.2	-0.58	non-specific
Q99873	PRMT1	0.17	0.57	0.05	0.03					non-specific
O14744	PRMT5					0.02	0.63	0.01	0.04	non-specific
Q9UMS4	PRPF19					0	0.83	-0.13	-0.37	non-specific
Q13523	PRPF8					0	0.83	-0.06	-0.17	non-specific
P79522	PRR3					0.01	0.66	0	0	non-specific
P48634	PRRC2A					0.05	0.58	0	0.01	non-specific
Q5JSZ5	PRRC2B					0	0.83	-0.14	-0.4	non-specific
Q9Y520	PRRC2C					0.33	0.27	0.24	0.71	non-specific
O43242	PSMD3					0	0.83	-0.03	-0.1	non-specific
P26599	PTBP1	0	0.83	0.02	0.01	0	0.81	-0.09	-0.26	non-specific
P06454	PTMA	0.33	0.32	0.33	0.22					non-specific
Q14671	PUM1					0.59	0.16	0.04	0.12	Low
Q53H96	PYCR3					0	0.74	0.03	0.1	non-specific
P47897	QARS					0.02	0.61	0.01	0.03	non-specific
P61106	RAB14	0.03	0.67	0.04	0.03					non-specific
P63000	RAC1					0.31	0.36	0.14	0.41	non-specific
Q9H0H5	RACGAP1					0.2	0.45	0.04	0.12	non-specific
P63244	RACK1	0	0.82	-0.06	-0.04	0	0.76	0.83	2.44	non-specific
Q9P0K7	RAI14					0.97	0	0.1	0.29	High
Q9UKM9	RALY					0	0.83	-0.06	-0.18	non-specific
P62826	RAN	0.22	0.49	0.12	0.08	0	0.78	-0.16	-0.48	non-specific
P54136	RARS					0	0.75	-0.03	-0.08	non-specific
Q09028	RBBP4					0	0.83	-0.1	-0.31	non-specific
Q16576	RBBP7					0	0.79	-0.02	-0.06	non-specific
P98175	RBM10	0	0.85	-0.04	-0.03	0	0.83	-0.14	-0.4	non-specific
Q96PK6	RBM14					0	0.82	0.37	1.1	non-specific
Q96T37	RBM15					0.02	0.61	0.03	0.08	non-specific
P49756	RBM25					0.12	0.52	0.02	0.06	non-specific
P98179	RBM3					0	0.74	0.12	0.34	non-specific
P78332	RBM6					0	0.83	-0.19	-0.57	non-specific
P38159	RBMX	0	0.77	-0.05	-0.03	0	0.77	0.12	0.35	non-specific
Q15293	RCN1					0.07	0.56	0.03	0.08	non-specific
Q14257	RCN2					1	0	0.38	1.12	High
Q9BWE0	REPIN1					0	0.66	0.02	0.05	non-specific
Q8NCN4	RNF169	1	0	0.32	0.21					High
Q5VTR2	RNF20					0.18	0.49	0.03	0.08	non-specific
O75150	RNF40					0.14	0.51	0.04	0.1	non-specific
Q15287	RNPS1					0	0.68	-0.03	-0.09	non-specific
O75116	ROCK2					0.23	0.44	0.01	0.04	non-specific
Q8TA86	RP9	0	0.75	0.11	0.08	0.02	0.61	0.04	0.11	non-specific
P27635	RPL10	0	0.77	0.41	0.27	0	0.83	-0.28	-0.84	non-specific
P62906	RPL10A	0	0.84	0.04	0.03	0	0.8	0.12	0.36	non-specific
P62913	RPL11	0	0.8	0.05	0.03	0	0.83	-0.15	-0.44	non-specific
P30050	RPL12	0.47	0.23	0.45	0.3	0	0.83	-0.11	-0.33	non-specific
P26373	RPL13	0	0.79	0.21	0.14	0	0.83	-0.37	-1.09	non-specific
P40429	RPL13A	0.01	0.72	0.25	0.17	0	0.8	0.17	0.5	non-specific
P50914	RPL14	0.03	0.69	0.13	0.08	0	0.76	0.34	1.01	non-specific
P61313	RPL15	0.18	0.57	0.25	0.16	0	0.77	0.7	2.08	non-specific
P18621	RPL17	0	0.82	0.42	0.28	0	0.81	1.12	3.31	non-specific
Q07020	RPL18	0	0.81	0.18	0.12	0	0.8	0.28	0.82	non-specific
Q02543	RPL18A	0	0.82	0.05	0.03	0	0.8	0.82	2.42	non-specific
P84098	RPL19	0.03	0.69	0.17	0.11	0	0.83	-0.21	-0.63	non-specific
P46778	RPL21	0	0.83	0.16	0.11	0	0.79	0.11	0.32	non-specific
P35268	RPL22	0	0.83	0.07	0.04	0	0.75	0	0	non-specific
P62829	RPL23	0	0.85	-0.13	-0.09	0	0.76	-0.13	-0.4	non-specific
P62750	RPL23A	0	0.85	-0.62	-0.41	0	0.78	0.62	1.83	non-specific
P83731	RPL24	0.01	0.74	0.28	0.19	0	0.78	0.06	0.17	non-specific
P61254	RPL26	0	0.82	0.12	0.08					non-specific
Q9UNX3	RPL26L1					0	0.77	0.17	0.51	non-specific
P61353	RPL27	0	0.8	0.25	0.17	0	0.76	0.76	2.24	non-specific
P46776	RPL27A	0	0.79	0	0	0	0.78	0	0	non-specific
P46779	RPL28	0	0.78	0.13	0.08	0	0.79	-0.19	-0.56	non-specific
P47914	RPL29	0.07	0.64	0.06	0.04	0	0.7	0.23	0.66	non-specific
P39023	RPL3	0	0.81	0.33	0.21	0	0.82	0.17	0.51	non-specific
P62888	RPL30	0	0.85	-0.39	-0.26	0	0.75	0.16	0.46	non-specific
P62899	RPL31	0	0.75	0.28	0.18	0	0.76	0.14	0.41	non-specific
P62910	RPL32	0	0.8	0.25	0.17	0	0.8	0.32	0.93	non-specific
P49207	RPL34					0	0.83	-0.23	-0.67	non-specific
P42766	RPL35	0	0.8	0.21	0.14	0	0.76	0.21	0.61	non-specific
P18077	RPL35A					0	0.73	0.24	0.71	non-specific
Q9Y3U8	RPL36	0.27	0.47	0.33	0.21	0	0.75	0.49	1.44	non-specific
P83881	RPL36A	0	0.81	0	0	0	0.83	-0.16	-0.47	non-specific
Q969Q0	RPL36AL	0	0.77	0.4	0.26					non-specific
P61513	RPL37A	0	0.85	-0.78	-0.51	0	0.72	0.78	2.3	non-specific
P63173	RPL38	0	0.74	0.24	0.16	0	0.73	-0.24	-0.72	non-specific
P62891	RPL39	0	0.78	0.31	0.21	0	0.72	0.31	0.92	non-specific
P36578	RPL4	0	0.85	-0.17	-0.11	0	0.82	0.55	1.61	non-specific
P46777	RPL5					0	0.73	0.29	0.86	non-specific
Q02878	RPL6	0.01	0.74	0.24	0.16	0	0.8	0.55	1.62	non-specific
P18124	RPL7	0	0.81	0.24	0.16	0	0.82	0.21	0.61	non-specific
P62424	RPL7A	0	0.79	0.4	0.26	0	0.81	-0.03	-0.1	non-specific
P62917	RPL8	0	0.77	0	0	0	0.81	-0.14	-0.42	non-specific
P32969	RPL9	0	0.78	0	0	0	0.77	-0.05	-0.13	non-specific
P05388	RPLP0	0.02	0.71	0.2	0.13	0	0.83	-0.2	-0.6	non-specific
P05386	RPLP1					0	0.83	-0.09	-0.26	non-specific
P05387	RPLP2	0	0.79	0.43	0.28	0	0.78	0.09	0.25	non-specific
P04843	RPN1					0	0.83	-0.13	-0.39	non-specific
Q5VT52	RPRD2					0.35	0.26	0.03	0.09	non-specific
P46783	RPS10					0	0.83	-0.53	-1.56	non-specific
P62280	RPS11	0	0.78	0.33	0.21	0	0.8	0.38	1.12	non-specific
P25398	RPS12	0	0.83	0.14	0.09	0	0.79	0.41	1.22	non-specific
P62277	RPS13	0.1	0.61	0.17	0.11	0	0.79	-0.29	-0.86	non-specific
P62263	RPS14	0	0.81	0.18	0.12	0	0.79	0.68	1.99	non-specific
P62841	RPS15	0.02	0.72	0.41	0.27	0	0.76	0.06	0.17	non-specific
P62244	RPS15A	0	0.77	0.2	0.13	0	0.79	-0.07	-0.2	non-specific
P62249	RPS16	0	0.75	0.12	0.08	0	0.79	0.73	2.15	non-specific
P0CW22	RPS17	0	0.84	-0.32	-0.21	0	0.78	0.13	0.38	non-specific
P62269	RPS18	0	0.83	0.23	0.15	0	0.83	-0.4	-1.17	non-specific
P39019	RPS19	0	0.79	0.5	0.33	0	0.79	0.25	0.73	non-specific
P15880	RPS2	0	0.82	0.29	0.19	0	0.81	0.45	1.32	non-specific
P60866	RPS20	0	0.8	-0.15	-0.1	0	0.68	0.82	2.43	non-specific
P62266	RPS23	0	0.76	0.38	0.25	0	0.74	0.06	0.19	non-specific
P62847	RPS24	0	0.85	-0.19	-0.13	0	0.76	0.39	1.15	non-specific
P62851	RPS25	0	0.85	-0.87	-0.57	0	0.75	0.44	1.29	non-specific
P62854	RPS26					0	0.75	0.54	1.59	non-specific
P42677	RPS27	0	0.79	-0.21	-0.14	0	0.77	0.63	1.87	non-specific
P62979	RPS27A	0	0.83	-0.22	-0.15	0	0.78	-0.06	-0.16	non-specific
Q71UM5	RPS27L					0	0.78	0.21	0.62	non-specific
P62857	RPS28	0	0.85	-0.64	-0.42					non-specific
P62273	RPS29	0.09	0.62	0.6	0.39	0	0.78	0.9	2.65	non-specific
P23396	RPS3	0	0.85	-0.3	-0.2	0	0.81	0.45	1.33	non-specific
P61247	RPS3A	0	0.85	-0.2	-0.13	0	0.81	-0.1	-0.3	non-specific
P62701	RPS4X	0	0.84	-0.03	-0.02	0	0.82	0.64	1.89	non-specific
P46782	RPS5	0	0.75	-0.04	-0.03	0	0.78	0.09	0.26	non-specific
P62753	RPS6	0	0.81	0.14	0.09	0	0.81	0.14	0.41	non-specific
P62081	RPS7	0.35	0.26	0.41	0.27	0	0.79	-0.09	-0.27	non-specific
P62241	RPS8	0	0.83	0.21	0.14	0	0.81	0.25	0.73	non-specific
P46781	RPS9	0.03	0.69	0.35	0.23	0	0.79	0.8	2.35	non-specific
P08865	RPSA					0.01	0.63	-0.03	-0.09	non-specific
O76021	RSL1D1					0	0.83	-0.05	-0.16	non-specific
Q9Y3I0	RTCB					0	0.8	0.33	0.96	non-specific
Q9Y224	RTRAF					0	0.83	-0.14	-0.42	non-specific
Q9Y265	RUVBL1					0	0.69	0.22	0.65	non-specific
Q9Y230	RUVBL2	0	0.85	-0.22	-0.14	0	0.77	0.02	0.06	non-specific
P26447	S100A4	0	0.78	-0.17	-0.11	0	0.83	-0.26	-0.75	non-specific
P06703	S100A6	0.09	0.62	0.2	0.13					non-specific
Q14151	SAFB2					0.57	0.17	0.07	0.22	Low
Q14160	SCRIB	0	0.85	-0.18	-0.12	0	0.83	-0.23	-0.69	non-specific
P31040	SDHA	0	0.8	-0.03	-0.02	0	0.73	0	0	non-specific
P55735	SEC13	0	0.76	0.11	0.07	0.01	0.66	0.48	1.41	non-specific
O15027	SEC16A	0.62	0.11	0.02	0.01	0	0.82	0.34	1.01	non-specific
Q15436	SEC23A					0.95	0.01	0.08	0.24	High
Q15437	SEC23B					0.23	0.44	0.05	0.14	non-specific
P53992	SEC24C					0.03	0.6	0.03	0.07	non-specific
O94979	SEC31A	0.17	0.58	0.13	0.08	0	0.83	-0.02	-0.07	non-specific
Q8NC51	SERBP1	0	0.78	-0.02	-0.01	0	0.8	0	0	non-specific
P50454	SERPINH1	0.18	0.56	0.06	0.04	0	0.72	0.09	0.25	non-specific
Q15637	SF1					0	0.76	0.03	0.09	non-specific
O75533	SF3B1					0	0.83	-0.12	-0.34	non-specific
P31947	SFN					0.09	0.54	0.25	0.74	non-specific
P23246	SFPQ					0	0.82	-0.08	-0.23	non-specific
A1X283	SH3PXD2B					0.51	0.2	0.04	0.12	Low
P53985	SLC16A1					0	0.83	-0.02	-0.05	non-specific
O75746	SLC25A12					0.07	0.56	0.05	0.16	non-specific
Q9UJS0	SLC25A13					0	0.67	0.09	0.28	non-specific
Q00325	SLC25A3					0	0.74	0	0	non-specific
P12235	SLC25A4					0	0.8	0.03	0.09	non-specific
P05141	SLC25A5	0	0.8	0.06	0.04	0	0.81	0.37	1.08	non-specific
P12236	SLC25A6	0	0.78	0.03	0.02	0	0.81	0.06	0.18	non-specific
P08195	SLC3A2	0.31	0.38	0.06	0.04	0	0.83	-0.25	-0.74	non-specific
Q9GZT3	SLIRP					0	0.71	-0.24	-0.72	non-specific
Q9NWH9	SLTM					0.31	0.37	0.03	0.1	non-specific
P51532	SMARCA4					0.3	0.42	0.03	0.08	non-specific
Q92922	SMARCC1					0.33	0.31	0.08	0.24	non-specific
Q8TAQ2	SMARCC2					0.33	0.31	0.05	0.16	non-specific
Q7KZF4	SND1					0.18	0.5	0.02	0.06	non-specific
O75643	SNRNP200					0	0.77	0	-0.01	non-specific
P14678	SNRPB					0	0.7	-0.04	-0.12	non-specific
P62314	SNRPD1					0.31	0.36	0.3	0.89	non-specific
P62318	SNRPD3	0.01	0.73	0	0	0	0.83	-0.22	-0.64	non-specific
Q9NUQ6	SPATS2L					0.43	0.23	0.16	0.48	Low
Q5M775	SPECC1	0	0.85	-0.03	-0.02	0	0.83	0	0	non-specific
Q9C093	SPEF2					0.08	0.54	0.01	0.03	non-specific
Q13813	SPTAN1					0	0.7	0.11	0.32	non-specific
Q01082	SPTBN1					0.31	0.37	0.08	0.25	non-specific
Q13501	SQSTM1	0.2	0.49	0.04	0.03	0.28	0.43	0.19	0.56	non-specific
Q9UHB9	SRP68					0.03	0.59	0.01	0.04	non-specific
O76094	SRP72					0	0.83	-0.13	-0.4	non-specific
P49458	SRP9					0	0.83	-0.2	-0.58	non-specific
Q9UQ35	SRRM2					0	0.83	-0.07	-0.22	non-specific
O75494	SRSF10					0	0.69	-0.03	-0.09	non-specific
P84103	SRSF3	0	0.85	-0.1	-0.07	0	0.7	0.1	0.31	non-specific
Q13247	SRSF6					0.02	0.62	0.03	0.07	non-specific
Q16629	SRSF7					0	0.83	-0.15	-0.43	non-specific
P05455	SSB					0	0.83	-0.21	-0.63	non-specific
P40763	STAT3					0	0.71	-0.02	-0.07	non-specific
Q13043	STK4					0.33	0.3	0.07	0.21	non-specific
P27105	STOM	0	0.85	-0.16	-0.1					non-specific
Q9Y3F4	STRAP					0.02	0.63	0.34	1	non-specific
Q9Y5B9	SUPT16H					0	0.7	-0.03	-0.07	non-specific
O60506	SYNCRIP	0	0.82	0.09	0.06	0	0.81	0.01	0.04	non-specific
Q9Y6A5	TACC3					0.04	0.58	0.02	0.07	non-specific
Q92804	TAF15	0.31	0.4	0.06	0.04	0	0.8	0.06	0.19	non-specific
P37802	TAGLN2					0	0.83	-0.13	-0.4	non-specific
Q8IV04	TBC1D10C					0.02	0.61	0.02	0.06	non-specific
Q9BYX2	TBC1D2					0.8	0.04	0.24	0.7	High
O60907	TBL1X					0	0.74	0.06	0.19	non-specific
Q9BZK7	TBL1XR1	0	0.77	-0.04	-0.02	0	0.76	0.22	0.64	non-specific
Q13428	TCOF1	0	0.85	-0.06	-0.04	0	0.83	-0.12	-0.35	non-specific
P17987	TCP1					0	0.78	0.02	0.05	non-specific
Q9NZ01	TECR					0	0.83	0	0	non-specific
Q9UGI8	TES					0.2	0.45	0.04	0.12	non-specific
Q92734	TFG					0	0.8	0.16	0.48	non-specific
P02786	TFRC					0	0.83	-0.05	-0.14	non-specific
P21980	TGM2					0.64	0.12	0.06	0.19	High
Q9Y2W1	THRAP3	0	0.85	-0.28	-0.18	0	0.83	-0.5	-1.47	non-specific
Q07157	TJP1					0.6	0.15	0.31	0.91	Low
Q9UDY2	TJP2					1	0	0.46	1.37	High
P29401	TKT	0.33	0.37	0.07	0.05	0	0.83	-0.07	-0.22	non-specific
Q9Y490	TLN1					0	0.81	0.01	0.02	non-specific
Q9NYL9	TMOD3					1	0	0.45	1.34	High
P42166	TMPO					0	0.83	-0.22	-0.64	non-specific
Q9C0C2	TNKS1BP1					1	0	0.25	0.73	High
Q8NDV7	TNRC6B					0.33	0.28	0.05	0.15	non-specific
Q63HR2	TNS2					0.03	0.6	0.01	0.02	non-specific
Q68CZ2	TNS3					0	0.75	0.17	0.49	non-specific
P11387	TOP1	0.1	0.62	0.04	0.03					non-specific
P11388	TOP2A					0	0.74	-0.03	-0.08	non-specific
Q12888	TP53BP1					0	0.75	0.03	0.08	non-specific
P09493	TPM1					0.99	0	1.65	4.87	High
P07951	TPM2					0.95	0.01	1.58	4.67	High
P06753	TPM3					0.06	0.57	0.73	2.15	non-specific
P67936	TPM4	0.35	0.28	0.32	0.21	0.55	0.17	1.79	5.27	Low
P12270	TPR					0.11	0.52	0.14	0.42	non-specific
Q9ULW0	TPX2					0.16	0.5	0.34	1	non-specific
P19474	TRIM21	0.96	0	0.42	0.28					High
Q14258	TRIM25					0.03	0.6	0.03	0.08	non-specific
P14373	TRIM27					0	0.7	0	0	non-specific
Q13263	TRIM28	0	0.79	-0.02	-0.01	0	0.83	-0.2	-0.6	non-specific
O75962	TRIO					0	0.83	-0.01	-0.02	non-specific
Q14669	TRIP12	0	0.75	0.16	0.11	0	0.73	-0.01	-0.04	non-specific
Q15654	TRIP6					0	0.73	0.24	0.7	non-specific
Q9UI30	TRMT112					0	0.83	-0.35	-1.04	non-specific
Q9BVS5	TRMT61B	0	0.85	-0.23	-0.15	0	0.83	-0.43	-1.28	non-specific
Q15631	TSN					0.2	0.45	0.11	0.34	non-specific
P33981	TTK					0.2	0.45	0.03	0.09	non-specific
Q71U36	TUBA1A					0	0.83	0.32	0.94	non-specific
Q9BQE3	TUBA1C	0	0.85	0.2	0.13	0	0.83	0.4	1.18	non-specific
P68366	TUBA4A	0	0.84	0.32	0.21	0	0.83	0.62	1.83	non-specific
P07437	TUBB	0	0.85	0.32	0.21	0	0.83	0.83	2.43	non-specific
Q13885	TUBB2A	0	0.84	0.24	0.16	0	0.83	0.68	2.01	non-specific
P04350	TUBB4A					0	0.82	0.85	2.5	non-specific
P68371	TUBB4B	0	0.85	0.24	0.16	0	0.83	0.82	2.43	non-specific
Q9BUF5	TUBB6	0	0.79	0.22	0.15	0	0.8	0.5	1.48	non-specific
P23258	TUBG1					0.33	0.33	0.08	0.23	non-specific
P49411	TUFM	0	0.81	-0.08	-0.05	0	0.83	-0.1	-0.3	non-specific
Q2TAM9	TUSC1					0	0.73	0.04	0.13	non-specific
P40222	TXLNA					0.58	0.16	0.27	0.81	Low
Q9NUQ3	TXLNG					0.31	0.37	0.07	0.19	non-specific
P10599	TXN	0	0.81	0	0	0	0.69	0.17	0.5	non-specific
Q01081	U2AF1					0	0.66	0	0	non-specific
P62987	UBA52	0	0.85	-0.34	-0.22					non-specific
Q5T6F2	UBAP2					0	0.77	0.19	0.55	non-specific
Q14157	UBAP2L					0	0.73	0.03	0.08	non-specific
Q92900	UPF1					0.01	0.65	0.02	0.07	non-specific
P31930	UQCRC1					0	0.83	-0.06	-0.17	non-specific
P22695	UQCRC2					0	0.83	-0.06	-0.18	non-specific
Q14694	USP10					0.02	0.62	0.02	0.07	non-specific
Q93008	USP9X	0	0.85	-0.01	0					non-specific
P46939	UTRN					1	0	0.05	0.13	High
P50552	VASP					0.33	0.29	0.38	1.11	non-specific
P55072	VCP					0	0.83	-0.01	-0.03	non-specific
P08670	VIM	0.47	0.21	1.58	1.04	0	0.83	2.8	8.25	non-specific
Q69YN4	VIRMA					0.22	0.44	0	0.01	non-specific
Q9C0J8	WDR33					0	0.76	-0.02	-0.06	non-specific
Q9BQA1	WDR77					0.03	0.59	0.03	0.08	non-specific
Q9H4A3	WNK1					0.19	0.48	0.06	0.16	non-specific
Q15007	WTAP					0	0.73	0.02	0.07	non-specific
Q9NQH7	XPNPEP3					0.18	0.49	0.04	0.1	non-specific
P13010	XRCC5	0.5	0.19	0.1	0.06	0	0.83	-0.48	-1.43	non-specific
P12956	XRCC6	0.29	0.47	0.19	0.12	0	0.83	-0.53	-1.56	non-specific
Q9H0D6	XRN2					0	0.67	0.01	0.03	non-specific
P67809	YBX1	0	0.83	0.08	0.05	0	0.82	-0.22	-0.66	non-specific
P16989	YBX3	0	0.76	0.02	0.02	0	0.8	0.12	0.37	non-specific
P49750	YLPM1					0	0.82	0.02	0.05	non-specific
P31946	YWHAB	0.51	0.15	0.14	0.09	0.01	0.66	0.53	1.58	non-specific
P62258	YWHAE	0.65	0.06	0.38	0.25	0	0.78	0.1	0.3	non-specific
P61981	YWHAG					0	0.71	0.32	0.94	non-specific
Q04917	YWHAH					0	0.67	0.14	0.42	non-specific
P27348	YWHAQ	0.75	0.01	0.58	0.38	0	0.76	0.22	0.64	non-specific
P63104	YWHAZ	0.34	0.29	0.22	0.14	0	0.78	0.29	0.85	non-specific
O75152	ZC3H11A					0.13	0.51	0.02	0.07	non-specific
Q5T200	ZC3H13					0.21	0.44	0.01	0.02	non-specific
Q7Z2W4	ZC3HAV1					0.55	0.18	0.23	0.67	Low
Q9NP64	ZCCHC17	0	0.85	-0.4	-0.26					non-specific
Q5VZL5	ZMYM4					0	0.83	-0.01	-0.03	non-specific
Q14966	ZNF638					0.02	0.62	0	0	non-specific
Q15942	ZYX					0.51	0.2	0.21	0.63	Low

## Sheet: AbC2_WT_KO_Rep1
Bait	Prey	Description	Gene Symbol	Gene ID	Mass (kDa)	SpC WT	SpC Sum WT	AvgSpC WT	SpC KO	SpC Sum KO	AvgSpC KO	SpC WT-SpC KO	SAINT score	Fold Change	BFDR	SpC/MW	Enrichment score
Q13627	Q9BTE6	alanyl-tRNA synthetase domain containing 1	AARSD1	80755	45.5	36|26|30	92	30.67	23|34|29	86	28.67	6	0	1.1	0.85	0.13	0.09
Q13627	P53396	ATP citrate lyase	ACLY	47	120.8	9|9|7	25	8.33	1|4|4	9	3	16	0.41	2.8	0.24	0.13	0.09
Q13627	P60709	actin beta	ACTB	60	41.7	38|35|30	103	34.33	22|28|24	74	24.67	29	0	1.4	0.84	0.69	0.46
Q13627	Q562R1	actin, beta like 2	ACTBL2	345651	42	13|11|9	33	11	4|8|7	19	6.33	14	0	1.7	0.76	0.33	0.22
Q13627	P68032	actin, alpha, cardiac muscle 1	ACTC1	70	42	28|26|22	76	25.33	16|20|18	54	18	22	0	1.4	0.84	0.52	0.34
Q13627	P23526	adenosylhomocysteinase	AHCY	191	47.7	4|3|2	9	3	1|2|3	6	2	3	0.02	1.5	0.7	0.06	0.04
Q13627	Q09666	AHNAK nucleoprotein	AHNAK	79026	629.1	1|4|2	7	2.33	0|0|2	2	0.67	5	0.33	3.5	0.3	0.01	0.01
Q13627	Q12802	A-kinase anchoring protein 13	AKAP13	11214	307.6	1|5|2	8	2.67	2|0|1	3	1	5	0.3	2.7	0.46	0.02	0.01
Q13627	P02768	albumin	ALB	213	69.4	12|10|8	30	10	7|7|8	22	7.33	8	0	1.4	0.81	0.12	0.08
Q13627	P04075	aldolase, fructose-bisphosphate A	ALDOA	226	39.4	7|0|0	7	2.33	0|0|0	0	0	7	0.33	23.3	0.31	0.18	0.12
Q13627	Q9UJX3	anaphase promoting complex subunit 7	ANAPC7	51434	66.9	48|55|51	154	51.33	43|53|46	142	47.33	12	0	1.1	0.85	0.18	0.12
Q13627	P07355	annexin A2	ANXA2	302	38.6	35|26|29	90	30	28|34|31	93	31	-3	0	1	0.85	-0.08	-0.05
Q13627	Q66PJ3	ADP ribosylation factor like GTPase 6 interacting protein 4	ARL6IP4	51329	44.9	2|3|5	10	3.33	6|5|5	16	5.33	-6	0	0.6	0.85	-0.13	-0.09
Q13627	P25705	ATP synthase F1 subunit alpha	ATP5F1A	498	59.8	13|5|7	25	8.33	5|6|3	14	4.67	11	0.16	1.8	0.58	0.18	0.12
Q13627	P36542	ATP synthase F1 subunit gamma	ATP5F1C	509	33	4|3|2	9	3	2|4|4	10	3.33	-1	0	0.9	0.78	-0.03	-0.02
Q13627	O14867	BTB domain and CNC homolog 1	BACH1	571	82	2|1|1	4	1.33	1|0|1	2	0.67	2	0.09	2	0.62	0.02	0.02
Q13627	P46379	BCL2 associated athanogene 6	BAG6	7917	119.4	2|3|2	7	2.33	2|4|3	9	3	-2	0	0.8	0.85	-0.02	-0.01
Q13627	P80723	brain abundant membrane attached signal protein 1	BASP1	10409	22.7	4|0|0	4	1.33	0|0|1	1	0.33	3	0.33	4	0.34	0.13	0.09
Q13627	Q9NYF8	BCL2 associated transcription factor 1	BCLAF1	9774	106.1	19|22|16	57	19	23|26|32	81	27	-24	0	0.7	0.85	-0.23	-0.15
Q13627	A6H8Y1	B double prime 1, subunit of RNA polymerase III transcription initiation factor IIIB	BDP1	55814	293.9	4|4|2	10	3.33	7|5|5	17	5.67	-7	0	0.6	0.85	-0.02	-0.02
Q13627	P27708	carbamoyl-phosphate synthetase 2, aspartate transcarbamylase, and dihydroorotase	CAD	790	243	5|5|3	13	4.33	0|1|0	1	0.33	12	0.98	13	0	0.05	0.03
Q13627	Q5T5Y3	calmodulin regulated spectrin associated protein 1	CAMSAP1	157922	178	7|10|6	23	7.67	10|8|9	27	9	-4	0	0.9	0.83	-0.02	-0.01
Q13627	P52907	capping actin protein of muscle Z-line alpha subunit 1	CAPZA1	829	32.9	6|5|3	14	4.67	6|3|2	11	3.67	3	0	1.3	0.77	0.09	0.06
Q13627	P47755	capping actin protein of muscle Z-line alpha subunit 2	CAPZA2	830	32.9	2|1|2	5	1.67	2|0|0	2	0.67	3	0.2	2.5	0.49	0.09	0.06
Q13627	P04040	catalase	CAT	847	59.8	103|106|96	305	101.67	72|80|73	225	75	80	0	1.4	0.85	1.34	0.88
Q13627	Q03135	caveolin 1	CAV1	857	20.5	2|1|1	4	1.33	0|1|0	1	0.33	3	0.2	4	0.5	0.15	0.1
Q13627	Q6PK04	coiled-coil domain containing 137	CCDC137	339230	33.2	4|3|5	12	4	4|5|3	12	4	0	0	1	0.79	0	0
Q13627	P30260	cell division cycle 27	CDC27	996	91.9	9|10|10	29	9.67	8|15|11	34	11.33	-5	0	0.9	0.85	-0.05	-0.04
Q13627	Q92674	centromere protein I	CENPI	2491	86.7	2|1|1	4	1.33	2|2|2	6	2	-2	0	0.7	0.85	-0.02	-0.02
Q13627	P23528	cofilin 1	CFL1	1072	18.5	8|11|7	26	8.67	7|10|10	27	9	-1	0	1	0.83	-0.05	-0.04
Q13627	Q00610	clathrin heavy chain	CLTC	1213	191.6	18|15|11	44	14.67	6|11|7	24	8	20	0	1.8	0.75	0.1	0.07
Q13627	P53621	coatomer protein complex subunit alpha	COPA	1314	138.3	3|2|2	7	2.33	1|1|0	2	0.67	5	0.35	3.5	0.27	0.04	0.02
Q13627	P31327	carbamoyl-phosphate synthase 1	CPS1	1373	164.9	12|9|9	30	10	19|14|16	49	16.33	-19	0	0.6	0.85	-0.12	-0.08
Q13627	Q14194	collapsin response mediator protein 1	CRMP1	1400	62.2	9|9|11	29	9.67	10|8|10	28	9.33	1	0	1	0.83	0.02	0.01
Q13627	P55060	chromosome segregation 1 like	CSE1L	1434	110.4	2|1|1	4	1.33	0|1|0	1	0.33	3	0.2	4	0.5	0.03	0.02
Q13627	P21291	cysteine and glycine rich protein 1	CSRP1	1465	20.6	1|4|2	7	2.33	2|4|6	12	4	-5	0	0.6	0.85	-0.24	-0.16
Q13627	Q16527	cysteine and glycine rich protein 2	CSRP2	1466	21	2|1|3	6	2	9|10|7	26	8.67	-20	0	0.2	0.85	-0.95	-0.63
Q13627	P04080	cystatin B	CSTB	1476	11.1	7|3|7	17	5.67	9|8|5	22	7.33	-5	0	0.8	0.85	-0.45	-0.3
Q13627	Q14247	cortactin	CTTN	2017	61.6	3|2|1	6	2	1|0|0	1	0.33	5	0.51	6	0.15	0.08	0.05
Q13627	P08574	cytochrome c1	CYC1	1537	35.4	2|1|1	4	1.33	0|2|1	3	1	1	0.03	1.3	0.67	0.03	0.02
Q13627	P61962	DDB1 and CUL4 associated factor 7	DCAF7	10238	38.9	19|21|21	61	20.33	0|0|0	0	0	61	1	203.3	0	1.57	1.03
Q13627	P81605	dermcidin	DCD	117159	11.3	2|3|3	8	2.67	3|3|3	9	3	-1	0	0.9	0.85	-0.09	-0.06
Q13627	Q92499	DEAD-box helicase 1	DDX1	1653	82.4	2|1|1	4	1.33	1|1|1	3	1	1	0.03	1.3	0.67	0.01	0.01
Q13627	Q92841	DEAD-box helicase 17	DDX17	10521	80.3	5|2|5	12	4	5|3|6	14	4.67	-2	0	0.9	0.81	-0.02	-0.02
Q13627	Q9BUQ8	DEAD-box helicase 23	DDX23	9416	95.6	2|2|5	9	3	3|4|2	9	3	0	0	1	0.76	0	0
Q13627	O00571	DEAD-box helicase 3, X-linked	DDX3X	1654	73.2	4|5|3	12	4	1|5|2	8	2.67	4	0.01	1.5	0.73	0.05	0.04
Q13627	P17844	DEAD-box helicase 5	DDX5	1655	69.1	2|1|1	4	1.33	1|1|1	3	1	1	0.03	1.3	0.67	0.01	0.01
Q13627	O43143	DEAH-box helicase 15	DHX15	1665	90.9	3|2|4	9	3	4|3|5	12	4	-3	0	0.8	0.85	-0.03	-0.02
Q13627	Q9H2U1	DEAH-box helicase 36	DHX36	170506	114.8	26|21|10	57	19	13|19|18	50	16.67	7	0	1.1	0.84	0.06	0.04
Q13627	Q08211	DExH-box helicase 9	DHX9	1660	141	11|9|3	23	7.67	7|8|6	21	7	2	0	1.1	0.81	0.01	0.01
Q13627	Q9NYC9	dynein axonemal heavy chain 9	DNAH9	1770	511.9	1|2|1	4	1.33	1|2|1	4	1.33	0	0.01	1	0.73	0	0
Q13627	Q16555	dihydropyrimidinase like 2	DPYSL2	1808	62.3	89|86|77	252	84	77|70|76	223	74.33	29	0	1.1	0.85	0.47	0.31
Q13627	Q14195	dihydropyrimidinase like 3	DPYSL3	1809	62	81|79|79	239	79.67	63|61|67	191	63.67	48	0	1.3	0.85	0.77	0.51
Q13627	O14531	dihydropyrimidinase like 4	DPYSL4	10570	61.9	2|3|1	6	2	1|1|2	4	1.33	2	0.05	1.5	0.65	0.03	0.02
Q13627	Q02413	desmoglein 1	DSG1	1828	113.7	3|1|0	4	1.33	1|0|0	1	0.33	3	0.31	4	0.38	0.03	0.02
Q13627	P60981	destrin, actin depolymerizing factor	DSTN	11034	18.5	2|3|3	8	2.67	3|2|4	9	3	-1	0	0.9	0.85	-0.05	-0.04
Q13627	Q14204	dynein cytoplasmic 1 heavy chain 1	DYNC1H1	1778	532.4	7|6|3	16	5.33	3|4|2	9	3	7	0.04	1.8	0.66	0.01	0.01
Q13627	P63167	dynein light chain LC8-type 1	DYNLL1	8655	10.4	4|3|2	9	3	2|3|1	6	2	3	0.02	1.5	0.7	0.29	0.19
Q13627	Q13627	dual specificity tyrosine phosphorylation regulated kinase 1A	DYRK1A	1859	85.6	48|49|33	130	43.33	0|0|0	0	0	130	1	433.3	0	1.52	1
Q13627	P68104	eukaryotic translation elongation factor 1 alpha 1	EEF1A1	1915	50.1	19|18|20	57	19	19|22|23	64	21.33	-7	0	0.9	0.85	-0.14	-0.09
Q13627	P13639	eukaryotic translation elongation factor 2	EEF2	1938	95.3	8|6|2	16	5.33	6|4|3	13	4.33	3	0	1.2	0.76	0.03	0.02
Q13627	O15371	eukaryotic translation initiation factor 3 subunit D	EIF3D	8664	64	2|1|1	4	1.33	1|0|1	2	0.67	2	0.09	2	0.62	0.03	0.02
Q13627	P60842	eukaryotic translation initiation factor 4A1	EIF4A1	1973	46.2	5|1|3	9	3	3|2|1	6	2	3	0.06	1.5	0.65	0.06	0.04
Q13627	Q15717	ELAV like RNA binding protein 1	ELAVL1	1994	36.1	2|1|1	4	1.33	1|1|1	3	1	1	0.03	1.3	0.67	0.03	0.02
Q13627	P06733	enolase 1	ENO1	2023	47.2	25|7|5	37	12.33	8|8|9	25	8.33	12	0.32	1.5	0.38	0.25	0.17
Q13627	P58107	epiplakin 1	EPPK1	83481	555.6	16|29|17	62	20.67	3|4|1	8	2.67	54	1	7.8	0	0.1	0.06
Q13627	P07814	glutamyl-prolyl-tRNA synthetase	EPRS	2058	170.6	2|1|2	5	1.67	1|2|3	6	2	-1	0	0.8	0.85	-0.01	0
Q13627	P84090	ERH, mRNA splicing and mitosis factor	ERH	2079	12.3	4|5|6	15	5	5|5|6	16	5.33	-1	0	0.9	0.82	-0.08	-0.05
Q13627	Q9NYF3	family with sequence similarity 53 member C	FAM53C	51307	43.1	3|0|2	5	1.67	0|0|0	0	0	5	0.64	16.7	0.09	0.12	0.08
Q13627	P49327	fatty acid synthase	FASN	2194	273.4	22|25|22	69	23	13|9|12	34	11.33	35	0	2	0.77	0.13	0.08
Q13627	P62861	FAU, ubiquitin like and ribosomal protein S30 fusion	FAU	2197	6.6	6|6|8	20	6.67	9|9|8	26	8.67	-6	0	0.8	0.85	-0.9	-0.59
Q13627	P22087	fibrillarin	FBL	2091	33.8	0|2|2	4	1.33	0|2|2	4	1.33	0	0.02	1	0.7	0	0
Q13627	P21333	filamin A	FLNA	2316	280.7	78|72|76	226	75.33	59|62|55	176	58.67	50	0	1.3	0.85	0.18	0.12
Q13627	O75369	filamin B	FLNB	2317	278.2	13|9|6	28	9.33	4|8|5	17	5.67	11	0.01	1.7	0.72	0.04	0.03
Q13627	Q96NB1	FGFR1OP N-terminal like	FOPNL	123811	19.8	4|7|5	16	5.33	4|4|3	11	3.67	5	0	1.5	0.75	0.25	0.17
Q13627	Q14331	FSHD region gene 1	FRG1	2483	29.2	2|4|5	11	3.67	6|6|6	18	6	-7	0	0.6	0.85	-0.24	-0.16
Q13627	Q8N475	follistatin like 5	FSTL5	56884	95.8	2|3|1	6	2	1|1|2	4	1.33	2	0.05	1.5	0.65	0.02	0.01
Q13627	P35637	FUS RNA binding protein	FUS	2521	53.4	2|2|2	6	2	0|0|0	0	0	6	0.93	20	0.01	0.11	0.07
Q13627	P11413	glucose-6-phosphate dehydrogenase	G6PD	2539	59.3	6|7|3	16	5.33	6|8|7	21	7	-5	0	0.8	0.85	-0.08	-0.06
Q13627	P04406	glyceraldehyde-3-phosphate dehydrogenase	GAPDH	2597	36.1	9|3|2	14	4.67	6|4|5	15	5	-1	0	0.9	0.78	-0.03	-0.02
Q13627	Q86VQ1	glucocorticoid induced 1	GLCCI1	113263	58	4|5|5	14	4.67	0|0|0	0	0	14	1	46.7	0	0.24	0.16
Q13627	P63244	receptor for activated C kinase 1	RACK1	10399	35.1	6|3|6	15	5	6|6|5	17	5.67	-2	0	0.9	0.82	-0.06	-0.04
Q13627	P07305	H1 histone family member 0	H1F0	3005	20.9	3|2|4	9	3	3|0|2	5	1.67	4	0.07	1.8	0.64	0.19	0.13
Q13627	P0C0S5	H2A histone family member Z	H2AFZ	3015	13.6	0|5|1	6	2	3|1|2	6	2	0	0.06	1	0.65	0	0
Q13627	Q6NXT2	H3 histone family member 3C	H3F3C	440093	15.2	2|3|0	5	1.67	0|1|0	1	0.33	4	0.51	5	0.15	0.26	0.17
Q13627	Q02539	histone cluster 1 H1 family member a	HIST1H1A	3024	21.8	10|10|8	28	9.33	4|5|5	14	4.67	14	0.01	2	0.72	0.64	0.42
Q13627	P16401	histone cluster 1 H1 family member b	HIST1H1B	3009	22.6	8|8|9	25	8.33	9|8|10	27	9	-2	0	0.9	0.85	-0.09	-0.06
Q13627	P16403	histone cluster 1 H1 family member c	HIST1H1C	3006	21.4	18|14|13	45	15	16|16|17	49	16.33	-4	0	0.9	0.84	-0.19	-0.12
Q13627	Q96KK5	histone cluster 1 H2A family member h	HIST1H2AH	85235	13.9	6|15|6	27	9	7|8|6	21	7	6	0	1.3	0.76	0.43	0.28
Q13627	P06899	histone cluster 1 H2B family member j	HIST1H2BJ	8970	13.9	5|9|9	23	7.67	11|12|8	31	10.33	-8	0	0.7	0.85	-0.58	-0.38
Q13627	O60814	histone cluster 1 H2B family member k	HIST1H2BK	85236	13.9	4|10|9	23	7.67	11|12|8	31	10.33	-8	0	0.7	0.85	-0.58	-0.38
Q13627	P62805	histone cluster 1 H4 family member a	HIST1H4A	8359	11.4	4|8|4	16	5.33	4|4|0	8	2.67	8	0.12	2	0.6	0.7	0.46
Q13627	Q8IUE6	histone cluster 2 H2A family member b	HIST2H2AB	317772	14	0|6|1	7	2.33	2|2|1	5	1.67	2	0.22	1.4	0.49	0.14	0.09
Q13627	Q13151	heterogeneous nuclear ribonucleoprotein A0	HNRNPA0	10949	30.8	2|3|1	6	2	1|2|2	5	1.67	1	0.02	1.2	0.71	0.03	0.02
Q13627	Q32P51	heterogeneous nuclear ribonucleoprotein A1-like 2	HNRNPA1L2	144983	34.2	3|6|3	12	4	2|4|2	8	2.67	4	0.03	1.5	0.7	0.12	0.08
Q13627	P22626	heterogeneous nuclear ribonucleoprotein A2/B1	HNRNPA2B1	3181	37.4	7|6|3	16	5.33	4|2|2	8	2.67	8	0.11	2	0.6	0.21	0.14
Q13627	P07910	heterogeneous nuclear ribonucleoprotein C (C1/C2)	HNRNPC	3183	33.7	10|8|6	24	8	6|8|8	22	7.33	2	0	1.1	0.82	0.06	0.04
Q13627	P52597	heterogeneous nuclear ribonucleoprotein F	HNRNPF	3185	45.7	2|4|2	8	2.67	2|1|1	4	1.33	4	0.14	2	0.59	0.09	0.06
Q13627	P31943	heterogeneous nuclear ribonucleoprotein H1	HNRNPH1	3187	49.2	6|6|9	21	7	8|6|6	20	6.67	1	0	1.1	0.82	0.02	0.01
Q13627	P55795	heterogeneous nuclear ribonucleoprotein H2	HNRNPH2	3188	49.3	1|2|2	5	1.67	4|2|2	8	2.67	-3	0	0.6	0.85	-0.06	-0.04
Q13627	P61978	heterogeneous nuclear ribonucleoprotein K	HNRNPK	3190	51	21|21|15	57	19	17|17|21	55	18.33	2	0	1	0.84	0.04	0.03
Q13627	P14866	heterogeneous nuclear ribonucleoprotein L	HNRNPL	3191	64.1	5|8|3	16	5.33	5|8|8	21	7	-5	0	0.8	0.82	-0.08	-0.05
Q13627	P52272	heterogeneous nuclear ribonucleoprotein M	HNRNPM	4670	77.5	10|7|5	22	7.33	3|5|3	11	3.67	11	0.12	2	0.6	0.14	0.09
Q13627	O43390	heterogeneous nuclear ribonucleoprotein R	HNRNPR	10236	70.9	8|8|7	23	7.67	10|10|7	27	9	-4	0	0.9	0.85	-0.06	-0.04
Q13627	Q00839	heterogeneous nuclear ribonucleoprotein U	HNRNPU	3192	90.6	16|11|11	38	12.67	19|15|18	52	17.33	-14	0	0.7	0.85	-0.15	-0.1
Q13627	Q9BUJ2	heterogeneous nuclear ribonucleoprotein U like 1	HNRNPUL1	11100	95.7	1|0|3	4	1.33	2|0|2	4	1.33	0	0.04	1	0.66	0	0
Q13627	Q1KMD3	heterogeneous nuclear ribonucleoprotein U like 2	HNRNPUL2	221092	85.1	1|3|0	4	1.33	1|1|2	4	1.33	0	0.04	1	0.66	0	0
Q13627	Q86YZ3	hornerin	HRNR	388697	282.4	2|5|1	8	2.67	0|0|1	1	0.33	7	0.53	8	0.12	0.02	0.02
Q13627	P07900	heat shock protein 90 alpha family class A member 1	HSP90AA1	3320	84.7	15|8|8	31	10.33	8|9|8	25	8.33	6	0	1.2	0.81	0.07	0.05
Q13627	P08238	heat shock protein 90 alpha family class B member 1	HSP90AB1	3326	83.3	23|15|15	53	17.67	15|14|16	45	15	8	0	1.2	0.84	0.1	0.06
Q13627	Q58FF6	heat shock protein 90 alpha family class B member 4, pseudogene	HSP90AB4P	664618	58.3	4|3|1	8	2.67	1|2|3	6	2	2	0.02	1.3	0.7	0.03	0.02
Q13627	P14625	heat shock protein 90 beta family member 1	HSP90B1	7184	92.5	6|2|1	9	3	2|1|2	5	1.67	4	0.23	1.8	0.48	0.04	0.03
Q13627	P0DMV8	heat shock protein family A (Hsp70) member 1A	HSPA1A	3303	70.1	9|11|8	28	9.33	6|9|5	20	6.67	8	0	1.4	0.8	0.11	0.08
Q13627	P11021	heat shock protein family A (Hsp70) member 5	HSPA5	3309	72.3	22|17|15	54	18	9|6|11	26	8.67	28	0.06	2.1	0.65	0.39	0.25
Q13627	P11142	heat shock protein family A (Hsp70) member 8	HSPA8	3312	70.9	22|18|14	54	18	16|17|12	45	15	9	0	1.2	0.84	0.13	0.08
Q13627	P38646	heat shock protein family A (Hsp70) member 9	HSPA9	3313	73.7	15|10|16	41	13.67	10|16|18	44	14.67	-3	0	0.9	0.84	-0.04	-0.03
Q13627	P04792	heat shock protein family B (small) member 1	HSPB1	3315	22.8	5|2|0	7	2.33	1|2|0	3	1	4	0.3	2.3	0.46	0.18	0.12
Q13627	P10809	heat shock protein family D (Hsp60) member 1	HSPD1	3329	61.1	19|11|8	38	12.67	17|13|18	48	16	-10	0	0.8	0.84	-0.16	-0.11
Q13627	Q7Z6Z7	HECT, UBA and WWE domain containing 1, E3 ubiquitin protein ligase	HUWE1	10075	481.9	111|101|88	300	100	143|159|160	462	154	-162	0	0.7	0.85	-0.34	-0.22
Q13627	O00425	insulin like growth factor 2 mRNA binding protein 3	IGF2BP3	10643	63.7	7|4|3	14	4.67	2|4|5	11	3.67	3	0	1.3	0.75	0.05	0.03
Q13627	Q12905	interleukin enhancer binding factor 2	ILF2	3608	43.1	2|3|1	6	2	2|2|1	5	1.67	1	0.02	1.2	0.71	0.02	0.02
Q13627	Q12906	interleukin enhancer binding factor 3	ILF3	3609	95.3	1|4|2	7	2.33	1|2|3	6	2	1	0.02	1.2	0.71	0.01	0.01
Q13627	P46940	IQ motif containing GTPase activating protein 1	IQGAP1	8826	189.3	4|4|1	9	3	1|1|2	4	1.33	5	0.22	2.3	0.48	0.03	0.02
Q13627	Q07666	KH RNA binding domain containing, signal transduction associated 1	KHDRBS1	10657	48.2	1|4|1	6	2	1|3|2	6	2	0	0.02	1	0.71	0	0
Q13627	Q92945	KH-type splicing regulatory protein	KHSRP	8570	73.1	1|2|1	4	1.33	1|0|0	1	0.33	3	0.2	4	0.5	0.04	0.03
Q13627	O14686	lysine methyltransferase 2D	KMT2D	8085	593.4	8|8|5	21	7	4|3|5	12	4	9	0.01	1.8	0.74	0.02	0.01
Q13627	Q6PKG0	La ribonucleoprotein domain family member 1	LARP1	23367	123.5	4|4|4	12	4	5|5|6	16	5.33	-4	0	0.8	0.85	-0.03	-0.02
Q13627	Q14847	LIM and SH3 protein 1	LASP1	3927	29.7	4|2|0	6	2	2|2|0	4	1.33	2	0.14	1.5	0.58	0.07	0.04
Q13627	P00338	lactate dehydrogenase A	LDHA	3939	36.7	23|22|18	63	21	14|18|18	50	16.67	13	0	1.3	0.84	0.35	0.23
Q13627	P07195	lactate dehydrogenase B	LDHB	3945	36.6	8|6|13	27	9	7|12|9	28	9.33	-1	0	1	0.83	-0.03	-0.02
Q13627	Q9BRT6	LLP homolog, long-term synaptic facilitation	LLPH	84298	15.2	3|1|2	6	2	1|1|1	3	1	3	0.13	2	0.59	0.2	0.13
Q13627	P02545	lamin A/C	LMNA	4000	74.1	9|10|3	22	7.33	3|5|3	11	3.67	11	0.16	2	0.58	0.15	0.1
Q13627	Q8WWI1	LIM domain 7	LMO7	4008	192.7	3|2|1	6	2	2|6|2	10	3.33	-4	0	0.6	0.85	-0.02	-0.01
Q13627	Q9Y383	LUC7 like 2, pre-mRNA splicing factor	LUC7L2	51631	46.5	6|7|3	16	5.33	4|6|6	16	5.33	0	0	1	0.81	0	0
Q13627	P46821	microtubule associated protein 1B	MAP1B	4131	270.6	84|68|72	224	74.67	69|72|74	215	71.67	9	0	1	0.85	0.03	0.02
Q13627	P43243	matrin 3	MATR3	9782	94.6	133|137|131	401	133.67	135|124|135	394	131.33	7	0	1	0.85	0.07	0.05
Q13627	P14174	macrophage migration inhibitory factor	MIF	4282	12.5	4|3|4	11	3.67	5|6|4	15	5	-4	0	0.7	0.85	-0.32	-0.21
Q13627	Q9BU76	chromosome 1 open reading frame 35	C1orf35	79169	29.4	5|5|6	16	5.33	8|8|11	27	9	-11	0	0.6	0.85	-0.37	-0.25
Q13627	Q6IN84	mitochondrial rRNA methyltransferase 1	MRM1	79922	38.6	3|2|1	6	2	1|1|1	3	1	3	0.13	2	0.59	0.08	0.05
Q13627	Q2TAK8	melanoma associated antigen (mutated) 1	MUM1	84939	78.6	2|2|3	7	2.33	1|2|2	5	1.67	2	0.02	1.4	0.7	0.03	0.02
Q13627	P35749	myosin heavy chain 11	MYH11	4629	227.3	3|6|3	12	4	1|1|1	3	1	9	0.51	4	0.14	0.04	0.03
Q13627	P35579	myosin heavy chain 9	MYH9	4627	226.5	36|65|57	158	52.67	3|7|1	11	3.67	147	1	14.4	0	0.65	0.43
Q13627	P19105	myosin light chain 12A	MYL12A	10627	19.8	0|3|3	6	2	0|0|0	0	0	6	0.66	20	0.05	0.3	0.2
Q13627	P60660	myosin light chain 6	MYL6	4637	16.9	1|5|4	10	3.33	0|0|0	0	0	10	0.67	33.3	0.03	0.59	0.39
Q13627	P19338	nucleolin	NCL	4691	76.6	13|11|9	33	11	8|4|10	22	7.33	11	0	1.5	0.8	0.14	0.09
Q13627	P15531	NME/NM23 nucleoside diphosphate kinase 1	NME1	4830	17.1	5|2|0	7	2.33	1|3|1	5	1.67	2	0.13	1.4	0.59	0.12	0.08
Q13627	P22392	NME/NM23 nucleoside diphosphate kinase 2	NME2	4831	17.3	3|3|0	6	2	1|3|1	5	1.67	1	0.03	1.2	0.69	0.06	0.04
Q13627	P06748	nucleophosmin 1	NPM1	4869	32.6	2|1|2	5	1.67	3|3|1	7	2.33	-2	0	0.7	0.85	-0.06	-0.04
Q13627	Q08J23	NOP2/Sun RNA methyltransferase family member 2	NSUN2	54888	86.5	73|73|66	212	70.67	67|67|77	211	70.33	1	0	1	0.85	0.01	0.01
Q13627	Q9BZF2	oxysterol binding protein like 7	OSBPL7	114881	95.4	1|2|1	4	1.33	2|1|1	4	1.33	0	0.01	1	0.73	0	0
Q13627	P11940	poly(A) binding protein cytoplasmic 1	PABPC1	26986	70.7	28|26|20	74	24.67	23|20|25	68	22.67	6	0	1.1	0.85	0.08	0.06
Q13627	Q13310	poly(A) binding protein cytoplasmic 4	PABPC4	8761	70.8	14|11|8	33	11	8|11|10	29	9.67	4	0	1.1	0.83	0.06	0.04
Q13627	Q99497	Parkinsonism associated deglycase	PARK7	11315	19.9	8|8|7	23	7.67	7|5|5	17	5.67	6	0	1.4	0.8	0.3	0.2
Q13627	Q15365	poly(rC) binding protein 1	PCBP1	5093	37.5	9|11|6	26	8.67	7|10|11	28	9.33	-2	0	0.9	0.83	-0.05	-0.04
Q13627	Q15366	poly(rC) binding protein 2	PCBP2	5094	38.6	11|10|8	29	9.67	8|12|9	29	9.67	0	0	1	0.83	0	0
Q13627	P22061	protein-L-isoaspartate (D-aspartate) O-methyltransferase	PCMT1	5110	24.6	2|2|1	5	1.67	2|2|1	5	1.67	0	0.01	1	0.74	0	0
Q13627	P08237	phosphofructokinase, muscle	PFKM	5213	85.2	0|1|3	4	1.33	1|0|1	2	0.67	2	0.18	2	0.56	0.02	0.02
Q13627	P00558	phosphoglycerate kinase 1	PGK1	5230	44.6	4|0|0	4	1.33	0|0|0	0	0	4	0.33	13.3	0.32	0.09	0.06
Q13627	Q8IWS0	PHD finger protein 6	PHF6	84295	41.3	1|2|2	5	1.67	0|3|3	6	2	-1	0	0.8	0.85	-0.02	-0.02
Q13627	P14618	pyruvate kinase M1/2	PKM	5315	57.9	23|12|5	40	13.33	0|0|1	1	0.33	39	1	40	0	0.67	0.44
Q13627	Q15149	plectin	PLEC	5339	531.8	20|45|33	98	32.67	2|2|2	6	2	92	1	16.3	0	0.17	0.11
Q13627	P29590	promyelocytic leukemia	PML	5371	97.6	29|25|31	85	28.33	16|16|21	53	17.67	32	0	1.6	0.84	0.33	0.22
Q13627	Q9NRF9	DNA polymerase epsilon 3, accessory subunit	POLE3	54107	16.9	2|2|1	5	1.67	0|1|0	1	0.33	4	0.4	5	0.25	0.24	0.16
Q13627	P62937	peptidylprolyl isomerase A	PPIA	5478	18	13|9|6	28	9.33	12|12|9	33	11	-5	0	0.9	0.84	-0.28	-0.18
Q13627	P23284	peptidylprolyl isomerase B	PPIB	5479	23.7	4|3|1	8	2.67	1|1|3	5	1.67	3	0.06	1.6	0.64	0.13	0.08
Q13627	Q06830	peroxiredoxin 1	PRDX1	5052	22.1	23|27|26	76	25.33	26|26|27	79	26.33	-3	0	1	0.85	-0.14	-0.09
Q13627	P32119	peroxiredoxin 2	PRDX2	7001	21.9	8|7|6	21	7	8|10|10	28	9.33	-7	0	0.8	0.85	-0.32	-0.21
Q13627	P78527	protein kinase, DNA-activated, catalytic polypeptide	PRKDC	5591	469.1	10|11|6	27	9	10|6|6	22	7.33	5	0	1.2	0.82	0.01	0.01
Q13627	Q99873	protein arginine methyltransferase 1	PRMT1	3276	41.5	2|2|0	4	1.33	1|0|1	2	0.67	2	0.17	2	0.57	0.05	0.03
Q13627	P26599	polypyrimidine tract binding protein 1	PTBP1	5725	57.2	9|11|7	27	9	9|9|8	26	8.67	1	0	1	0.83	0.02	0.01
Q13627	P06454	prothymosin alpha	PTMA	5757	12.2	4|0|0	4	1.33	0|0|0	0	0	4	0.33	13.3	0.32	0.33	0.22
Q13627	P61106	RAB14, member RAS oncogene family	RAB14	51552	23.9	1|2|1	4	1.33	1|1|1	3	1	1	0.03	1.3	0.67	0.04	0.03
Q13627	P62826	RAN, member RAS oncogene family	RAN	5901	24.4	2|5|0	7	2.33	2|1|1	4	1.33	3	0.22	1.8	0.49	0.12	0.08
Q13627	P98175	RNA binding motif protein 10	RBM10	8241	103.5	5|6|4	15	5	6|4|9	19	6.33	-4	0	0.8	0.85	-0.04	-0.03
Q13627	P38159	RNA binding motif protein, X-linked	RBMX	27316	42.3	1|5|2	8	2.67	3|6|1	10	3.33	-2	0	0.8	0.77	-0.05	-0.03
Q13627	Q8NCN4	ring finger protein 169	RNF169	254225	77.2	10|6|9	25	8.33	0|0|0	0	0	25	1	83.3	0	0.32	0.21
Q13627	Q8TA86	RP9, pre-mRNA splicing factor	RP9	6100	26.1	4|5|3	12	4	4|3|2	9	3	3	0	1.3	0.75	0.11	0.08
Q13627	P27635	ribosomal protein L10	RPL10	6134	24.6	9|7|10	26	8.67	5|4|7	16	5.33	10	0	1.6	0.77	0.41	0.27
Q13627	P62906	ribosomal protein L10a	RPL10A	4736	24.8	15|14|12	41	13.67	15|14|11	40	13.33	1	0	1	0.84	0.04	0.03
Q13627	P62913	ribosomal protein L11	RPL11	6135	20.3	5|5|4	14	4.67	3|5|5	13	4.33	1	0	1.1	0.8	0.05	0.03
Q13627	P30050	ribosomal protein L12	RPL12	6136	17.8	5|3|3	11	3.67	1|1|1	3	1	8	0.47	3.7	0.23	0.45	0.3
Q13627	P26373	ribosomal protein L13	RPL13	6137	24.3	7|8|6	21	7	6|4|6	16	5.33	5	0	1.3	0.79	0.21	0.14
Q13627	P40429	ribosomal protein L13a	RPL13A	23521	23.6	5|6|4	15	5	3|3|3	9	3	6	0.01	1.7	0.72	0.25	0.17
Q13627	P50914	ribosomal protein L14	RPL14	9045	23.4	5|4|1	10	3.33	2|3|2	7	2.33	3	0.03	1.4	0.69	0.13	0.08
Q13627	P61313	ribosomal protein L15	RPL15	6138	24.1	2|4|5	11	3.67	1|2|2	5	1.67	6	0.18	2.2	0.57	0.25	0.16
Q13627	P18621	ribosomal protein L17	RPL17	6139	21.4	11|15|10	36	12	8|10|9	27	9	9	0	1.3	0.82	0.42	0.28
Q13627	Q07020	ribosomal protein L18	RPL18	6141	21.6	8|6|7	21	7	6|4|7	17	5.67	4	0	1.2	0.81	0.18	0.12
Q13627	Q02543	ribosomal protein L18a	RPL18A	6142	20.8	7|6|5	18	6	6|7|4	17	5.67	1	0	1.1	0.82	0.05	0.03
Q13627	P84098	ribosomal protein L19	RPL19	6143	23.5	7|3|3	13	4.33	2|3|4	9	3	4	0.03	1.4	0.69	0.17	0.11
Q13627	P46778	ribosomal protein L21	RPL21	6144	18.6	9|9|9	27	9	8|8|8	24	8	3	0	1.1	0.83	0.16	0.11
Q13627	P35268	ribosomal protein L22	RPL22	6146	14.8	10|8|10	28	9.33	9|9|9	27	9	1	0	1	0.83	0.07	0.04
Q13627	P62829	ribosomal protein L23	RPL23	9349	14.9	4|4|3	11	3.67	3|5|5	13	4.33	-2	0	0.9	0.85	-0.13	-0.09
Q13627	P62750	ribosomal protein L23a	RPL23A	6147	17.7	6|6|8	20	6.67	12|10|9	31	10.33	-11	0	0.7	0.85	-0.62	-0.41
Q13627	P83731	ribosomal protein L24	RPL24	6152	17.8	4|6|4	14	4.67	2|3|4	9	3	5	0.01	1.6	0.74	0.28	0.19
Q13627	P61254	ribosomal protein L26	RPL26	6154	17.3	8|8|6	22	7.33	6|7|7	20	6.67	2	0	1.1	0.82	0.12	0.08
Q13627	P61353	ribosomal protein L27	RPL27	6155	15.8	7|5|8	20	6.67	6|5|5	16	5.33	4	0	1.3	0.8	0.25	0.17
Q13627	P46776	ribosomal protein L27a	RPL27A	6157	16.6	4|3|4	11	3.67	3|5|3	11	3.67	0	0	1	0.79	0	0
Q13627	P46779	ribosomal protein L28	RPL28	6158	15.7	5|6|3	14	4.67	4|3|5	12	4	2	0	1.2	0.78	0.13	0.08
Q13627	P47914	ribosomal protein L29	RPL29	6159	17.8	2|2|0	4	1.33	0|1|2	3	1	1	0.07	1.3	0.64	0.06	0.04
Q13627	P39023	ribosomal protein L3	RPL3	6122	46.1	16|17|10	43	14.33	8|9|11	28	9.33	15	0	1.5	0.81	0.33	0.21
Q13627	P62888	ribosomal protein L30	RPL30	6156	12.8	6|5|7	18	6	8|7|8	23	7.67	-5	0	0.8	0.85	-0.39	-0.26
Q13627	P62899	ribosomal protein L31	RPL31	6160	14.5	4|6|4	14	4.67	3|2|5	10	3.33	4	0	1.4	0.75	0.28	0.18
Q13627	P62910	ribosomal protein L32	RPL32	6161	15.9	7|10|6	23	7.67	4|8|7	19	6.33	4	0	1.2	0.8	0.25	0.17
Q13627	P42766	ribosomal protein L35	RPL35	11224	14.6	6|5|8	19	6.33	6|6|4	16	5.33	3	0	1.2	0.8	0.21	0.14
Q13627	Q9Y3U8	ribosomal protein L36	RPL36	25873	12.3	3|2|1	6	2	0|1|1	2	0.67	4	0.27	3	0.47	0.33	0.21
Q13627	P83881	ribosomal protein L36a	RPL36A	6173	12.4	4|5|7	16	5.33	6|5|5	16	5.33	0	0	1	0.81	0	0
Q13627	Q969Q0	ribosomal protein L36a like	RPL36AL	6166	12.5	5|5|6	16	5.33	4|3|4	11	3.67	5	0	1.5	0.77	0.4	0.26
Q13627	P61513	ribosomal protein L37a	RPL37A	6168	10.3	8|10|9	27	9	11|14|10	35	11.67	-8	0	0.8	0.85	-0.78	-0.51
Q13627	P63173	ribosomal protein L38	RPL38	6169	8.2	3|3|3	9	3	2|2|3	7	2.33	2	0	1.3	0.74	0.24	0.16
Q13627	P62891	ribosomal protein L39	RPL39	6170	6.4	6|4|4	14	4.67	3|5|4	12	4	2	0	1.2	0.78	0.31	0.21
Q13627	P36578	ribosomal protein L4	RPL4	6124	47.7	21|16|18	55	18.33	23|19|21	63	21	-8	0	0.9	0.85	-0.17	-0.11
Q13627	Q02878	ribosomal protein L6	RPL6	6128	32.7	7|9|5	21	7	3|5|5	13	4.33	8	0.01	1.6	0.74	0.24	0.16
Q13627	P18124	ribosomal protein L7	RPL7	6129	29.2	10|9|8	27	9	6|7|7	20	6.67	7	0	1.4	0.81	0.24	0.16
Q13627	P62424	ribosomal protein L7a	RPL7A	6130	30	12|11|9	32	10.67	4|9|7	20	6.67	12	0	1.6	0.79	0.4	0.26
Q13627	P62917	ribosomal protein L8	RPL8	6132	28	3|3|2	8	2.67	2|3|3	8	2.67	0	0	1	0.77	0	0
Q13627	P32969	ribosomal protein L9	RPL9	6133	21.9	4|3|2	9	3	2|4|3	9	3	0	0	1	0.78	0	0
Q13627	P05388	ribosomal protein lateral stalk subunit P0	RPLP0	6175	34.3	6|6|4	16	5.33	3|3|3	9	3	7	0.02	1.8	0.71	0.2	0.13
Q13627	P05387	ribosomal protein lateral stalk subunit P2	RPLP2	6181	11.7	7|6|9	22	7.33	7|4|6	17	5.67	5	0	1.3	0.79	0.43	0.28
Q13627	P62280	ribosomal protein S11	RPS11	6205	18.4	5|7|8	20	6.67	4|7|3	14	4.67	6	0	1.4	0.78	0.33	0.21
Q13627	P25398	ribosomal protein S12	RPS12	6206	14.5	10|12|6	28	9.33	7|10|9	26	8.67	2	0	1.1	0.83	0.14	0.09
Q13627	P62277	ribosomal protein S13	RPS13	6207	17.2	2|2|2	6	2	1|2|0	3	1	3	0.1	2	0.61	0.17	0.11
Q13627	P62263	ribosomal protein S14	RPS14	6208	16.3	10|6|6	22	7.33	6|6|7	19	6.33	3	0	1.2	0.81	0.18	0.12
Q13627	P62841	ribosomal protein S15	RPS15	6209	17	7|8|3	18	6	3|5|3	11	3.67	7	0.02	1.6	0.72	0.41	0.27
Q13627	P62244	ribosomal protein S15a	RPS15A	6210	14.8	4|5|4	13	4.33	3|4|3	10	3.33	3	0	1.3	0.77	0.2	0.13
Q13627	P62249	ribosomal protein S16	RPS16	6217	16.4	3|4|3	10	3.33	2|3|3	8	2.67	2	0	1.3	0.75	0.12	0.08
Q13627	P08708	ribosomal protein S17	RPS17	6218	15.6	10|12|8	30	10	11|11|13	35	11.67	-5	0	0.9	0.84	-0.32	-0.21
Q13627	P62269	ribosomal protein S18	RPS18	6222	17.7	11|12|11	34	11.33	11|11|8	30	10	4	0	1.1	0.83	0.23	0.15
Q13627	P39019	ribosomal protein S19	RPS19	6223	16.1	9|11|7	27	9	5|6|8	19	6.33	8	0	1.4	0.79	0.5	0.33
Q13627	P15880	ribosomal protein S2	RPS2	6187	31.3	12|14|10	36	12	9|11|7	27	9	9	0	1.3	0.82	0.29	0.19
Q13627	P60866	ribosomal protein S20	RPS20	6224	13.4	3|3|6	12	4	4|4|6	14	4.67	-2	0	0.9	0.8	-0.15	-0.1
Q13627	P62266	ribosomal protein S23	RPS23	6228	15.8	8|7|4	19	6.33	4|4|5	13	4.33	6	0	1.5	0.76	0.38	0.25
Q13627	P62847	ribosomal protein S24	RPS24	6229	15.4	4|4|5	13	4.33	5|5|6	16	5.33	-3	0	0.8	0.85	-0.19	-0.13
Q13627	P62851	ribosomal protein S25	RPS25	6230	13.7	10|12|11	33	11	15|14|16	45	15	-12	0	0.7	0.85	-0.87	-0.57
Q13627	P42677	ribosomal protein S27	RPS27	6232	9.5	4|1|4	9	3	4|4|3	11	3.67	-2	0	0.8	0.79	-0.21	-0.14
Q13627	P62979	ribosomal protein S27a	RPS27A	6233	18	6|9|7	22	7.33	10|9|7	26	8.67	-4	0	0.9	0.83	-0.22	-0.15
Q13627	P62857	ribosomal protein S28	RPS28	6234	7.8	4|2|3	9	3	5|5|4	14	4.67	-5	0	0.6	0.85	-0.64	-0.42
Q13627	P62273	ribosomal protein S29	RPS29	6235	6.7	3|2|3	8	2.67	1|1|2	4	1.33	4	0.09	2	0.62	0.6	0.39
Q13627	P23396	ribosomal protein S3	RPS3	6188	26.7	18|15|17	50	16.67	19|18|21	58	19.33	-8	0	0.9	0.85	-0.3	-0.2
Q13627	P61247	ribosomal protein S3A	RPS3A	6189	29.9	23|26|23	72	24	27|23|28	78	26	-6	0	0.9	0.85	-0.2	-0.13
Q13627	P62701	ribosomal protein S4, X-linked	RPS4X	6191	29.6	12|14|15	41	13.67	13|16|13	42	14	-1	0	1	0.84	-0.03	-0.02
Q13627	P46782	ribosomal protein S5	RPS5	6193	22.9	2|1|1	4	1.33	2|1|2	5	1.67	-1	0	0.8	0.75	-0.04	-0.03
Q13627	P62753	ribosomal protein S6	RPS6	6194	28.7	9|7|7	23	7.67	6|6|7	19	6.33	4	0	1.2	0.81	0.14	0.09
Q13627	P62081	ribosomal protein S7	RPS7	6201	22.1	8|5|2	15	5	2|2|2	6	2	9	0.35	2.5	0.26	0.41	0.27
Q13627	P62241	ribosomal protein S8	RPS8	6202	24.2	11|13|11	35	11.67	7|9|14	30	10	5	0	1.2	0.83	0.21	0.14
Q13627	P46781	ribosomal protein S9	RPS9	6203	22.6	12|8|3	23	7.67	3|7|5	15	5	8	0.03	1.5	0.69	0.35	0.23
Q13627	Q9Y230	RuvB like AAA ATPase 2	RUVBL2	10856	51.2	10|7|6	23	7.67	9|11|14	34	11.33	-11	0	0.7	0.85	-0.22	-0.14
Q13627	P26447	S100 calcium binding protein A4	S100A4	6275	11.7	2|3|1	6	2	2|3|3	8	2.67	-2	0	0.8	0.78	-0.17	-0.11
Q13627	P06703	S100 calcium binding protein A6	S100A6	6277	10.2	2|1|1	4	1.33	1|1|0	2	0.67	2	0.09	2	0.62	0.2	0.13
Q13627	Q14160	scribbled planar cell polarity protein	SCRIB	23513	174.9	21|28|9	58	19.33	23|32|35	90	30	-32	0	0.6	0.85	-0.18	-0.12
Q13627	P31040	succinate dehydrogenase complex flavoprotein subunit A	SDHA	6389	72.7	3|2|4	9	3	3|3|5	11	3.67	-2	0	0.8	0.8	-0.03	-0.02
Q13627	P55735	SEC13 homolog, nuclear pore and COPII coat complex component	SEC13	6396	35.5	5|5|4	14	4.67	4|2|4	10	3.33	4	0	1.4	0.76	0.11	0.07
Q13627	O15027	SEC16 homolog A, endoplasmic reticulum export factor	SEC16A	9919	233.5	2|1|2	5	1.67	0|0|0	0	0	5	0.62	16.7	0.11	0.02	0.01
Q13627	O94979	SEC31 homolog A, COPII coat complex component	SEC31A	22872	133	8|13|10	31	10.33	4|4|6	14	4.67	17	0.17	2.2	0.58	0.13	0.08
Q13627	Q8NC51	SERPINE1 mRNA binding protein 1	SERBP1	26135	45	3|5|2	10	3.33	3|3|5	11	3.67	-1	0	0.9	0.78	-0.02	-0.01
Q13627	P50454	serpin family H member 1	SERPINH1	871	46.4	3|1|1	5	1.67	1|0|1	2	0.67	3	0.18	2.5	0.56	0.06	0.04
Q13627	P05141	solute carrier family 25 member 5	SLC25A5	292	32.9	7|6|4	17	5.67	4|6|5	15	5	2	0	1.1	0.8	0.06	0.04
Q13627	P12236	solute carrier family 25 member 6	SLC25A6	293	32.9	4|3|3	10	3.33	3|4|2	9	3	1	0	1.1	0.78	0.03	0.02
Q13627	P08195	solute carrier family 3 member 2	SLC3A2	6520	68	3|1|1	5	1.67	1|0|0	1	0.33	4	0.31	5	0.38	0.06	0.04
Q13627	P62318	small nuclear ribonucleoprotein D3 polypeptide	SNRPD3	6634	13.9	1|1|2	4	1.33	1|1|2	4	1.33	0	0.01	1	0.73	0	0
Q13627	Q5M775	sperm antigen with calponin homology and coiled-coil domains 1	SPECC1	92521	118.6	8|8|9	25	8.33	10|9|9	28	9.33	-3	0	0.9	0.85	-0.03	-0.02
Q13627	Q13501	sequestosome 1	SQSTM1	8878	47.7	2|0|2	4	1.33	0|0|2	2	0.67	2	0.2	2	0.49	0.04	0.03
Q13627	P84103	serine and arginine rich splicing factor 3	SRSF3	6428	19.3	1|1|2	4	1.33	2|2|2	6	2	-2	0	0.7	0.85	-0.1	-0.07
Q13627	P27105	stomatin	STOM	2040	31.7	2|3|1	6	2	4|3|4	11	3.67	-5	0	0.6	0.85	-0.16	-0.1
Q13627	O60506	synaptotagmin binding cytoplasmic RNA interacting protein	SYNCRIP	10492	69.6	10|11|7	28	9.33	9|7|6	22	7.33	6	0	1.3	0.82	0.09	0.06
Q13627	Q92804	TATA-box binding protein associated factor 15	TAF15	8148	61.8	1|2|1	4	1.33	0|0|0	0	0	4	0.31	13.3	0.4	0.06	0.04
Q13627	Q9BZK7	transducin beta like 1 X-linked receptor 1	TBL1XR1	79718	55.6	2|0|3	5	1.67	2|2|3	7	2.33	-2	0	0.7	0.77	-0.04	-0.02
Q13627	Q13428	treacle ribosome biogenesis factor 1	TCOF1	6949	152.1	4|4|3	11	3.67	6|5|9	20	6.67	-9	0	0.6	0.85	-0.06	-0.04
Q13627	Q9Y2W1	thyroid hormone receptor associated protein 3	THRAP3	9967	108.7	26|36|25	87	29	40|41|36	117	39	-30	0	0.7	0.85	-0.28	-0.18
Q13627	P29401	transketolase	TKT	7086	67.9	8|0|1	9	3	2|1|1	4	1.33	5	0.33	2.3	0.37	0.07	0.05
Q13627	P11387	DNA topoisomerase I	TOP1	7150	90.7	4|4|1	9	3	2|2|1	5	1.67	4	0.1	1.8	0.62	0.04	0.03
Q13627	P67936	tropomyosin 4	TPM4	7171	28.5	7|3|4	14	4.67	2|2|1	5	1.67	9	0.35	2.8	0.28	0.32	0.21
Q13627	P19474	tripartite motif containing 21	TRIM21	6737	54.2	9|11|8	28	9.33	0|2|3	5	1.67	23	0.96	5.6	0	0.42	0.28
Q13627	Q13263	tripartite motif containing 28	TRIM28	10155	88.6	7|4|1	12	4	4|3|7	14	4.67	-2	0	0.9	0.79	-0.02	-0.01
Q13627	Q14669	thyroid hormone receptor interactor 12	TRIP12	9320	220.4	24|28|20	72	24	9|13|14	36	12	36	0	2	0.75	0.16	0.11
Q13627	Q9BVS5	tRNA methyltransferase 61B	TRMT61B	55006	53	5|7|5	17	5.67	10|8|11	29	9.67	-12	0	0.6	0.85	-0.23	-0.15
Q13627	Q9BQE3	tubulin alpha 1c	TUBA1C	84790	49.9	36|27|24	87	29	24|24|29	77	25.67	10	0	1.1	0.85	0.2	0.13
Q13627	P68366	tubulin alpha 4a	TUBA4A	7277	49.9	33|26|23	82	27.33	19|23|24	66	22	16	0	1.2	0.84	0.32	0.21
Q13627	P07437	tubulin beta class I	TUBB	203068	49.7	44|34|35	113	37.67	34|30|33	97	32.33	16	0	1.2	0.85	0.32	0.21
Q13627	Q13885	tubulin beta 2A class IIa	TUBB2A	7280	49.9	29|25|24	78	26	22|21|23	66	22	12	0	1.2	0.84	0.24	0.16
Q13627	P68371	tubulin beta 4B class IVb	TUBB4B	10383	49.8	37|30|30	97	32.33	30|26|29	85	28.33	12	0	1.1	0.85	0.24	0.16
Q13627	Q9BUF5	tubulin beta 6 class V	TUBB6	84617	49.9	12|12|8	32	10.67	7|7|7	21	7	11	0	1.5	0.79	0.22	0.15
Q13627	P49411	Tu translation elongation factor, mitochondrial	TUFM	7284	49.5	3|7|2	12	4	5|7|4	16	5.33	-4	0	0.8	0.81	-0.08	-0.05
Q13627	P10599	thioredoxin	TXN	7295	11.7	4|4|5	13	4.33	4|5|4	13	4.33	0	0	1	0.81	0	0
Q13627	P62987	ubiquitin A-52 residue ribosomal protein fusion product 1	UBA52	7311	14.7	5|5|5	15	5	8|6|6	20	6.67	-5	0	0.8	0.85	-0.34	-0.22
Q13627	Q93008	ubiquitin specific peptidase 9, X-linked	USP9X	8239	292.3	1|2|1	4	1.33	2|2|2	6	2	-2	0	0.7	0.85	-0.01	0
Q13627	P08670	vimentin	VIM	7431	53.7	32|53|40	125	41.67	13|19|8	40	13.33	85	0.47	3.1	0.21	1.58	1.04
Q13627	P13010	X-ray repair cross complementing 5	XRCC5	7520	82.7	5|2|4	11	3.67	1|1|1	3	1	8	0.5	3.7	0.19	0.1	0.06
Q13627	P12956	X-ray repair cross complementing 6	XRCC6	2547	69.8	7|5|11	23	7.67	5|2|3	10	3.33	13	0.29	2.3	0.47	0.19	0.12
Q13627	P67809	Y-box binding protein 1	YBX1	4904	35.9	10|11|12	33	11	10|11|9	30	10	3	0	1.1	0.83	0.08	0.05
Q13627	P16989	Y-box binding protein 3	YBX3	8531	40.1	4|3|2	9	3	3|3|2	8	2.67	1	0	1.1	0.76	0.02	0.02
Q13627	P31946	tyrosine 3-monooxygenase/tryptophan 5-monooxygenase activation protein beta	YWHAB	7529	28.1	3|2|0	5	1.67	0|1|0	1	0.33	4	0.51	5	0.15	0.14	0.09
Q13627	P62258	tyrosine 3-monooxygenase/tryptophan 5-monooxygenase activation protein epsilon	YWHAE	7531	29.2	7|5|1	13	4.33	1|1|0	2	0.67	11	0.65	6.5	0.06	0.38	0.25
Q13627	P27348	tyrosine 3-monooxygenase/tryptophan 5-monooxygenase activation protein theta	YWHAQ	10971	27.8	9|7|2	18	6	0|2|0	2	0.67	16	0.75	9	0.01	0.58	0.38
Q13627	P63104	tyrosine 3-monooxygenase/tryptophan 5-monooxygenase activation protein zeta	YWHAZ	7534	27.7	5|2|2	9	3	0|2|1	3	1	6	0.34	3	0.29	0.22	0.14
Q13627	Q9NP64	zinc finger CCHC-type containing 17	ZCCHC17	51538	27.6	6|4|5	15	5	8|11|7	26	8.67	-11	0	0.6	0.85	-0.4	-0.26

## Sheet: AbC2_WT_KO_Rep2
Bait	Prey	Description	Gene Symbol	Gene ID	Mass (kDa)	SpC WT	SpC Sum WT	AvgSpC WT	SpC KO	SpC Sum KO	AvgSpC KO	SpC WT-SpC KO	SAINT score	Fold Change	BFDR	SpC/MW	Enrichment score
Q13627	Q9UKV8	argonaute 2, RISC catalytic component	AGO2	27161	97.2	0|1|3	4	1.3	2|0|0	2	0.7	2	0.17	2	0.5	0.02	0.06
Q13627	Q15019	septin 2	SEPT2	4735	41.5	9|8|11	28	9.3	7|4|1	12	4	16	0.08	2.3	0.56	0.39	1.14
Q13627	Q16181	septin 7	SEPT7	989	50.7	5|6|6	17	5.7	4|0|0	4	1.3	13	0.59	4.3	0.16	0.26	0.76
Q13627	Q9UHD8	septin 9	SEPT9	10801	65.4	17|16|11	44	14.7	7|6|1	14	4.7	30	0.52	3.1	0.19	0.46	1.35
Q13627	Q9NVA2	septin 11	SEPT11	55752	49.4	5|5|5	15	5	2|1|0	3	1	12	0.81	5	0.04	0.24	0.72
Q13627	Q9BTE6	alanyl-tRNA synthetase domain containing 1	AARSD1	80755	45.5	15|21|7	43	14.3	24|23|14	61	20.3	-18	0	0.7	0.81	-0.4	-1.17
Q13627	P28288	ATP binding cassette subfamily D member 3	ABCD3	5825	75.5	1|2|1	4	1.3	1|1|1	3	1	1	0.03	1.3	0.59	0.01	0.04
Q13627	Q13085	acetyl-CoA carboxylase alpha	ACACA	31	265.6	4|4|2	10	3.3	4|2|3	9	3	1	0	1.1	0.7	0	0.01
Q13627	P53396	ATP citrate lyase	ACLY	47	120.8	28|27|27	82	27.3	34|34|7	75	25	7	0	1.1	0.81	0.06	0.17
Q13627	P60709	actin beta	ACTB	60	41.7	85|77|85	247	82.3	61|50|34	145	48.3	102	0	1.7	0.82	2.44	7.21
Q13627	Q562R1	actin, beta like 2	ACTBL2	345651	42	17|13|20	50	16.7	9|9|6	24	8	26	0.04	2.1	0.58	0.62	1.83
Q13627	P63261	actin gamma 1	ACTG1	71	41.8	89|81|88	258	86	62|52|36	150	50	108	0	1.7	0.82	2.58	7.62
Q13627	P63267	actin, gamma 2, smooth muscle, enteric	ACTG2	72	41.9	38|33|42	113	37.7	28|25|14	67	22.3	46	0	1.7	0.78	1.1	3.24
Q13627	O96019	actin like 6A	ACTL6A	86	47.5	0|2|5	7	2.3	0|2|0	2	0.7	5	0.38	3.5	0.25	0.11	0.31
Q13627	O43707	actinin alpha 4	ACTN4	81	104.9	2|2|2	6	2	5|2|1	8	2.7	-2	0	0.8	0.83	-0.02	-0.06
Q13627	P23526	adenosylhomocysteinase	AHCY	191	47.7	10|10|10	30	10	11|12|3	26	8.7	4	0	1.2	0.76	0.08	0.25
Q13627	Q09666	AHNAK nucleoprotein	AHNAK	79026	629.1	589|577|580	1746	582	212|198|55	465	155	1281	0	3.8	0.76	2.04	6.01
Q13627	Q8IVF2	AHNAK nucleoprotein 2	AHNAK2	113146	616.6	129|106|104	339	113	21|16|5	42	14	297	1	8.1	0	0.48	1.42
Q13627	Q13155	aminoacyl tRNA synthetase complex interacting multifunctional protein 2	AIMP2	7965	35.3	1|3|0	4	1.3	3|1|1	5	1.7	-1	0.01	0.8	0.63	-0.03	-0.08
Q13627	Q02040	A-kinase anchoring protein 17A	AKAP17A	8227	80.7	1|3|0	4	1.3	1|0|0	1	0.3	3	0.31	4	0.36	0.04	0.11
Q13627	Q99996	A-kinase anchoring protein 9	AKAP9	10142	453	0|3|3	6	2	2|0|1	3	1	3	0.19	2	0.48	0.01	0.02
Q13627	P02768	albumin	ALB	213	69.4	5|8|5	18	6	11|9|7	27	9	-9	0	0.7	0.83	-0.13	-0.38
Q13627	P54886	aldehyde dehydrogenase 18 family member A1	ALDH18A1	5832	87.3	0|2|4	6	2	3|4|2	9	3	-3	0	0.7	0.71	-0.03	-0.1
Q13627	P30837	aldehyde dehydrogenase 1 family member B1	ALDH1B1	219	57.2	0|2|3	5	1.7	0|1|0	1	0.3	4	0.51	5	0.2	0.07	0.21
Q13627	Q86V81	Aly/REF export factor	ALYREF	10189	26.9	8|10|9	27	9	10|9|6	25	8.3	2	0	1.1	0.76	0.07	0.22
Q13627	Q96DE5	anaphase promoting complex subunit 16	ANAPC16	119504	11.7	3|1|0	4	1.3	6|7|5	18	6	-14	0	0.2	0.83	-1.2	-3.54
Q13627	Q9UJX3	anaphase promoting complex subunit 7	ANAPC7	51434	66.9	21|27|1	49	16.3	37|28|31	96	32	-47	0	0.5	0.83	-0.7	-2.07
Q13627	Q9NQW6	anillin actin binding protein	ANLN	54443	124.2	4|5|4	13	4.3	0|0|0	0	0	13	1	43.3	0	0.1	0.31
Q13627	P07355	annexin A2	ANXA2	302	38.6	27|25|27	79	26.3	18|21|12	51	17	28	0	1.6	0.78	0.73	2.14
Q13627	O95782	adaptor related protein complex 2 subunit alpha 1	AP2A1	160	107.5	1|2|4	7	2.3	0|1|0	1	0.3	6	0.53	7	0.19	0.06	0.16
Q13627	P63010	adaptor related protein complex 2 subunit beta 1	AP2B1	163	104.6	4|4|7	15	5	3|3|1	7	2.3	8	0.17	2.1	0.5	0.08	0.23
Q13627	Q96CW1	adaptor related protein complex 2 subunit mu 1	AP2M1	1173	49.7	4|5|7	16	5.3	3|4|0	7	2.3	9	0.14	2.3	0.51	0.18	0.53
Q13627	P04114	apolipoprotein B	APOB	338	515.6	1|3|1	5	1.7	0|0|0	0	0	5	0.33	16.7	0.33	0.01	0.03
Q13627	P61204	ADP ribosylation factor 3	ARF3	377	20.6	3|2|1	6	2	3|2|1	6	2	0	0	1	0.66	0	0
Q13627	P18085	ADP ribosylation factor 4	ARF4	378	20.5	5|4|2	11	3.7	3|2|1	6	2	5	0.07	1.8	0.56	0.24	0.72
Q13627	Q92974	Rho/Rac guanine nucleotide exchange factor 2	ARHGEF2	9181	111.5	19|15|19	53	17.7	6|7|7	20	6.7	33	0.5	2.7	0.21	0.3	0.87
Q13627	Q9NVI7	ATPase family, AAA domain containing 3A	ATAD3A	55210	71.4	26|25|26	77	25.7	25|25|13	63	21	14	0	1.2	0.8	0.2	0.58
Q13627	Q5T9A4	ATPase family, AAA domain containing 3B	ATAD3B	83858	72.6	15|15|15	45	15	16|14|7	37	12.3	8	0	1.2	0.78	0.11	0.33
Q13627	P25705	ATP synthase F1 subunit alpha	ATP5F1A	498	59.8	32|31|33	96	32	49|50|24	123	41	-27	0	0.8	0.83	-0.45	-1.33
Q13627	P36542	ATP synthase F1 subunit gamma	ATP5F1C	509	33	7|10|8	25	8.3	13|13|6	32	10.7	-7	0	0.8	0.83	-0.21	-0.63
Q13627	P48047	ATP synthase peripheral stalk subunit OSCP	ATP5PO	539	23.3	5|3|6	14	4.7	9|6|3	18	6	-4	0	0.8	0.83	-0.17	-0.51
Q13627	Q8WWM7	ataxin 2 like	ATXN2L	11273	113.4	11|6|13	30	10	7|9|1	17	5.7	13	0.01	1.8	0.66	0.11	0.34
Q13627	O95816	BCL2 associated athanogene 2	BAG2	9532	23.8	7|6|6	19	6.3	6|5|1	12	4	7	0	1.6	0.69	0.29	0.87
Q13627	O95817	BCL2 associated athanogene 3	BAG3	9531	61.6	6|5|4	15	5	6|1|2	9	3	6	0.01	1.7	0.64	0.1	0.29
Q13627	O75531	barrier to autointegration factor 1	BANF1	8815	10.1	7|12|12	31	10.3	10|10|8	28	9.3	3	0	1.1	0.76	0.3	0.88
Q13627	Q9NYF8	BCL2 associated transcription factor 1	BCLAF1	9774	106.1	68|68|44	180	60	86|95|58	239	79.7	-59	0	0.8	0.83	-0.56	-1.64
Q13627	Q10589	bone marrow stromal cell antigen 2	BST2	684	19.8	0|2|3	5	1.7	1|1|0	2	0.7	3	0.26	2.5	0.43	0.15	0.45
Q13627	O43684	BUB3, mitotic checkpoint protein	BUB3	9184	37.2	6|7|5	18	6	7|8|1	16	5.3	2	0	1.1	0.74	0.05	0.16
Q13627	Q07021	complement C1q binding protein	C1QBP	708	31.4	5|7|6	18	6	4|6|2	12	4	6	0	1.5	0.69	0.19	0.56
Q13627	P27708	carbamoyl-phosphate synthetase 2, aspartate transcarbamylase, and dihydroorotase	CAD	790	243	71|69|76	216	72	56|53|32	141	47	75	0	1.5	0.82	0.31	0.91
Q13627	Q05682	caldesmon 1	CALD1	800	93.2	10|12|12	34	11.3	2|2|0	4	1.3	30	1	8.5	0	0.32	0.95
Q13627	P62158	calmodulin 1	CALM1	801	16.8	2|2|4	8	2.7	0|1|1	2	0.7	6	0.44	4	0.23	0.36	1.05
Q13627	O43852	calumenin	CALU	813	37.1	4|3|6	13	4.3	8|8|3	19	6.3	-6	0	0.7	0.83	-0.16	-0.48
Q13627	Q13554	calcium/calmodulin dependent protein kinase II beta	CAMK2B	816	72.7	3|3|1	7	2.3	6|4|0	10	3.3	-3	0	0.7	0.83	-0.04	-0.12
Q13627	Q13557	calcium/calmodulin dependent protein kinase II delta	CAMK2D	817	56.4	8|9|5	22	7.3	7|7|3	17	5.7	5	0	1.3	0.73	0.09	0.26
Q13627	Q5T5Y3	calmodulin regulated spectrin associated protein 1	CAMSAP1	157922	178	3|9|0	12	4	6|9|3	18	6	-6	0	0.7	0.74	-0.03	-0.1
Q13627	Q08AD1	calmodulin regulated spectrin associated protein family member 2	CAMSAP2	23271	168.1	1|1|2	4	1.3	2|1|1	4	1.3	0	0.01	1	0.64	0	0
Q13627	P17655	calpain 2	CAPN2	824	80	1|7|4	12	4	0|0|1	1	0.3	11	0.66	12	0.07	0.14	0.41
Q13627	Q14444	cell cycle associated protein 1	CAPRIN1	4076	78.4	35|32|37	104	34.7	30|24|15	69	23	35	0	1.5	0.8	0.45	1.32
Q13627	P52907	capping actin protein of muscle Z-line subunit alpha 1	CAPZA1	829	32.9	13|9|10	32	10.7	10|6|3	19	6.3	13	0	1.7	0.7	0.39	1.16
Q13627	P47755	capping actin protein of muscle Z-line subunit alpha 2	CAPZA2	830	32.9	5|4|4	13	4.3	4|2|0	6	2	7	0.09	2.2	0.53	0.21	0.63
Q13627	P47756	capping actin protein of muscle Z-line subunit beta	CAPZB	832	31.4	8|8|5	21	7	2|2|1	5	1.7	16	0.76	4.2	0.04	0.51	1.51
Q13627	Q86X55	coactivator associated arginine methyltransferase 1	CARM1	10498	65.9	4|4|3	11	3.7	1|3|2	6	2	5	0.04	1.8	0.59	0.08	0.22
Q13627	Q92851	caspase 10	CASP10	843	59	0|3|2	5	1.7	0|1|1	2	0.7	3	0.26	2.5	0.43	0.05	0.15
Q13627	P04040	catalase	CAT	847	59.8	81|80|32	193	64.3	87|75|65	227	75.7	-34	0	0.9	0.83	-0.57	-1.68
Q13627	Q6NZI2	caveolae associated protein 1	CAVIN1	284119	43.5	0|4|2	6	2	0|0|0	0	0	6	0.64	20	0.11	0.14	0.41
Q13627	Q13185	chromobox 3	CBX3	11335	20.8	6|5|4	15	5	8|10|3	21	7	-6	0	0.7	0.83	-0.29	-0.85
Q13627	Q16204	coiled-coil domain containing 6	CCDC6	8030	53.3	0|1|3	4	1.3	0|0|0	0	0	4	0.33	13.3	0.33	0.08	0.22
Q13627	P78371	chaperonin containing TCP1 subunit 2	CCT2	10576	57.5	8|9|11	28	9.3	16|10|9	35	11.7	-7	0	0.8	0.83	-0.12	-0.36
Q13627	P49368	chaperonin containing TCP1 subunit 3	CCT3	7203	60.5	4|1|0	5	1.7	4|1|0	5	1.7	0	0.05	1	0.57	0	0
Q13627	P48643	chaperonin containing TCP1 subunit 5	CCT5	22948	59.7	6|9|5	20	6.7	15|11|5	31	10.3	-11	0	0.7	0.83	-0.18	-0.54
Q13627	P40227	chaperonin containing TCP1 subunit 6A	CCT6A	908	58	5|2|3	10	3.3	7|3|1	11	3.7	-1	0	0.9	0.72	-0.02	-0.05
Q13627	P30260	cell division cycle 27	CDC27	996	91.9	24|28|4	56	18.7	35|43|31	109	36.3	-53	0	0.5	0.83	-0.58	-1.7
Q13627	P60953	cell division cycle 42	CDC42	998	21.3	3|1|1	5	1.7	3|2|1	6	2	-1	0	0.8	0.66	-0.05	-0.14
Q13627	P06493	cyclin dependent kinase 1	CDK1	983	34.1	2|2|1	5	1.7	2|1|0	3	1	2	0.07	1.7	0.56	0.06	0.17
Q13627	Q96SN8	CDK5 regulatory subunit associated protein 2	CDK5RAP2	55755	215	4|6|6	16	5.3	3|2|0	5	1.7	11	0.46	3.2	0.22	0.05	0.15
Q13627	Q8N726	cyclin dependent kinase inhibitor 2A	CDKN2A	1029	13.9	4|0|1	5	1.7	0|0|0	0	0	5	0.33	16.7	0.3	0.36	1.06
Q13627	P49454	centromere protein F	CENPF	1063	367.8	10|8|20	38	12.7	3|4|1	8	2.7	30	0.81	4.8	0.03	0.08	0.24
Q13627	Q9UPN4	centrosomal protein 131	CEP131	22994	122.1	2|1|4	7	2.3	0|1|0	1	0.3	6	0.53	7	0.19	0.05	0.14
Q13627	Q5SW79	centrosomal protein 170	CEP170	9859	175.3	3|2|1	6	2	0|2|0	2	0.7	4	0.27	3	0.43	0.02	0.07
Q13627	P23528	cofilin 1	CFL1	1072	18.5	5|3|4	12	4	8|9|3	20	6.7	-8	0	0.6	0.83	-0.43	-1.28
Q13627	Q9NX63	coiled-coil-helix-coiled-coil-helix domain containing 3	CHCHD3	54927	26.2	6|6|7	19	6.3	5|3|1	9	3	10	0.05	2.1	0.58	0.38	1.13
Q13627	Q9Y3Y2	chromatin target of PRMT1	CHTOP	26097	26.4	6|5|9	20	6.7	10|9|6	25	8.3	-5	0	0.8	0.77	-0.19	-0.56
Q13627	O14578	citron rho-interacting serine/threonine kinase	CIT	11113	231.4	3|4|0	7	2.3	0|0|0	0	0	7	0.66	23.3	0.08	0.03	0.09
Q13627	Q14677	clathrin interactor 1	CLINT1	9685	68.3	7|11|4	22	7.3	4|4|1	9	3	13	0.34	2.4	0.26	0.19	0.56
Q13627	P09496	clathrin light chain A	CLTA	1211	27.1	7|9|7	23	7.7	6|7|2	15	5	8	0	1.5	0.71	0.3	0.87
Q13627	P09497	clathrin light chain B	CLTB	1212	25.2	3|2|2	7	2.3	0|1|0	1	0.3	6	0.7	7	0.06	0.24	0.7
Q13627	Q00610	clathrin heavy chain	CLTC	1213	191.6	153|173|168	494	164.7	119|117|68	304	101.3	190	0	1.6	0.83	0.99	2.92
Q13627	P53675	clathrin heavy chain like 1	CLTCL1	8218	187	40|35|36	111	37	30|30|25	85	28.3	26	0	1.3	0.81	0.14	0.41
Q13627	Q99439	calponin 2	CNN2	1265	33.7	5|8|4	17	5.7	1|1|2	4	1.3	13	0.65	4.3	0.1	0.39	1.14
Q13627	A5YKK6	CCR4-NOT transcription complex subunit 1	CNOT1	23019	266.9	1|2|3	6	2	2|3|0	5	1.7	1	0.02	1.2	0.62	0	0.01
Q13627	Q92600	CCR4-NOT transcription complex subunit 9	CNOT9	9125	33.6	1|1|2	4	1.3	1|0|0	1	0.3	3	0.2	4	0.45	0.09	0.26
Q13627	P08572	collagen type IV alpha 2 chain	COL4A2	1284	167.6	1|2|1	4	1.3	0|0|0	0	0	4	0.31	13.3	0.37	0.02	0.07
Q13627	P20908	collagen type V alpha 1 chain	COL5A1	1289	183.6	3|2|1	6	2	0|1|1	2	0.7	4	0.26	3	0.43	0.02	0.06
Q13627	Q8NBJ5	collagen beta(1-O)galactosyltransferase 1	COLGALT1	79709	71.6	7|4|7	18	6	3|4|2	9	3	9	0.06	2	0.57	0.13	0.37
Q13627	Q9P000	COMM domain containing 9	COMMD9	29099	21.8	2|1|1	4	1.3	2|1|1	4	1.3	0	0.01	1	0.64	0	0
Q13627	P53621	coatomer protein complex subunit alpha	COPA	1314	138.3	10|7|9	26	8.7	16|13|9	38	12.7	-12	0	0.7	0.83	-0.09	-0.26
Q13627	P53618	coatomer protein complex subunit beta 1	COPB1	1315	107.1	3|1|1	5	1.7	2|2|1	5	1.7	0	0.01	1	0.63	0	0
Q13627	O14579	coatomer protein complex subunit epsilon	COPE	11316	34.5	3|4|3	10	3.3	2|4|2	8	2.7	2	0	1.3	0.69	0.06	0.17
Q13627	Q17RY0	cytoplasmic polyadenylation element binding protein 4	CPEB4	80315	80.2	2|0|3	5	1.7	1|0|0	1	0.3	4	0.51	5	0.2	0.05	0.15
Q13627	P31327	carbamoyl-phosphate synthase 1	CPS1	1373	164.9	60|67|63	190	63.3	120|106|56	282	94	-92	0	0.7	0.83	-0.56	-1.65
Q13627	Q10570	cleavage and polyadenylation specific factor 1	CPSF1	29894	160.9	13|15|20	48	16	31|35|22	88	29.3	-40	0	0.6	0.83	-0.25	-0.73
Q13627	Q9P2I0	cleavage and polyadenylation specific factor 2	CPSF2	53981	88.5	8|7|9	24	8	16|13|9	38	12.7	-14	0	0.6	0.83	-0.16	-0.47
Q13627	Q9UKF6	cleavage and polyadenylation specific factor 3	CPSF3	51692	77.5	5|3|12	20	6.7	22|20|7	49	16.3	-29	0	0.4	0.83	-0.37	-1.1
Q13627	O95639	cleavage and polyadenylation specific factor 4	CPSF4	10898	30.3	1|3|2	6	2	3|3|2	8	2.7	-2	0	0.8	0.72	-0.07	-0.19
Q13627	P50238	cysteine rich protein 1	CRIP1	1396	8.5	1|2|1	4	1.3	1|1|0	2	0.7	2	0.08	2	0.54	0.23	0.69
Q13627	O75534	cold shock domain containing E1	CSDE1	7812	88.9	8|6|6	20	6.7	4|5|0	9	3	11	0.08	2.2	0.56	0.12	0.37
Q13627	P55060	chromosome segregation 1 like	CSE1L	1434	110.4	2|0|2	4	1.3	7|2|1	10	3.3	-6	0	0.4	0.83	-0.05	-0.16
Q13627	P21291	cysteine and glycine rich protein 1	CSRP1	1465	20.6	3|1|1	5	1.7	1|0|0	1	0.3	4	0.31	5	0.36	0.19	0.57
Q13627	O60716	catenin delta 1	CTNND1	1500	108.2	4|6|2	12	4	2|1|0	3	1	9	0.54	4	0.18	0.08	0.25
Q13627	P17812	CTP synthase 1	CTPS1	1503	66.7	2|6|1	9	3	5|2|3	10	3.3	-1	0	0.9	0.68	-0.01	-0.04
Q13627	Q14247	cortactin	CTTN	2017	61.6	24|24|27	75	25	16|17|5	38	12.7	37	0	2	0.74	0.6	1.77
Q13627	Q9P2B4	CTTNBP2 N-terminal like	CTTNBP2NL	55917	70.2	3|3|0	6	2	4|3|3	10	3.3	-4	0	0.6	0.83	-0.06	-0.17
Q13627	Q7L576	cytoplasmic FMR1 interacting protein 1	CYFIP1	23191	145.2	3|5|4	12	4	4|3|2	9	3	3	0	1.3	0.68	0.02	0.06
Q13627	P98082	DAB2, clathrin adaptor protein	DAB2	1601	82.4	5|5|4	14	4.7	4|4|0	8	2.7	6	0.02	1.8	0.62	0.07	0.21
Q13627	Q96EP5	DAZ associated protein 1	DAZAP1	26528	43.4	2|3|2	7	2.3	4|4|1	9	3	-2	0	0.8	0.83	-0.05	-0.14
Q13627	Q16643	drebrin 1	DBN1	1627	71.4	2|4|3	9	3	0|0|0	0	0	9	0.97	30	0.01	0.13	0.37
Q13627	Q9UJU6	drebrin like	DBNL	28988	48.2	4|3|1	8	2.7	0|0|0	0	0	8	0.66	26.7	0.08	0.17	0.49
Q13627	P61962	DDB1 and CUL4 associated factor 7	DCAF7	10238	38.9	11|13|9	33	11	1|0|0	1	0.3	32	1	33	0	0.82	2.42
Q13627	Q14203	dynactin subunit 1	DCTN1	1639	141.7	3|2|2	7	2.3	2|1|1	4	1.3	3	0.06	1.8	0.57	0.02	0.06
Q13627	Q92499	DEAD-box helicase 1	DDX1	1653	82.4	25|32|25	82	27.3	37|27|13	77	25.7	5	0	1.1	0.81	0.06	0.18
Q13627	Q92841	DEAD-box helicase 17	DDX17	10521	80.3	51|48|48	147	49	43|44|18	105	35	42	0	1.4	0.81	0.52	1.54
Q13627	Q9NR30	DExD-box helicase 21	DDX21	9188	87.3	9|7|11	27	9	20|20|10	50	16.7	-23	0	0.5	0.83	-0.26	-0.78
Q13627	Q9BUQ8	DEAD-box helicase 23	DDX23	9416	95.6	12|17|5	34	11.3	21|22|10	53	17.7	-19	0	0.6	0.83	-0.2	-0.59
Q13627	Q9NUL7	DEAD-box helicase 28	DDX28	55794	59.6	2|3|1	6	2	14|10|8	32	10.7	-26	0	0.2	0.83	-0.44	-1.29
Q13627	O00148	DExD-box helicase 39A	DDX39A	10212	49.1	3|3|3	9	3	4|8|1	13	4.3	-4	0	0.7	0.83	-0.08	-0.24
Q13627	O00571	DEAD-box helicase 3 X-linked	DDX3X	1654	73.2	72|78|66	216	72	75|76|45	196	65.3	20	0	1.1	0.83	0.27	0.81
Q13627	P17844	DEAD-box helicase 5	DDX5	1655	69.1	54|51|50	155	51.7	56|56|26	138	46	17	0	1.1	0.82	0.25	0.73
Q13627	Q9BQ39	DExD-box helicase 50	DDX50	79009	82.6	0|0|7	7	2.3	0|1|1	2	0.7	5	0.33	3.5	0.31	0.06	0.18
Q13627	Q8TDD1	DEAD-box helicase 54	DDX54	79039	98.6	2|1|1	4	1.3	1|0|0	1	0.3	3	0.2	4	0.45	0.03	0.09
Q13627	P26196	DEAD-box helicase 6	DDX6	1656	54.4	3|3|2	8	2.7	3|2|1	6	2	2	0.01	1.3	0.65	0.04	0.11
Q13627	O43143	DEAH-box helicase 15	DHX15	1665	90.9	14|16|20	50	16.7	21|22|12	55	18.3	-5	0	0.9	0.8	-0.05	-0.16
Q13627	Q7L2E3	DExH-box helicase 30	DHX30	22907	133.9	4|1|7	12	4	2|2|1	5	1.7	7	0.34	2.4	0.27	0.05	0.15
Q13627	Q9H2U1	DEAH-box helicase 36	DHX36	170506	114.8	9|8|4	21	7	18|16|10	44	14.7	-23	0	0.5	0.83	-0.2	-0.59
Q13627	Q08211	DExH-box helicase 9	DHX9	1660	141	40|35|30	105	35	53|49|20	122	40.7	-17	0	0.9	0.83	-0.12	-0.36
Q13627	O60610	diaphanous related formin 1	DIAPH1	1729	141.3	1|2|2	5	1.7	3|0|3	6	2	-1	0	0.8	0.83	-0.01	-0.02
Q13627	Q9BTC0	death inducer-obliterator 1	DIDO1	11083	243.9	6|8|16	30	10	7|6|4	17	5.7	13	0.21	1.8	0.45	0.05	0.16
Q13627	Q9NYC9	dynein axonemal heavy chain 9	DNAH9	1770	511.9	2|3|2	7	2.3	1|1|1	3	1	4	0.16	2.3	0.5	0.01	0.02
Q13627	P31689	DnaJ heat shock protein family (Hsp40) member A1	DNAJA1	3301	44.9	6|9|8	23	7.7	8|5|4	17	5.7	6	0	1.4	0.73	0.13	0.39
Q13627	Q96N67	dedicator of cytokinesis 7	DOCK7	85440	242.6	2|1|2	5	1.7	0|0|0	0	0	5	0.62	16.7	0.14	0.02	0.06
Q13627	Q16555	dihydropyrimidinase like 2	DPYSL2	1808	62.3	90|88|41	219	73	45|47|29	121	40.3	98	0	1.8	0.79	1.57	4.64
Q13627	Q14195	dihydropyrimidinase like 3	DPYSL3	1809	62	88|82|43	213	71	33|35|21	89	29.7	124	0.31	2.4	0.36	2	5.9
Q13627	O14531	dihydropyrimidinase like 4	DPYSL4	10570	61.9	3|3|1	7	2.3	1|0|0	1	0.3	6	0.62	7	0.13	0.1	0.29
Q13627	P15924	desmoplakin	DSP	1832	331.8	41|48|48	137	45.7	63|60|35	158	52.7	-21	0	0.9	0.83	-0.06	-0.19
Q13627	Q14204	dynein cytoplasmic 1 heavy chain 1	DYNC1H1	1778	532.4	20|18|18	56	18.7	33|35|24	92	30.7	-36	0	0.6	0.83	-0.07	-0.2
Q13627	P63167	dynein light chain LC8-type 1	DYNLL1	8655	10.4	6|4|5	15	5	6|5|5	16	5.3	-1	0	0.9	0.75	-0.1	-0.28
Q13627	Q96FJ2	dynein light chain LC8-type 2	DYNLL2	140735	10.4	5|3|5	13	4.3	6|5|2	13	4.3	0	0	1	0.74	0	0
Q13627	Q13627	dual specificity tyrosine phosphorylation regulated kinase 1A	DYRK1A	1859	85.6	6|8|15	29	9.7	0|0|0	0	0	29	1	96.7	0	0.34	1
Q13627	P30084	enoyl-CoA hydratase, short chain 1	ECHS1	1892	31.4	0|0|27	27	9	0|0|0	0	0	27	0.33	90	0.28	0.86	2.54
Q13627	P68104	eukaryotic translation elongation factor 1 alpha 1	EEF1A1	1915	50.1	34|31|35	100	33.3	41|38|19	98	32.7	2	0	1	0.82	0.04	0.12
Q13627	P29692	eukaryotic translation elongation factor 1 delta	EEF1D	1936	31.1	1|0|3	4	1.3	6|5|2	13	4.3	-9	0	0.3	0.83	-0.29	-0.85
Q13627	P13639	eukaryotic translation elongation factor 2	EEF2	1938	95.3	20|17|15	52	17.3	19|16|12	47	15.7	5	0	1.1	0.79	0.05	0.15
Q13627	Q15029	elongation factor Tu GTP binding domain containing 2	EFTUD2	9343	109.4	8|4|7	19	6.3	11|11|10	32	10.7	-13	0	0.6	0.83	-0.12	-0.35
Q13627	P19525	eukaryotic translation initiation factor 2 alpha kinase 2	EIF2AK2	5610	62.1	2|1|4	7	2.3	2|2|2	6	2	1	0.02	1.2	0.62	0.02	0.05
Q13627	P05198	eukaryotic translation initiation factor 2 subunit alpha	EIF2S1	1965	36.1	2|3|4	9	3	4|4|1	9	3	0	0	1	0.71	0	0
Q13627	P41091	eukaryotic translation initiation factor 2 subunit gamma	EIF2S3	1968	51.1	8|7|5	20	6.7	11|13|4	28	9.3	-8	0	0.7	0.83	-0.16	-0.46
Q13627	Q14152	eukaryotic translation initiation factor 3 subunit A	EIF3A	8661	166.6	96|100|66	262	87.3	113|112|62	287	95.7	-25	0	0.9	0.83	-0.15	-0.44
Q13627	P55884	eukaryotic translation initiation factor 3 subunit B	EIF3B	8662	92.5	41|46|33	120	40	49|53|29	131	43.7	-11	0	0.9	0.82	-0.12	-0.35
Q13627	Q99613	eukaryotic translation initiation factor 3 subunit C	EIF3C	8663	105.3	6|7|4	17	5.7	12|13|2	27	9	-10	0	0.6	0.83	-0.09	-0.28
Q13627	O15371	eukaryotic translation initiation factor 3 subunit D	EIF3D	8664	64	7|10|8	25	8.3	9|10|5	24	8	1	0	1	0.76	0.02	0.05
Q13627	O75821	eukaryotic translation initiation factor 3 subunit G	EIF3G	8666	35.6	19|19|13	51	17	23|21|10	54	18	-3	0	0.9	0.8	-0.08	-0.25
Q13627	Q13347	eukaryotic translation initiation factor 3 subunit I	EIF3I	8668	36.5	26|29|19	74	24.7	26|26|17	69	23	5	0	1.1	0.81	0.14	0.4
Q13627	P60842	eukaryotic translation initiation factor 4A1	EIF4A1	1973	46.2	27|31|29	87	29	31|30|13	74	24.7	13	0	1.2	0.81	0.28	0.83
Q13627	P38919	eukaryotic translation initiation factor 4A3	EIF4A3	9775	46.9	9|6|8	23	7.7	11|12|7	30	10	-7	0	0.8	0.83	-0.15	-0.44
Q13627	P23588	eukaryotic translation initiation factor 4B	EIF4B	1975	69.2	8|9|15	32	10.7	2|4|1	7	2.3	25	0.88	4.6	0.02	0.36	1.07
Q13627	Q04637	eukaryotic translation initiation factor 4 gamma 1	EIF4G1	1981	175.5	23|15|22	60	20	14|9|4	27	9	33	0.01	2.2	0.65	0.19	0.55
Q13627	O43432	eukaryotic translation initiation factor 4 gamma 3	EIF4G3	8672	176.7	5|4|4	13	4.3	5|3|3	11	3.7	2	0	1.2	0.72	0.01	0.03
Q13627	Q15717	ELAV like RNA binding protein 1	ELAVL1	1994	36.1	3|1|4	8	2.7	4|4|1	9	3	-1	0	0.9	0.71	-0.03	-0.08
Q13627	P50402	emerin	EMD	2010	29	17|14|17	48	16	14|15|11	40	13.3	8	0	1.2	0.78	0.28	0.81
Q13627	P06733	enolase 1	ENO1	2023	47.2	10|9|9	28	9.3	10|3|0	13	4.3	15	0.02	2.2	0.6	0.32	0.94
Q13627	P58107	epiplakin 1	EPPK1	83481	555.7	473|465|462	1400	466.7	326|321|204	851	283.7	549	0	1.7	0.83	0.99	2.91
Q13627	P07814	glutamyl-prolyl-tRNA synthetase	EPRS	2058	170.6	14|12|10	36	12	34|27|9	70	23.3	-34	0	0.5	0.83	-0.2	-0.59
Q13627	P84090	ERH, mRNA splicing and mitosis factor	ERH	2079	12.3	19|17|14	50	16.7	20|19|13	52	17.3	-2	0	1	0.8	-0.16	-0.48
Q13627	P62495	eukaryotic translation termination factor 1	ETF1	2107	49	1|2|2	5	1.7	3|4|0	7	2.3	-2	0	0.7	0.83	-0.04	-0.12
Q13627	Q92817	envoplakin	EVPL	2125	231.6	6|9|6	21	7	0|0|0	0	0	21	1	70	0	0.09	0.27
Q13627	Q01844	EWS RNA binding protein 1	EWSR1	2130	68.5	21|19|20	60	20	18|21|9	48	16	12	0	1.3	0.79	0.18	0.52
Q13627	Q9NZB2	family with sequence similarity 120A	FAM120A	23196	121.9	10|18|15	43	14.3	7|9|5	21	7	22	0.08	2.1	0.55	0.18	0.53
Q13627	Q8NCA5	family with sequence similarity 98 member A	FAM98A	25940	55.4	8|8|6	22	7.3	7|6|1	14	4.7	8	0	1.6	0.7	0.14	0.43
Q13627	Q9Y285	phenylalanyl-tRNA synthetase subunit alpha	FARSA	2193	57.6	8|8|5	21	7	11|10|6	27	9	-6	0	0.8	0.83	-0.1	-0.31
Q13627	P49327	fatty acid synthase	FASN	2194	273.4	89|93|79	261	87	103|96|49	248	82.7	13	0	1.1	0.83	0.05	0.14
Q13627	P22087	fibrillarin	FBL	2091	33.8	7|11|13	31	10.3	15|9|7	31	10.3	0	0	1	0.77	0	0
Q13627	A9Z1Z3	fer-1 like family member 4, pseudogene	FER1L4	80307	201	1|3|0	4	1.3	0|0|0	0	0	4	0.33	13.3	0.33	0.02	0.06
Q13627	Q96AC1	fermitin family member 2	FERMT2	10979	77.9	12|8|11	31	10.3	7|9|5	21	7	10	0	1.5	0.74	0.13	0.38
Q13627	Q6UN15	factor interacting with PAPOLA and CPSF1	FIP1L1	81608	66.5	13|12|16	41	13.7	14|15|10	39	13	2	0	1.1	0.78	0.03	0.09
Q13627	P21333	filamin A	FLNA	2316	280.7	419|409|388	1216	405.3	299|297|175	771	257	445	0	1.6	0.83	1.59	4.68
Q13627	O75369	filamin B	FLNB	2317	278.2	202|211|198	611	203.7	101|96|39	236	78.7	375	0	2.6	0.81	1.35	3.98
Q13627	Q06787	fragile X mental retardation 1	FMR1	2332	71.2	12|9|21	42	14	12|12|8	32	10.7	10	0	1.3	0.74	0.14	0.41
Q13627	P35637	FUS RNA binding protein	FUS	2521	53.4	26|25|25	76	25.3	27|31|20	78	26	-2	0	1	0.83	-0.04	-0.11
Q13627	P51114	FMR1 autosomal homolog 1	FXR1	8087	69.7	12|15|39	66	22	16|6|10	32	10.7	34	0.33	2.1	0.35	0.49	1.44
Q13627	P51116	FMR1 autosomal homolog 2	FXR2	9513	74.2	6|7|10	23	7.7	6|7|5	18	6	5	0	1.3	0.73	0.07	0.2
Q13627	Q13283	G3BP stress granule assembly factor 1	G3BP1	10146	52.2	27|24|30	81	27	26|26|9	61	20.3	20	0	1.3	0.8	0.38	1.13
Q13627	Q9UN86	G3BP stress granule assembly factor 2	G3BP2	9908	54.1	21|15|22	58	19.3	14|18|11	43	14.3	15	0	1.4	0.78	0.28	0.82
Q13627	P11413	glucose-6-phosphate dehydrogenase	G6PD	2539	59.3	11|11|12	34	11.3	16|10|5	31	10.3	3	0	1.1	0.77	0.05	0.15
Q13627	Q14697	glucosidase II alpha subunit	GANAB	23193	106.9	23|18|18	59	19.7	32|27|9	68	22.7	-9	0	0.9	0.81	-0.08	-0.25
Q13627	P04406	glyceraldehyde-3-phosphate dehydrogenase	GAPDH	2597	36.1	4|4|3	11	3.7	3|4|0	7	2.3	4	0.02	1.6	0.63	0.11	0.33
Q13627	Q14C86	GTPase activating protein and VPS9 domains 1	GAPVD1	26130	165	0|0|7	7	2.3	1|0|0	1	0.3	6	0.33	7	0.29	0.04	0.11
Q13627	Q6Y7W6	GRB10 interacting GYF protein 2	GIGYF2	26058	150.1	0|2|2	4	1.3	2|0|1	3	1	1	0.07	1.3	0.56	0.01	0.02
Q13627	P15104	glutamate-ammonia ligase	GLUL	2752	42.1	2|2|4	8	2.7	0|0|0	0	0	8	0.95	26.7	0.01	0.19	0.56
Q13627	Q9BVP2	G protein nucleolar 3	GNL3	26354	62	6|6|5	17	5.7	7|11|6	24	8	-7	0	0.7	0.83	-0.11	-0.33
Q13627	Q08379	golgin A2	GOLGA2	2801	113.1	17|15|12	44	14.7	2|2|1	5	1.7	39	1	8.8	0	0.34	1.02
Q13627	Q14789	golgin B1	GOLGB1	2804	376	21|12|18	51	17	7|3|4	14	4.7	37	0.74	3.6	0.05	0.1	0.29
Q13627	Q13227	G protein pathway suppressor 2	GPS2	2874	36.7	3|3|1	7	2.3	4|4|2	10	3.3	-3	0	0.7	0.83	-0.08	-0.24
Q13627	Q12849	G-rich RNA sequence binding factor 1	GRSF1	2926	53.1	2|3|4	9	3	2|3|2	7	2.3	2	0.01	1.3	0.65	0.04	0.11
Q13627	P15170	G1 to S phase transition 1	GSPT1	2935	55.8	0|1|3	4	1.3	5|4|1	10	3.3	-6	0	0.4	0.83	-0.11	-0.32
Q13627	P78347	general transcription factor IIi	GTF2I	2969	112.4	4|2|6	12	4	16|12|2	30	10	-18	0	0.4	0.83	-0.16	-0.47
Q13627	P0C0S5	H2A histone family member Z	H2AFZ	3015	13.6	4|3|3	10	3.3	5|5|2	12	4	-2	0	0.8	0.83	-0.15	-0.44
Q13627	P40939	hydroxyacyl-CoA dehydrogenase trifunctional multienzyme complex subunit alpha	HADHA	3030	83	4|1|1	6	2	6|5|4	15	5	-9	0	0.4	0.83	-0.11	-0.32
Q13627	P69905	hemoglobin subunit alpha 1	HBA1	3039	15.3	2|2|3	7	2.3	4|3|1	8	2.7	-1	0	0.9	0.72	-0.07	-0.19
Q13627	P51610	host cell factor C1	HCFC1	3054	208.7	5|2|4	11	3.7	2|2|0	4	1.3	7	0.38	2.8	0.25	0.03	0.1
Q13627	Q00341	high density lipoprotein binding protein	HDLBP	3069	141.5	6|10|7	23	7.7	6|8|1	15	5	8	0	1.5	0.69	0.06	0.17
Q13627	O94992	hexamethylene bisacetamide inducible 1	HEXIM1	10614	40.6	4|3|3	10	3.3	1|1|1	3	1	7	0.39	3.3	0.24	0.17	0.51
Q13627	P16401	histone cluster 1 H1 family member b	HIST1H1B	3009	22.6	5|6|4	15	5	8|5|3	16	5.3	-1	0	0.9	0.75	-0.04	-0.13
Q13627	P16403	histone cluster 1 H1 family member c	HIST1H1C	3006	21.4	19|16|20	55	18.3	24|20|13	57	19	-2	0	1	0.81	-0.09	-0.28
Q13627	P10412	histone cluster 1 H1 family member e	HIST1H1E	3008	21.9	16|14|16	46	15.3	22|17|9	48	16	-2	0	1	0.83	-0.09	-0.27
Q13627	Q96QV6	histone cluster 1 H2A family member a	HIST1H2AA	221613	14.2	12|8|10	30	10	16|11|9	36	12	-6	0	0.8	0.83	-0.42	-1.24
Q13627	Q96KK5	histone cluster 1 H2A family member h	HIST1H2AH	85235	13.9	14|12|11	37	12.3	16|13|8	37	12.3	0	0	1	0.79	0	0
Q13627	P06899	histone cluster 1 H2B family member j	HIST1H2BJ	8970	13.9	5|5|8	18	6	6|7|6	19	6.3	-1	0	1	0.75	-0.07	-0.21
Q13627	O60814	histone cluster 1 H2B family member k	HIST1H2BK	85236	13.9	5|7|8	20	6.7	9|7|7	23	7.7	-3	0	0.9	0.77	-0.22	-0.64
Q13627	P68431	histone cluster 1 H3 family member a	HIST1H3A	8350	15.4	7|5|7	19	6.3	10|9|4	23	7.7	-4	0	0.8	0.83	-0.26	-0.77
Q13627	P62805	histone cluster 1, H4a	HIST1H4A	8359	11.4	9|14|20	43	14.3	18|20|9	47	15.7	-4	0	0.9	0.79	-0.35	-1.04
Q13627	Q13151	heterogeneous nuclear ribonucleoprotein A0	HNRNPA0	10949	30.8	7|4|6	17	5.7	5|7|0	12	4	5	0	1.4	0.69	0.16	0.48
Q13627	P09651	heterogeneous nuclear ribonucleoprotein A1	HNRNPA1	3178	38.7	30|22|24	76	25.3	25|27|7	59	19.7	17	0	1.3	0.79	0.44	1.29
Q13627	P22626	heterogeneous nuclear ribonucleoprotein A2/B1	HNRNPA2B1	3181	37.4	34|29|36	99	33	29|32|16	77	25.7	22	0	1.3	0.81	0.59	1.73
Q13627	P51991	heterogeneous nuclear ribonucleoprotein A3	HNRNPA3	220988	39.6	20|21|21	62	20.7	19|17|12	48	16	14	0	1.3	0.79	0.35	1.04
Q13627	Q99729	heterogeneous nuclear ribonucleoprotein A/B	HNRNPAB	3182	36.2	8|6|6	20	6.7	6|9|2	17	5.7	3	0	1.2	0.74	0.08	0.24
Q13627	P07910	heterogeneous nuclear ribonucleoprotein C (C1/C2)	HNRNPC	3183	33.7	12|13|17	42	14	15|18|8	41	13.7	1	0	1	0.79	0.03	0.09
Q13627	Q14103	heterogeneous nuclear ribonucleoprotein D	HNRNPD	3184	38.4	8|10|9	27	9	10|9|2	21	7	6	0	1.3	0.75	0.16	0.46
Q13627	O14979	heterogeneous nuclear ribonucleoprotein D like	HNRNPDL	9987	46.4	9|8|9	26	8.7	9|9|4	22	7.3	4	0	1.2	0.75	0.09	0.25
Q13627	P52597	heterogeneous nuclear ribonucleoprotein F	HNRNPF	3185	45.7	16|20|18	54	18	22|24|18	64	21.3	-10	0	0.8	0.83	-0.22	-0.65
Q13627	P31943	heterogeneous nuclear ribonucleoprotein H1	HNRNPH1	3187	49.2	38|44|39	121	40.3	35|42|23	100	33.3	21	0	1.2	0.82	0.43	1.26
Q13627	P55795	heterogeneous nuclear ribonucleoprotein H2	HNRNPH2	3188	49.3	23|26|26	75	25	24|23|15	62	20.7	13	0	1.2	0.8	0.26	0.78
Q13627	P31942	heterogeneous nuclear ribonucleoprotein H3	HNRNPH3	3189	36.9	15|16|13	44	14.7	10|8|3	21	7	23	0	2.1	0.67	0.62	1.84
Q13627	P61978	heterogeneous nuclear ribonucleoprotein K	HNRNPK	3190	51	43|45|57	145	48.3	48|41|32	121	40.3	24	0	1.2	0.82	0.47	1.39
Q13627	P14866	heterogeneous nuclear ribonucleoprotein L	HNRNPL	3191	64.1	6|8|15	29	9.7	9|9|4	22	7.3	7	0	1.3	0.71	0.11	0.32
Q13627	P52272	heterogeneous nuclear ribonucleoprotein M	HNRNPM	4670	77.5	54|53|54	161	53.7	58|61|32	151	50.3	10	0	1.1	0.83	0.13	0.38
Q13627	O43390	heterogeneous nuclear ribonucleoprotein R	HNRNPR	10236	70.9	19|20|30	69	23	26|24|10	60	20	9	0	1.2	0.79	0.13	0.37
Q13627	Q00839	heterogeneous nuclear ribonucleoprotein U	HNRNPU	3192	90.6	97|103|94	294	98	104|118|77	299	99.7	-5	0	1	0.83	-0.06	-0.16
Q13627	Q9BUJ2	heterogeneous nuclear ribonucleoprotein U like 1	HNRNPUL1	11100	95.7	13|15|13	41	13.7	18|17|8	43	14.3	-2	0	1	0.79	-0.02	-0.06
Q13627	Q1KMD3	heterogeneous nuclear ribonucleoprotein U like 2	HNRNPUL2	221092	85.1	23|21|21	65	21.7	34|32|24	90	30	-25	0	0.7	0.83	-0.29	-0.87
Q13627	Q5SSJ5	heterochromatin protein 1 binding protein 3	HP1BP3	50809	61.2	3|4|0	7	2.3	3|3|1	7	2.3	0	0.01	1	0.65	0	0
Q13627	P00492	hypoxanthine phosphoribosyltransferase 1	HPRT1	3251	24.6	4|3|3	10	3.3	3|4|2	9	3	1	0	1.1	0.71	0.04	0.12
Q13627	O75506	heat shock factor binding protein 1	HSBP1	3281	8.5	2|1|3	6	2	0|0|0	0	0	6	0.64	20	0.12	0.7	2.07
Q13627	Q99714	hydroxysteroid 17-beta dehydrogenase 10	HSD17B10	3028	26.9	7|7|7	21	7	8|6|4	18	6	3	0	1.2	0.75	0.11	0.33
Q13627	P07900	heat shock protein 90 alpha family class A member 1	HSP90AA1	3320	84.7	16|16|15	47	15.7	36|31|10	77	25.7	-30	0	0.6	0.83	-0.35	-1.05
Q13627	P08238	heat shock protein 90 alpha family class B member 1	HSP90AB1	3326	83.3	27|27|23	77	25.7	47|44|15	106	35.3	-29	0	0.7	0.83	-0.35	-1.03
Q13627	P0DMV8	heat shock protein family A (Hsp70) member 1A	HSPA1A	3303	70.1	46|50|49	145	48.3	42|40|23	105	35	40	0	1.4	0.81	0.57	1.68
Q13627	P34931	heat shock protein family A (Hsp70) member 1 like	HSPA1L	3305	70.4	16|19|23	58	19.3	17|18|8	43	14.3	15	0	1.4	0.77	0.21	0.63
Q13627	P11021	heat shock protein family A (Hsp70) member 5	HSPA5	3309	72.3	47|37|48	132	44	43|44|20	107	35.7	25	0	1.2	0.82	0.35	1.02
Q13627	P11142	heat shock protein family A (Hsp70) member 8	HSPA8	3312	70.9	67|61|63	191	63.7	55|58|30	143	47.7	48	0	1.3	0.82	0.68	2
Q13627	P38646	heat shock protein family A (Hsp70) member 9	HSPA9	3313	73.7	42|37|34	113	37.7	47|39|21	107	35.7	6	0	1.1	0.82	0.08	0.24
Q13627	P04792	heat shock protein family B (small) member 1	HSPB1	3315	22.8	11|8|11	30	10	5|5|3	13	4.3	17	0.12	2.3	0.51	0.75	2.2
Q13627	P10809	heat shock protein family D (Hsp60) member 1	HSPD1	3329	61.1	20|17|16	53	17.7	36|25|14	75	25	-22	0	0.7	0.83	-0.36	-1.06
Q13627	Q7Z6Z7	HECT, UBA and WWE domain containing 1, E3 ubiquitin protein ligase	HUWE1	10075	481.9	46|40|11	97	32.3	87|79|57	223	74.3	-126	0	0.4	0.83	-0.26	-0.77
Q13627	P41252	isoleucyl-tRNA synthetase	IARS	3376	144.5	3|4|3	10	3.3	7|6|0	13	4.3	-3	0	0.8	0.83	-0.02	-0.06
Q13627	Q9NZI8	insulin like growth factor 2 mRNA binding protein 1	IGF2BP1	10642	63.5	6|3|12	21	7	4|4|2	10	3.3	11	0.32	2.1	0.35	0.17	0.51
Q13627	O00425	insulin like growth factor 2 mRNA binding protein 3	IGF2BP3	10643	63.7	7|3|9	19	6.3	6|4|3	13	4.3	6	0.01	1.5	0.66	0.09	0.28
Q13627	Q9Y6K9	inhibitor of nuclear factor kappa B kinase subunit gamma	IKBKG	8517	48.2	3|4|5	12	4	4|3|1	8	2.7	4	0.01	1.5	0.65	0.08	0.24
Q13627	Q12905	interleukin enhancer binding factor 2	ILF2	3608	43.1	14|11|17	42	14	20|19|8	47	15.7	-5	0	0.9	0.8	-0.12	-0.34
Q13627	Q12906	interleukin enhancer binding factor 3	ILF3	3609	95.3	23|25|26	74	24.7	36|26|12	74	24.7	0	0	1	0.81	0	0
Q13627	Q16891	inner membrane mitochondrial protein	IMMT	10989	83.7	13|14|14	41	13.7	15|13|3	31	10.3	10	0	1.3	0.76	0.12	0.35
Q13627	P12268	inosine monophosphate dehydrogenase 2	IMPDH2	3615	55.8	6|12|9	27	9	14|12|3	29	9.7	-2	0	0.9	0.77	-0.04	-0.11
Q13627	Q16352	internexin neuronal intermediate filament protein alpha	INA	9118	55.4	6|6|5	17	5.7	7|4|4	15	5	2	0	1.1	0.74	0.04	0.11
Q13627	P46940	IQ motif containing GTPase activating protein 1	IQGAP1	8826	189.3	21|29|29	79	26.3	23|20|7	50	16.7	29	0	1.6	0.77	0.15	0.45
Q13627	Q7Z5L9	interferon regulatory factor 2 binding protein 2	IRF2BP2	359948	61	2|3|3	8	2.7	1|1|0	2	0.7	6	0.44	4	0.23	0.1	0.29
Q13627	P16144	integrin subunit beta 4	ITGB4	3691	202.2	1|2|2	5	1.7	0|0|0	0	0	5	0.62	16.7	0.14	0.02	0.07
Q13627	Q9H910	Jupiter microtubule associated homolog 2	JPT2	90861	20.1	6|8|5	19	6.3	4|3|0	7	2.3	12	0.26	2.7	0.43	0.6	1.76
Q13627	P14923	junction plakoglobin	JUP	3728	81.7	4|4|2	10	3.3	1|2|2	5	1.7	5	0.1	2	0.53	0.06	0.18
Q13627	Q63ZY3	KN motif and ankyrin repeat domains 2	KANK2	25959	91.2	18|10|13	41	13.7	3|2|3	8	2.7	33	0.97	5.1	0	0.36	1.07
Q13627	Q8NAB2	kelch repeat and BTB domain containing 3	KBTBD3	143879	69.4	2|2|5	9	3	5|4|1	10	3.3	-1	0	0.9	0.71	-0.01	-0.04
Q13627	Q9Y597	potassium channel tetramerization domain containing 3	KCTD3	51133	89	2|2|1	5	1.7	1|0|0	1	0.3	4	0.39	5	0.24	0.04	0.13
Q13627	Q07666	KH RNA binding domain containing, signal transduction associated 1	KHDRBS1	10657	48.2	23|21|27	71	23.7	22|23|17	62	20.7	9	0	1.2	0.8	0.19	0.55
Q13627	Q5VWX1	KH RNA binding domain containing, signal transduction associated 2	KHDRBS2	202559	38.9	4|3|4	11	3.7	4|5|3	12	4	-1	0	0.9	0.83	-0.03	-0.08
Q13627	O75525	KH RNA binding domain containing, signal transduction associated 3	KHDRBS3	10656	38.8	3|2|4	9	3	5|4|2	11	3.7	-2	0	0.8	0.73	-0.05	-0.15
Q13627	Q92945	KH-type splicing regulatory protein	KHSRP	8570	73.1	6|6|7	19	6.3	13|9|0	22	7.3	-3	0	0.9	0.83	-0.04	-0.12
Q13627	Q5T5P2	KIAA1217	KIAA1217	56243	214.1	3|4|1	8	2.7	0|0|0	0	0	8	0.66	26.7	0.08	0.04	0.11
Q13627	Q15058	kinesin family member 14	KIF14	9928	186.5	1|2|2	5	1.7	0|0|0	0	0	5	0.62	16.7	0.14	0.03	0.08
Q13627	Q9NS87	kinesin family member 15	KIF15	56992	160.2	1|1|3	5	1.7	1|1|0	2	0.7	3	0.18	2.5	0.49	0.02	0.06
Q13627	O95235	kinesin family member 20A	KIF20A	10112	100.3	3|4|3	10	3.3	0|1|0	1	0.3	9	0.95	10	0.01	0.09	0.26
Q13627	Q02241	kinesin family member 23	KIF23	9493	110.1	2|3|7	12	4	0|0|1	1	0.3	11	0.84	12	0.02	0.1	0.29
Q13627	P33176	kinesin family member 5B	KIF5B	3799	109.7	24|23|26	73	24.3	24|18|9	51	17	22	0	1.4	0.78	0.2	0.59
Q13627	O60282	kinesin family member 5C	KIF5C	3800	109.5	5|5|7	17	5.7	7|5|1	13	4.3	4	0	1.3	0.72	0.04	0.11
Q13627	Q9BW19	kinesin family member C1	KIFC1	3833	73.7	3|1|1	5	1.7	1|1|0	2	0.7	3	0.18	2.5	0.49	0.04	0.12
Q13627	O14686	lysine methyltransferase 2D	KMT2D	8085	593.4	2|3|0	5	1.7	27|31|20	78	26	-73	0	0.1	0.83	-0.12	-0.36
Q13627	P52292	karyopherin subunit alpha 2	KPNA2	3838	57.9	2|2|0	4	1.3	7|5|1	13	4.3	-9	0	0.3	0.83	-0.16	-0.46
Q13627	O60684	karyopherin subunit alpha 6	KPNA6	23633	60	2|1|2	5	1.7	3|3|1	7	2.3	-2	0	0.7	0.83	-0.03	-0.1
Q13627	Q14974	karyopherin subunit beta 1	KPNB1	3837	97.2	2|6|4	12	4	10|8|6	24	8	-12	0	0.5	0.83	-0.12	-0.36
Q13627	Q6PKG0	La ribonucleoprotein domain family member 1	LARP1	23367	123.5	12|10|9	31	10.3	16|17|7	40	13.3	-9	0	0.8	0.83	-0.07	-0.21
Q13627	Q71RC2	La ribonucleoprotein domain family member 4	LARP4	113251	80.6	0|6|1	7	2.3	3|3|1	7	2.3	0	0.07	1	0.56	0	0
Q13627	Q9P2J5	leucyl-tRNA synthetase	LARS	51520	134.5	1|3|2	6	2	6|3|1	10	3.3	-4	0	0.6	0.83	-0.03	-0.09
Q13627	Q14847	LIM and SH3 protein 1	LASP1	3927	29.7	2|2|0	4	1.3	0|0|0	0	0	4	0.62	13.3	0.14	0.13	0.4
Q13627	P00338	lactate dehydrogenase A	LDHA	3939	36.7	41|47|39	127	42.3	56|41|33	130	43.3	-3	0	1	0.82	-0.08	-0.24
Q13627	Q6ZMR3	lactate dehydrogenase A like 6A	LDHAL6A	160287	36.5	6|6|7	19	6.3	6|3|3	12	4	7	0	1.6	0.69	0.19	0.57
Q13627	P07195	lactate dehydrogenase B	LDHB	3945	36.6	28|27|26	81	27	33|30|20	83	27.7	-2	0	1	0.82	-0.05	-0.16
Q13627	P09382	galectin 1	LGALS1	3956	14.7	4|1|2	7	2.3	2|0|0	2	0.7	5	0.33	3.5	0.32	0.34	1
Q13627	Q9UPQ0	LIM and calponin homology domains 1	LIMCH1	22998	121.9	24|25|27	76	25.3	10|5|3	18	6	58	0.98	4.2	0	0.48	1.4
Q13627	Q9UGP4	LIM domains containing 1	LIMD1	8994	72.2	2|4|2	8	2.7	2|3|0	5	1.7	3	0.06	1.6	0.57	0.04	0.12
Q13627	Q9NUP9	lin-7 homolog C, crumbs cell polarity complex component	LIN7C	55327	21.8	4|2|4	10	3.3	3|2|0	5	1.7	5	0.1	2	0.53	0.23	0.68
Q13627	P02545	lamin A/C	LMNA	4000	74.1	79|76|75	230	76.7	63|53|24	140	46.7	90	0	1.6	0.82	1.21	3.58
Q13627	P20700	lamin B1	LMNB1	4001	66.4	13|13|12	38	12.7	21|20|5	46	15.3	-8	0	0.8	0.83	-0.12	-0.36
Q13627	Q03252	lamin B2	LMNB2	84823	69.9	2|1|1	4	1.3	0|3|0	3	1	1	0.05	1.3	0.58	0.01	0.04
Q13627	Q8WWI1	LIM domain 7	LMO7	4008	192.7	21|22|19	62	20.7	37|32|19	88	29.3	-26	0	0.7	0.83	-0.13	-0.4
Q13627	Q8NF37	lysophosphatidylcholine acyltransferase 1	LPCAT1	79888	59.2	1|2|3	6	2	2|1|2	5	1.7	1	0.02	1.2	0.62	0.02	0.05
Q13627	Q93052	LIM domain containing preferred translocation partner in lipoma	LPP	4026	65.7	7|5|4	16	5.3	2|1|1	4	1.3	12	0.63	4	0.13	0.18	0.54
Q13627	P50851	LPS responsive beige-like anchor protein	LRBA	987	319.1	2|4|3	9	3	7|5|1	13	4.3	-4	0	0.7	0.83	-0.01	-0.04
Q13627	Q8N1G4	leucine rich repeat containing 47	LRRC47	57470	63.5	2|0|2	4	1.3	2|2|0	4	1.3	0	0.02	1	0.62	0	0
Q13627	Q96AG4	leucine rich repeat containing 59	LRRC59	55379	34.9	6|6|5	17	5.7	5|5|6	16	5.3	1	0	1.1	0.75	0.03	0.08
Q13627	Q32MZ4	LRR binding FLII interacting protein 1	LRRFIP1	9208	89.3	3|1|2	6	2	2|0|1	3	1	3	0.13	2	0.51	0.03	0.1
Q13627	Q8ND56	LSM14A, mRNA processing body assembly factor	LSM14A	26065	50.5	7|4|6	17	5.7	9|10|4	23	7.7	-6	0	0.7	0.83	-0.12	-0.35
Q13627	Q86V48	leucine zipper protein 1	LUZP1	7798	120.3	40|33|34	107	35.7	10|13|4	27	9	80	0.98	4	0	0.67	1.96
Q13627	Q9NX58	Ly1 antibody reactive	LYAR	55646	43.6	1|4|3	8	2.7	3|3|3	9	3	-1	0	0.9	0.71	-0.02	-0.07
Q13627	Q9UNF1	MAGE family member D2	MAGED2	10916	65	2|5|2	9	3	2|3|4	9	3	0	0	1	0.69	0	0
Q13627	P46821	microtubule associated protein 1B	MAP1B	4131	270.6	99|96|62	257	85.7	29|25|23	77	25.7	180	0.67	3.3	0.07	0.67	1.96
Q13627	P27816	microtubule associated protein 4	MAP4	4134	121	70|70|63	203	67.7	37|28|11	76	25.3	127	0	2.7	0.74	1.05	3.1
Q13627	Q14244	microtubule associated protein 7	MAP7	9053	84.1	20|23|29	72	24	29|32|13	74	24.7	-2	0	1	0.81	-0.02	-0.07
Q13627	Q3KQU3	MAP7 domain containing 1	MAP7D1	55700	92.8	0|1|6	7	2.3	0|0|0	0	0	7	0.33	23.3	0.3	0.08	0.22
Q13627	Q8NDC0	mitogen-activated protein kinase 1 interacting protein 1 like	MAPK1IP1L	93487	24.3	2|1|1	4	1.3	1|1|0	2	0.7	2	0.08	2	0.54	0.08	0.24
Q13627	Q9BPZ7	mitogen-activated protein kinase associated protein 1	MAPKAP1	79109	59.1	2|2|3	7	2.3	2|2|2	6	2	1	0	1.2	0.66	0.02	0.05
Q13627	P43243	matrin 3	MATR3	9782	94.6	119|118|67	304	101.3	136|133|88	357	119	-53	0	0.9	0.83	-0.56	-1.65
Q13627	Q96RQ3	methylcrotonoyl-CoA carboxylase 1	MCCC1	56922	80.5	2|3|2	7	2.3	0|0|0	0	0	7	0.95	23.3	0.01	0.09	0.26
Q13627	Q9HCC0	methylcrotonoyl-CoA carboxylase 2	MCCC2	64087	61.3	5|8|7	20	6.7	2|5|3	10	3.3	10	0.05	2	0.58	0.16	0.48
Q13627	P25205	minichromosome maintenance complex component 3	MCM3	4172	91	1|2|2	5	1.7	4|5|2	11	3.7	-6	0	0.5	0.83	-0.07	-0.19
Q13627	P33991	minichromosome maintenance complex component 4	MCM4	4173	96.6	6|12|6	24	8	27|13|5	45	15	-21	0	0.5	0.83	-0.22	-0.64
Q13627	P33992	minichromosome maintenance complex component 5	MCM5	4174	82.3	3|3|1	7	2.3	4|3|0	7	2.3	0	0	1	0.67	0	0
Q13627	Q14566	minichromosome maintenance complex component 6	MCM6	4175	92.9	11|10|8	29	9.7	23|13|9	45	15	-16	0	0.6	0.83	-0.17	-0.51
Q13627	P33993	minichromosome maintenance complex component 7	MCM7	4176	81.3	16|17|23	56	18.7	20|24|10	54	18	2	0	1	0.8	0.02	0.07
Q13627	Q14676	mediator of DNA damage checkpoint 1	MDC1	9656	226.7	3|0|1	4	1.3	0|1|0	1	0.3	3	0.31	4	0.36	0.01	0.04
Q13627	P14174	macrophage migration inhibitory factor	MIF	4282	12.5	2|3|2	7	2.3	3|4|2	9	3	-2	0	0.8	0.83	-0.16	-0.47
Q13627	Q5JXC2	migration and invasion inhibitory protein	MIIP	60672	42.8	4|4|4	12	4	3|2|2	7	2.3	5	0.02	1.7	0.63	0.12	0.34
Q13627	P46013	marker of proliferation Ki-67	MKI67	4288	358.7	21|21|20	62	20.7	7|6|4	17	5.7	45	1	3.7	0	0.13	0.37
Q13627	Q9HCE1	Mov10 RISC complex RNA helicase	MOV10	4343	113.7	2|0|2	4	1.3	0|3|0	3	1	1	0.1	1.3	0.52	0.01	0.03
Q13627	Q6WCQ1	myosin phosphatase Rho interacting protein	MPRIP	23164	116.5	4|5|2	11	3.7	0|0|0	0	0	11	0.97	36.7	0	0.09	0.28
Q13627	P52815	mitochondrial ribosomal protein L12	MRPL12	6182	21.3	3|1|2	6	2	2|3|2	7	2.3	-1	0	0.9	0.7	-0.05	-0.14
Q13627	Q9NWU5	mitochondrial ribosomal protein L22	MRPL22	29093	23.6	1|2|1	4	1.3	4|2|0	6	2	-2	0	0.7	0.83	-0.08	-0.25
Q13627	Q13084	mitochondrial ribosomal protein L28	MRPL28	10573	30.2	1|4|2	7	2.3	2|3|1	6	2	1	0.02	1.2	0.62	0.03	0.1
Q13627	Q8N983	mitochondrial ribosomal protein L43	MRPL43	84545	23.4	2|1|3	6	2	3|3|1	7	2.3	-1	0	0.9	0.7	-0.04	-0.13
Q13627	Q13405	mitochondrial ribosomal protein L49	MRPL49	740	19.2	1|1|3	5	1.7	2|2|2	6	2	-1	0	0.8	0.66	-0.05	-0.15
Q13627	Q9BQC6	mitochondrial ribosomal protein L57	MRPL57	78988	12.3	3|2|4	9	3	3|5|2	10	3.3	-1	0	0.9	0.73	-0.08	-0.24
Q13627	P82914	mitochondrial ribosomal protein S15	MRPS15	64960	29.8	2|1|2	5	1.7	4|3|1	8	2.7	-3	0	0.6	0.83	-0.1	-0.3
Q13627	P82650	mitochondrial ribosomal protein S22	MRPS22	56945	41.3	2|2|1	5	1.7	2|3|2	7	2.3	-2	0	0.7	0.83	-0.05	-0.14
Q13627	P82663	mitochondrial ribosomal protein S25	MRPS25	64432	20.1	2|2|0	4	1.3	3|3|2	8	2.7	-4	0	0.5	0.83	-0.2	-0.59
Q13627	P82930	mitochondrial ribosomal protein S34	MRPS34	65993	25.7	5|9|6	20	6.7	6|8|2	16	5.3	4	0	1.3	0.73	0.16	0.46
Q13627	P26038	moesin	MSN	4478	67.8	4|2|2	8	2.7	3|1|0	4	1.3	4	0.13	2	0.51	0.06	0.17
Q13627	P11586	methylenetetrahydrofolate dehydrogenase, cyclohydrolase and formyltetrahydrofolate synthetase 1	MTHFD1	4522	101.6	8|6|9	23	7.7	19|17|6	42	14	-19	0	0.6	0.83	-0.19	-0.55
Q13627	Q9ULD2	microtubule associated scaffold protein 1	MTUS1	57509	141.4	1|2|1	4	1.3	0|1|1	2	0.7	2	0.08	2	0.54	0.01	0.04
Q13627	P35580	myosin heavy chain 10	MYH10	4628	229	68|66|63	197	65.7	27|32|14	73	24.3	124	0	2.7	0.72	0.54	1.6
Q13627	P13533	myosin heavy chain 6	MYH6	4624	223.7	2|2|3	7	2.3	0|1|0	1	0.3	6	0.7	7	0.06	0.03	0.08
Q13627	P35579	myosin heavy chain 9	MYH9	4627	226.5	466|431|451	1348	449.3	232|243|125	600	200	748	0	2.3	0.83	3.3	9.74
Q13627	O14950	myosin light chain 12A	MYL12A	10627	19.8	16|18|18	52	17.3	7|5|4	16	5.3	36	0.93	3.3	0.01	1.82	5.37
Q13627	P60660	myosin light chain 6	MYL6	4637	16.9	32|29|31	92	30.7	21|19|13	53	17.7	39	0	1.7	0.77	2.3	6.8
Q13627	P24844	myosin light chain 9	MYL9	10398	19.8	10|10|9	29	9.7	4|3|2	9	3	20	0.72	3.2	0.05	1.01	2.98
Q13627	O00159	myosin IC	MYO1C	4641	121.7	15|14|14	43	14.3	2|3|1	6	2	37	1	7.2	0	0.3	0.9
Q13627	Q12965	myosin IE	MYO1E	4643	127.1	5|1|3	9	3	1|0|0	1	0.3	8	0.64	9	0.1	0.06	0.19
Q13627	P55209	nucleosome assembly protein 1 like 1	NAP1L1	4673	45.4	2|3|3	8	2.7	4|3|1	8	2.7	0	0	1	0.71	0	0
Q13627	P19338	nucleolin	NCL	4691	76.6	35|30|37	102	34	34|39|18	91	30.3	11	0	1.1	0.81	0.14	0.42
Q13627	Q14686	nuclear receptor coactivator 6	NCOA6	23054	219.1	2|2|0	4	1.3	7|6|4	17	5.7	-13	0	0.2	0.83	-0.06	-0.17
Q13627	O75376	nuclear receptor corepressor 1	NCOR1	9611	270.2	2|9|2	13	4.3	12|6|8	26	8.7	-13	0	0.5	0.77	-0.05	-0.14
Q13627	Q9Y618	nuclear receptor corepressor 2	NCOR2	9612	274.8	3|4|1	8	2.7	0|0|0	0	0	8	0.66	26.7	0.08	0.03	0.09
Q13627	P15531	NME/NM23 nucleoside diphosphate kinase 1	NME1	4830	17.1	3|1|1	5	1.7	6|3|0	9	3	-4	0	0.6	0.83	-0.23	-0.69
Q13627	P22392	NME/NM23 nucleoside diphosphate kinase 2	NME2	4831	17.3	1|1|2	4	1.3	3|3|0	6	2	-2	0	0.7	0.83	-0.12	-0.34
Q13627	Q15233	non-POU domain containing octamer binding	NONO	4841	54.2	17|23|18	58	19.3	25|20|7	52	17.3	6	0	1.1	0.79	0.11	0.33
Q13627	Q9NZM5	NOP53 ribosome biogenesis factor	NOP53	29997	54.4	3|3|4	10	3.3	7|8|4	19	6.3	-9	0	0.5	0.83	-0.17	-0.49
Q13627	P06748	nucleophosmin 1	NPM1	4869	32.6	12|10|12	34	11.3	17|13|12	42	14	-8	0	0.8	0.83	-0.25	-0.72
Q13627	Q08J23	NOP2/Sun RNA methyltransferase family member 2	NSUN2	54888	86.5	135|146|63	344	114.7	144|154|98	396	132	-52	0	0.9	0.83	-0.6	-1.77
Q13627	Q9Y266	nuclear distribution C, dynein complex regulator	NUDC	10726	38.2	2|2|2	6	2	2|0|0	2	0.7	4	0.3	3	0.42	0.1	0.31
Q13627	Q7Z417	NUFIP2, FMR1 interacting protein 2	NUFIP2	57532	76.1	7|5|8	20	6.7	1|4|0	5	1.7	15	0.57	4	0.17	0.2	0.58
Q13627	Q14980	nuclear mitotic apparatus protein 1	NUMA1	4926	238.3	67|67|67	201	67	37|34|22	93	31	108	0	2.2	0.78	0.45	1.34
Q13627	P49790	nucleoporin 153	NUP153	9972	153.9	7|4|6	17	5.7	5|2|0	7	2.3	10	0.17	2.4	0.5	0.06	0.19
Q13627	O75694	nucleoporin 155	NUP155	9631	155.2	8|7|12	27	9	8|7|4	19	6.3	8	0	1.4	0.72	0.05	0.15
Q13627	P35658	nucleoporin 214	NUP214	8021	213.6	22|21|17	60	20	11|10|5	26	8.7	34	0.09	2.3	0.53	0.16	0.47
Q13627	Q8NFH5	nucleoporin 35	NUP35	129401	34.8	0|0|12	12	4	0|0|0	0	0	12	0.33	40	0.29	0.35	1.02
Q13627	Q9UKX7	nucleoporin 50	NUP50	10762	50.1	1|1|3	5	1.7	1|1|0	2	0.7	3	0.18	2.5	0.49	0.06	0.18
Q13627	P37198	nucleoporin 62	NUP62	23636	53.3	6|7|9	22	7.3	7|6|2	15	5	7	0	1.5	0.71	0.13	0.39
Q13627	Q99567	nucleoporin 88	NUP88	4927	83.5	12|5|9	26	8.7	3|3|5	11	3.7	15	0.33	2.4	0.32	0.18	0.53
Q13627	Q9UBU9	nuclear RNA export factor 1	NXF1	10482	70.2	4|3|2	9	3	2|0|0	2	0.7	7	0.5	4.5	0.21	0.1	0.29
Q13627	O15294	O-linked N-acetylglucosamine (GlcNAc) transferase	OGT	8473	116.9	8|10|7	25	8.3	6|2|2	10	3.3	15	0.19	2.5	0.48	0.13	0.38
Q13627	Q01804	OTU deubiquitinase 4	OTUD4	54726	124	3|2|1	6	2	0|0|2	2	0.7	4	0.27	3	0.43	0.03	0.1
Q13627	Q9UQ80	proliferation-associated 2G4	PA2G4	5036	43.8	1|2|1	4	1.3	4|5|0	9	3	-5	0	0.4	0.83	-0.11	-0.34
Q13627	P11940	poly(A) binding protein cytoplasmic 1	PABPC1	26986	70.7	63|59|76	198	66	57|57|29	143	47.7	55	0	1.4	0.82	0.78	2.3
Q13627	Q13310	poly(A) binding protein cytoplasmic 4	PABPC4	8761	70.8	34|31|50	115	38.3	38|37|18	93	31	22	0	1.2	0.81	0.31	0.92
Q13627	Q8WX93	palladin, cytoskeletal associated protein	PALLD	23022	150.6	36|37|41	114	38	13|11|4	28	9.3	86	0.99	4.1	0	0.57	1.68
Q13627	P09874	poly(ADP-ribose) polymerase 1	PARP1	142	113.1	6|2|2	10	3.3	23|13|6	42	14	-32	0	0.2	0.83	-0.28	-0.83
Q13627	Q96IZ0	pro-apoptotic WT1 regulator	PAWR	5074	36.6	5|6|7	18	6	0|0|0	0	0	18	1	60	0	0.49	1.45
Q13627	Q15365	poly(rC) binding protein 1	PCBP1	5093	37.5	17|14|14	45	15	24|23|7	54	18	-9	0	0.8	0.83	-0.24	-0.71
Q13627	Q15366	poly(rC) binding protein 2	PCBP2	5094	38.6	9|12|9	30	10	14|14|6	34	11.3	-4	0	0.9	0.78	-0.1	-0.31
Q13627	Q15154	pericentriolar material 1	PCM1	5108	228.5	5|1|3	9	3	4|1|2	7	2.3	2	0.02	1.3	0.61	0.01	0.03
Q13627	O95613	pericentrin	PCNT	5116	378	0|3|2	5	1.7	0|0|0	0	0	5	0.64	16.7	0.12	0.01	0.04
Q13627	Q8WUM4	programmed cell death 6 interacting protein	PDCD6IP	10015	96	3|4|6	13	4.3	12|8|1	21	7	-8	0	0.6	0.83	-0.08	-0.25
Q13627	Q14432	phosphodiesterase 3A	PDE3A	5139	125	3|6|3	12	4	4|5|0	9	3	3	0.01	1.3	0.65	0.02	0.07
Q13627	Q15084	protein disulfide isomerase family A member 6	PDIA6	10130	48.1	1|1|2	4	1.3	3|2|1	6	2	-2	0	0.7	0.83	-0.04	-0.12
Q13627	Q96HC4	PDZ and LIM domain 5	PDLIM5	10611	63.9	18|17|22	57	19	5|4|1	10	3.3	47	1	5.7	0	0.74	2.17
Q13627	Q9NR12	PDZ and LIM domain 7	PDLIM7	9260	49.8	10|8|10	28	9.3	3|3|0	6	2	22	0.9	4.7	0.02	0.44	1.3
Q13627	Q86TG7	paternally expressed 10	PEG10	23089	80.2	2|2|3	7	2.3	3|2|0	5	1.7	2	0.02	1.4	0.61	0.02	0.07
Q13627	Q01813	phosphofructokinase, platelet	PFKP	5214	85.6	2|5|4	11	3.7	2|2|0	4	1.3	7	0.38	2.8	0.25	0.08	0.24
Q13627	Q96HS1	PGAM family member 5, mitochondrial serine/threonine protein phosphatase	PGAM5	192111	32	14|14|13	41	13.7	16|17|11	44	14.7	-3	0	0.9	0.83	-0.09	-0.28
Q13627	P35232	prohibitin	PHB	5245	29.8	8|7|6	21	7	23|20|12	55	18.3	-34	0	0.4	0.83	-1.14	-3.37
Q13627	Q99623	prohibitin 2	PHB2	11331	33.3	6|10|11	27	9	16|21|7	44	14.7	-17	0	0.6	0.83	-0.51	-1.51
Q13627	O43175	phosphoglycerate dehydrogenase	PHGDH	26227	56.7	7|3|5	15	5	13|12|2	27	9	-12	0	0.6	0.83	-0.21	-0.62
Q13627	P14618	pyruvate kinase M1/2	PKM	5315	57.9	28|39|32	99	33	27|17|17	61	20.3	38	0	1.6	0.77	0.66	1.93
Q13627	Q9Y446	plakophilin 3	PKP3	11187	87.1	5|2|2	9	3	2|1|0	3	1	6	0.34	3	0.27	0.07	0.2
Q13627	Q15149	plectin	PLEC	5339	531.8	914|889|899	2702	900.7	633|594|368	1595	531.7	1107	0	1.7	0.83	2.08	6.14
Q13627	Q02809	procollagen-lysine,2-oxoglutarate 5-dioxygenase 1	PLOD1	5351	83.6	1|1|2	4	1.3	0|0|0	0	0	4	0.31	13.3	0.37	0.05	0.14
Q13627	O60568	procollagen-lysine,2-oxoglutarate 5-dioxygenase 3	PLOD3	8985	84.8	2|2|5	9	3	0|2|0	2	0.7	7	0.47	4.5	0.22	0.08	0.24
Q13627	P13797	plastin 3	PLS3	5358	70.8	4|2|0	6	2	0|0|0	0	0	6	0.64	20	0.11	0.08	0.25
Q13627	P29590	promyelocytic leukemia	PML	5371	97.6	1|4|0	5	1.7	0|0|1	1	0.3	4	0.33	5	0.32	0.04	0.12
Q13627	Q9H307	pinin, desmosome associated protein	PNN	5411	81.6	2|3|3	8	2.7	5|2|1	8	2.7	0	0	1	0.7	0	0
Q13627	Q9BY77	DNA polymerase delta interacting protein 3	POLDIP3	84271	46.1	7|7|6	20	6.7	11|8|4	23	7.7	-3	0	0.9	0.83	-0.07	-0.19
Q13627	Q13136	PTPRF interacting protein alpha 1	PPFIA1	8500	135.8	8|6|8	22	7.3	3|2|0	5	1.7	17	0.81	4.4	0.03	0.13	0.37
Q13627	Q8NEY8	periphilin 1	PPHLN1	51535	52.7	3|3|0	6	2	2|6|5	13	4.3	-7	0	0.5	0.83	-0.13	-0.39
Q13627	P62937	peptidylprolyl isomerase A	PPIA	5478	18	9|11|8	28	9.3	8|8|1	17	5.7	11	0	1.7	0.71	0.61	1.8
Q13627	O60437	periplakin	PPL	5493	204.7	73|76|66	215	71.7	3|2|2	7	2.3	208	1	30.7	0	1.02	3
Q13627	P62136	protein phosphatase 1 catalytic subunit alpha	PPP1CA	5499	37.5	9|8|5	22	7.3	6|6|4	16	5.3	6	0	1.4	0.72	0.16	0.47
Q13627	P62140	protein phosphatase 1 catalytic subunit beta	PPP1CB	5500	37.2	8|5|6	19	6.3	2|3|4	9	3	10	0.1	2.1	0.52	0.27	0.79
Q13627	O14974	protein phosphatase 1 regulatory subunit 12A	PPP1R12A	4659	115.3	2|3|3	8	2.7	0|1|0	1	0.3	7	0.82	8	0.03	0.06	0.18
Q13627	Q6NYC8	protein phosphatase 1 regulatory subunit 18	PPP1R18	170954	67.9	2|2|3	7	2.3	0|0|0	0	0	7	0.95	23.3	0.01	0.1	0.3
Q13627	P63151	protein phosphatase 2 regulatory subunit Balpha	PPP2R2A	5520	51.7	5|6|4	15	5	7|9|3	19	6.3	-4	0	0.8	0.83	-0.08	-0.23
Q13627	Q06830	peroxiredoxin 1	PRDX1	5052	22.1	19|21|15	55	18.3	24|21|11	56	18.7	-1	0	1	0.8	-0.05	-0.13
Q13627	P32119	peroxiredoxin 2	PRDX2	7001	21.9	3|2|1	6	2	6|5|5	16	5.3	-10	0	0.4	0.83	-0.46	-1.35
Q13627	Q13162	peroxiredoxin 4	PRDX4	10549	30.5	2|4|3	9	3	6|4|2	12	4	-3	0	0.8	0.83	-0.1	-0.29
Q13627	P13861	protein kinase cAMP-dependent type II regulatory subunit alpha	PRKAR2A	5576	45.5	4|8|7	19	6.3	0|0|0	0	0	19	1	63.3	0	0.42	1.23
Q13627	P78527	protein kinase, DNA-activated, catalytic polypeptide	PRKDC	5591	469.1	53|57|54	164	54.7	94|97|65	256	85.3	-92	0	0.6	0.83	-0.2	-0.58
Q13627	O14744	protein arginine methyltransferase 5	PRMT5	10419	72.7	2|2|2	6	2	4|0|1	5	1.7	1	0.02	1.2	0.63	0.01	0.04
Q13627	Q9UMS4	pre-mRNA processing factor 19	PRPF19	27339	55.2	4|4|0	8	2.7	5|7|3	15	5	-7	0	0.5	0.83	-0.13	-0.37
Q13627	Q6P2Q9	pre-mRNA processing factor 8	PRPF8	10594	273.6	5|7|4	16	5.3	11|14|7	32	10.7	-16	0	0.5	0.83	-0.06	-0.17
Q13627	P79522	proline rich 3	PRR3	80742	20.6	2|3|1	6	2	3|3|0	6	2	0	0.01	1	0.66	0	0
Q13627	P48634	proline rich coiled-coil 2A	PRRC2A	7916	228.9	4|0|2	6	2	3|1|1	5	1.7	1	0.05	1.2	0.58	0	0.01
Q13627	Q5JSZ5	proline rich coiled-coil 2B	PRRC2B	84726	243	15|17|10	42	14	27|31|17	75	25	-33	0	0.6	0.83	-0.14	-0.4
Q13627	Q9Y520	proline rich coiled-coil 2C	PRRC2C	23215	316.9	17|14|75	106	35.3	15|8|7	30	10	76	0.33	3.5	0.27	0.24	0.71
Q13627	O43242	proteasome 26S subunit, non-ATPase 3	PSMD3	5709	61	1|2|2	5	1.7	4|1|2	7	2.3	-2	0	0.7	0.83	-0.03	-0.1
Q13627	P26599	polypyrimidine tract binding protein 1	PTBP1	5725	57.2	18|21|15	54	18	24|19|16	59	19.7	-5	0	0.9	0.81	-0.09	-0.26
Q13627	Q14671	pumilio RNA binding family member 1	PUM1	9698	126.5	2|2|2	6	2	1|0|0	1	0.3	5	0.59	6	0.16	0.04	0.12
Q13627	Q53H96	pyrroline-5-carboxylate reductase 3	PYCR3	65263	28.7	4|5|8	17	5.7	7|5|4	16	5.3	1	0	1.1	0.74	0.03	0.1
Q13627	P47897	glutaminyl-tRNA synthetase	QARS	5859	87.8	4|0|3	7	2.3	3|2|1	6	2	1	0.02	1.2	0.61	0.01	0.03
Q13627	P63000	Rac family small GTPase 1	RAC1	5879	21.5	1|3|0	4	1.3	1|0|0	1	0.3	3	0.31	4	0.36	0.14	0.41
Q13627	Q9H0H5	Rac GTPase activating protein 1	RACGAP1	29127	71	1|2|1	4	1.3	0|1|0	1	0.3	3	0.2	4	0.45	0.04	0.12
Q13627	P63244	receptor for activated C kinase 1	RACK1	10399	35.1	26|30|19	75	25	17|20|9	46	15.3	29	0	1.6	0.76	0.83	2.44
Q13627	Q9P0K7	retinoic acid induced 14	RAI14	26064	110	3|4|5	12	4	1|0|0	1	0.3	11	0.97	12	0	0.1	0.29
Q13627	Q9UKM9	RALY heterogeneous nuclear ribonucleoprotein	RALY	22913	32.5	1|2|2	5	1.7	2|3|2	7	2.3	-2	0	0.7	0.83	-0.06	-0.18
Q13627	P62826	RAN, member RAS oncogene family	RAN	5901	24.4	11|8|9	28	9.3	16|10|6	32	10.7	-4	0	0.9	0.78	-0.16	-0.48
Q13627	P54136	arginyl-tRNA synthetase	RARS	5917	75.4	6|6|3	15	5	8|7|2	17	5.7	-2	0	0.9	0.75	-0.03	-0.08
Q13627	Q09028	RB binding protein 4, chromatin remodeling factor	RBBP4	5928	47.7	5|6|7	18	6	10|9|4	23	7.7	-5	0	0.8	0.83	-0.1	-0.31
Q13627	Q16576	RB binding protein 7, chromatin remodeling factor	RBBP7	5931	47.8	10|12|14	36	12	13|14|10	37	12.3	-1	0	1	0.79	-0.02	-0.06
Q13627	P98175	RNA binding motif protein 10	RBM10	8241	103.5	5|5|2	12	4	12|10|4	26	8.7	-14	0	0.5	0.83	-0.14	-0.4
Q13627	Q96PK6	RNA binding motif protein 14	RBM14	10432	69.5	48|49|48	145	48.3	46|45|28	119	39.7	26	0	1.2	0.82	0.37	1.1
Q13627	Q96T37	RNA binding motif protein 15	RBM15	64783	107.2	3|4|2	9	3	3|1|2	6	2	3	0.02	1.5	0.61	0.03	0.08
Q13627	P49756	RNA binding motif protein 25	RBM25	58517	100.2	2|4|0	6	2	1|1|2	4	1.3	2	0.12	1.5	0.52	0.02	0.06
Q13627	P98179	RNA binding motif protein 3	RBM3	5935	17.2	6|5|5	16	5.3	6|6|2	14	4.7	2	0	1.1	0.74	0.12	0.34
Q13627	P78332	RNA binding motif protein 6	RBM6	10180	128.6	11|9|9	29	9.7	17|22|15	54	18	-25	0	0.5	0.83	-0.19	-0.57
Q13627	P38159	RNA binding motif protein X-linked	RBMX	27316	42.3	10|13|14	37	12.3	15|12|5	32	10.7	5	0	1.2	0.77	0.12	0.35
Q13627	Q15293	reticulocalbin 1	RCN1	5954	38.9	2|2|0	4	1.3	1|1|1	3	1	1	0.07	1.3	0.56	0.03	0.08
Q13627	Q14257	reticulocalbin 2	RCN2	5955	36.9	3|6|5	14	4.7	0|0|0	0	0	14	1	46.7	0	0.38	1.12
Q13627	Q9BWE0	replication initiator 1	REPIN1	29803	63.6	2|3|2	7	2.3	2|2|2	6	2	1	0	1.2	0.66	0.02	0.05
Q13627	Q5VTR2	ring finger protein 20	RNF20	56254	113.7	1|3|1	5	1.7	1|1|0	2	0.7	3	0.18	2.5	0.49	0.03	0.08
Q13627	O75150	ring finger protein 40	RNF40	9810	113.7	2|4|2	8	2.7	2|2|0	4	1.3	4	0.14	2	0.51	0.04	0.1
Q13627	Q15287	RNA binding protein with serine rich domain 1	RNPS1	10921	34.2	2|1|1	4	1.3	2|1|2	5	1.7	-1	0	0.8	0.68	-0.03	-0.09
Q13627	O75116	Rho associated coiled-coil containing protein kinase 2	ROCK2	9475	160.9	0|0|4	4	1.3	2|0|0	2	0.7	2	0.23	2	0.44	0.01	0.04
Q13627	Q8TA86	RP9, pre-mRNA splicing factor	RP9	6100	26.1	2|1|2	5	1.7	1|2|1	4	1.3	1	0.02	1.3	0.61	0.04	0.11
Q13627	P27635	ribosomal protein L10	RPL10	6134	24.6	35|36|30	101	33.7	39|39|30	108	36	-7	0	0.9	0.83	-0.28	-0.84
Q13627	P62906	ribosomal protein L10a	RPL10A	4736	24.8	21|18|16	55	18.3	20|22|10	52	17.3	3	0	1.1	0.8	0.12	0.36
Q13627	P62913	ribosomal protein L11	RPL11	6135	20.3	4|4|4	12	4	7|5|3	15	5	-3	0	0.8	0.83	-0.15	-0.44
Q13627	P30050	ribosomal protein L12	RPL12	6136	17.8	8|8|7	23	7.7	10|10|5	25	8.3	-2	0	0.9	0.83	-0.11	-0.33
Q13627	P26373	ribosomal protein L13	RPL13	6137	24.3	22|22|24	68	22.7	30|26|21	77	25.7	-9	0	0.9	0.83	-0.37	-1.09
Q13627	P40429	ribosomal protein L13a	RPL13A	23521	23.6	17|19|21	57	19	24|17|12	53	17.7	4	0	1.1	0.8	0.17	0.5
Q13627	P50914	ribosomal protein L14	RPL14	9045	23.4	14|13|11	38	12.7	12|11|7	30	10	8	0	1.3	0.76	0.34	1.01
Q13627	P61313	ribosomal protein L15	RPL15	6138	24.1	17|18|20	55	18.3	16|14|8	38	12.7	17	0	1.5	0.77	0.7	2.08
Q13627	P18621	ribosomal protein L17	RPL17	6139	21.4	32|40|36	108	36	28|34|22	84	28	24	0	1.3	0.81	1.12	3.31
Q13627	Q07020	ribosomal protein L18	RPL18	6141	21.6	16|20|20	56	18.7	22|18|10	50	16.7	6	0	1.1	0.8	0.28	0.82
Q13627	Q02543	ribosomal protein L18a	RPL18A	6142	20.8	28|25|25	78	26	26|23|12	61	20.3	17	0	1.3	0.8	0.82	2.42
Q13627	P84098	ribosomal protein L19	RPL19	6143	23.5	13|12|11	36	12	18|16|7	41	13.7	-5	0	0.9	0.83	-0.21	-0.63
Q13627	P46778	ribosomal protein L21	RPL21	6144	18.6	13|17|16	46	15.3	18|15|11	44	14.7	2	0	1.1	0.79	0.11	0.32
Q13627	P35268	ribosomal protein L22	RPL22	6146	14.8	6|6|5	17	5.7	7|7|3	17	5.7	0	0	1	0.75	0	0
Q13627	P62829	ribosomal protein L23	RPL23	9349	14.9	7|12|6	25	8.3	9|11|7	27	9	-2	0	0.9	0.76	-0.13	-0.4
Q13627	P62750	ribosomal protein L23a	RPL23A	6147	17.7	19|17|17	53	17.7	17|15|10	42	14	11	0	1.3	0.78	0.62	1.83
Q13627	P83731	ribosomal protein L24	RPL24	6152	17.8	12|14|11	37	12.3	14|14|8	36	12	1	0	1	0.78	0.06	0.17
Q13627	Q9UNX3	ribosomal protein L26 like 1	RPL26L1	51121	17.3	10|11|13	34	11.3	15|9|7	31	10.3	3	0	1.1	0.77	0.17	0.51
Q13627	P61353	ribosomal protein L27	RPL27	6155	15.8	15|14|12	41	13.7	13|11|5	29	9.7	12	0	1.4	0.76	0.76	2.24
Q13627	P46776	ribosomal protein L27a	RPL27A	6157	16.6	11|11|10	32	10.7	9|13|10	32	10.7	0	0	1	0.78	0	0
Q13627	P46779	ribosomal protein L28	RPL28	6158	15.7	11|9|13	33	11	14|12|10	36	12	-3	0	0.9	0.79	-0.19	-0.56
Q13627	P47914	ribosomal protein L29	RPL29	6159	17.8	6|5|4	15	5	5|3|3	11	3.7	4	0	1.4	0.7	0.23	0.66
Q13627	P39023	ribosomal protein L3	RPL3	6122	46.1	37|36|32	105	35	40|36|21	97	32.3	8	0	1.1	0.82	0.17	0.51
Q13627	P62888	ribosomal protein L30	RPL30	6156	12.8	4|8|10	22	7.3	8|7|5	20	6.7	2	0	1.1	0.75	0.16	0.46
Q13627	P62899	ribosomal protein L31	RPL31	6160	14.5	9|7|9	25	8.3	11|7|5	23	7.7	2	0	1.1	0.76	0.14	0.41
Q13627	P62910	ribosomal protein L32	RPL32	6161	15.9	17|19|17	53	17.7	20|17|11	48	16	5	0	1.1	0.8	0.32	0.93
Q13627	P49207	ribosomal protein L34	RPL34	6164	13.3	7|6|7	20	6.7	8|9|6	23	7.7	-3	0	0.9	0.83	-0.23	-0.67
Q13627	P42766	ribosomal protein L35	RPL35	11224	14.6	8|8|9	25	8.3	10|8|4	22	7.3	3	0	1.1	0.76	0.21	0.61
Q13627	P18077	ribosomal protein L35a	RPL35A	6165	12.5	6|5|5	16	5.3	6|5|2	13	4.3	3	0	1.2	0.73	0.24	0.71
Q13627	Q9Y3U8	ribosomal protein L36	RPL36	25873	12.3	12|9|10	31	10.3	9|12|4	25	8.3	6	0	1.2	0.75	0.49	1.44
Q13627	P83881	ribosomal protein L36a	RPL36A	6173	12.4	4|3|3	10	3.3	5|4|3	12	4	-2	0	0.8	0.83	-0.16	-0.47
Q13627	P61513	ribosomal protein L37a	RPL37A	6168	10.3	8|9|7	24	8	6|6|4	16	5.3	8	0	1.5	0.72	0.78	2.3
Q13627	P63173	ribosomal protein L38	RPL38	6169	8.2	2|3|4	9	3	5|4|2	11	3.7	-2	0	0.8	0.73	-0.24	-0.72
Q13627	P62891	ribosomal protein L39	RPL39	6170	6.4	4|4|4	12	4	4|4|2	10	3.3	2	0	1.2	0.72	0.31	0.92
Q13627	P36578	ribosomal protein L4	RPL4	6124	47.7	53|50|47	150	50	47|51|26	124	41.3	26	0	1.2	0.82	0.55	1.61
Q13627	P46777	ribosomal protein L5	RPL5	6125	34.4	9|12|9	30	10	10|5|5	20	6.7	10	0	1.5	0.73	0.29	0.86
Q13627	Q02878	ribosomal protein L6	RPL6	6128	32.7	25|27|32	84	28	27|26|13	66	22	18	0	1.3	0.8	0.55	1.62
Q13627	P18124	ribosomal protein L7	RPL7	6129	29.2	35|39|43	117	39	44|40|27	111	37	6	0	1.1	0.82	0.21	0.61
Q13627	P62424	ribosomal protein L7a	RPL7A	6130	30	21|20|31	72	24	31|26|16	73	24.3	-1	0	1	0.81	-0.03	-0.1
Q13627	P62917	ribosomal protein L8	RPL8	6132	28	23|20|25	68	22.7	32|24|16	72	24	-4	0	0.9	0.81	-0.14	-0.42
Q13627	P32969	ribosomal protein L9	RPL9	6133	21.9	7|8|9	24	8	10|9|6	25	8.3	-1	0	1	0.77	-0.05	-0.13
Q13627	P05388	ribosomal protein lateral stalk subunit P0	RPLP0	6175	34.3	8|8|11	27	9	12|14|8	34	11.3	-7	0	0.8	0.83	-0.2	-0.6
Q13627	P05386	ribosomal protein lateral stalk subunit P1	RPLP1	6176	11.5	4|4|3	11	3.7	2|6|4	12	4	-1	0	0.9	0.83	-0.09	-0.26
Q13627	P05387	ribosomal protein lateral stalk subunit P2	RPLP2	6181	11.7	9|13|12	34	11.3	14|11|8	33	11	1	0	1	0.78	0.09	0.25
Q13627	P04843	ribophorin I	RPN1	6184	68.6	8|7|7	22	7.3	15|11|5	31	10.3	-9	0	0.7	0.83	-0.13	-0.39
Q13627	Q5VT52	regulation of nuclear pre-mRNA domain containing 2	RPRD2	23248	156	3|2|2	7	2.3	0|1|1	2	0.7	5	0.35	3.5	0.26	0.03	0.09
Q13627	P46783	ribosomal protein S10	RPS10	6204	18.9	5|5|5	15	5	9|10|6	25	8.3	-10	0	0.6	0.83	-0.53	-1.56
Q13627	P62280	ribosomal protein S11	RPS11	6205	18.4	24|28|20	72	24	26|22|17	65	21.7	7	0	1.1	0.8	0.38	1.12
Q13627	P25398	ribosomal protein S12	RPS12	6206	14.5	17|18|14	49	16.3	18|13|12	43	14.3	6	0	1.1	0.79	0.41	1.22
Q13627	P62277	ribosomal protein S13	RPS13	6207	17.2	11|10|14	35	11.7	17|15|8	40	13.3	-5	0	0.9	0.79	-0.29	-0.86
Q13627	P62263	ribosomal protein S14	RPS14	6208	16.3	18|19|18	55	18.3	17|18|9	44	14.7	11	0	1.3	0.79	0.68	1.99
Q13627	P62841	ribosomal protein S15	RPS15	6209	17	8|11|9	28	9.3	12|13|2	27	9	1	0	1	0.76	0.06	0.17
Q13627	P62244	ribosomal protein S15a	RPS15A	6210	14.8	11|11|12	34	11.3	13|14|8	35	11.7	-1	0	1	0.79	-0.07	-0.2
Q13627	P62249	ribosomal protein S16	RPS16	6217	16.4	20|21|19	60	20	19|20|9	48	16	12	0	1.3	0.79	0.73	2.15
Q13627	P08708	ribosomal protein S17	RPS17	6218	15.6	12|14|11	37	12.3	13|11|11	35	11.7	2	0	1.1	0.78	0.13	0.38
Q13627	P62269	ribosomal protein S18	RPS18	6222	17.7	24|23|25	72	24	33|28|18	79	26.3	-7	0	0.9	0.83	-0.4	-1.17
Q13627	P39019	ribosomal protein S19	RPS19	6223	16.1	13|15|15	43	14.3	17|17|5	39	13	4	0	1.1	0.79	0.25	0.73
Q13627	P15880	ribosomal protein S2	RPS2	6187	31.3	32|33|36	101	33.7	35|30|22	87	29	14	0	1.2	0.81	0.45	1.32
Q13627	P60866	ribosomal protein S20	RPS20	6224	13.4	9|10|7	26	8.7	6|6|3	15	5	11	0	1.7	0.68	0.82	2.43
Q13627	P62266	ribosomal protein S23	RPS23	6228	15.8	6|5|4	15	5	6|5|3	14	4.7	1	0	1.1	0.74	0.06	0.19
Q13627	P62847	ribosomal protein S24	RPS24	6229	15.4	11|9|12	32	10.7	10|10|6	26	8.7	6	0	1.2	0.76	0.39	1.15
Q13627	P62851	ribosomal protein S25	RPS25	6230	13.7	8|8|10	26	8.7	7|8|5	20	6.7	6	0	1.3	0.75	0.44	1.29
Q13627	P62854	ribosomal protein S26	RPS26	6231	13	9|10|9	28	9.3	8|8|5	21	7	7	0	1.3	0.75	0.54	1.59
Q13627	P42677	ribosomal protein S27	RPS27	6232	9.5	12|11|13	36	12	12|12|6	30	10	6	0	1.2	0.77	0.63	1.87
Q13627	P62979	ribosomal protein S27a	RPS27A	6233	18	15|12|6	33	11	12|15|7	34	11.3	-1	0	1	0.78	-0.06	-0.16
Q13627	Q71UM5	ribosomal protein S27 like	RPS27L	51065	9.5	11|10|12	33	11	13|12|6	31	10.3	2	0	1.1	0.78	0.21	0.62
Q13627	P62273	ribosomal protein S29	RPS29	6235	6.7	14|12|13	39	13	13|11|9	33	11	6	0	1.2	0.78	0.9	2.65
Q13627	P23396	ribosomal protein S3	RPS3	6188	26.7	38|33|31	102	34	34|35|21	90	30	12	0	1.1	0.81	0.45	1.33
Q13627	P61247	ribosomal protein S3A	RPS3A	6189	29.9	27|24|20	71	23.7	31|26|17	74	24.7	-3	0	1	0.81	-0.1	-0.3
Q13627	P62701	ribosomal protein S4 X-linked	RPS4X	6191	29.6	44|44|40	128	42.7	48|35|26	109	36.3	19	0	1.2	0.82	0.64	1.89
Q13627	P46782	ribosomal protein S5	RPS5	6193	22.9	11|13|11	35	11.7	11|13|9	33	11	2	0	1.1	0.78	0.09	0.26
Q13627	P62753	ribosomal protein S6	RPS6	6194	28.7	22|21|22	65	21.7	25|21|15	61	20.3	4	0	1.1	0.81	0.14	0.41
Q13627	P62081	ribosomal protein S7	RPS7	6201	22.1	10|13|12	35	11.7	14|13|10	37	12.3	-2	0	1	0.79	-0.09	-0.27
Q13627	P62241	ribosomal protein S8	RPS8	6202	24.2	28|29|27	84	28	30|30|18	78	26	6	0	1.1	0.81	0.25	0.73
Q13627	P46781	ribosomal protein S9	RPS9	6203	22.6	21|24|25	70	23.3	20|21|11	52	17.3	18	0	1.4	0.79	0.8	2.35
Q13627	P08865	ribosomal protein SA	RPSA	3921	32.9	0|1|3	4	1.3	2|3|0	5	1.7	-1	0.01	0.8	0.63	-0.03	-0.09
Q13627	O76021	ribosomal L1 domain containing 1	RSL1D1	26156	55	4|3|5	12	4	6|5|4	15	5	-3	0	0.8	0.83	-0.05	-0.16
Q13627	Q9Y3I0	RNA 2',3'-cyclic phosphate and 5'-OH ligase	RTCB	51493	55.2	27|28|27	82	27.3	28|27|9	64	21.3	18	0	1.3	0.8	0.33	0.96
Q13627	Q9Y224	RNA transcription, translation and transport factor	RTRAF	51637	28.1	19|19|18	56	18.7	21|21|18	60	20	-4	0	0.9	0.83	-0.14	-0.42
Q13627	Q9Y265	RuvB like AAA ATPase 1	RUVBL1	8607	50.2	7|10|10	27	9	7|6|3	16	5.3	11	0	1.7	0.69	0.22	0.65
Q13627	Q9Y230	RuvB like AAA ATPase 2	RUVBL2	10856	51.2	9|12|8	29	9.7	9|14|5	28	9.3	1	0	1	0.77	0.02	0.06
Q13627	P26447	S100 calcium binding protein A4	S100A4	6275	11.7	2|2|0	4	1.3	4|2|1	7	2.3	-3	0	0.6	0.83	-0.26	-0.75
Q13627	Q14151	scaffold attachment factor B2	SAFB2	9667	107.5	3|4|3	10	3.3	0|0|2	2	0.7	8	0.57	5	0.17	0.07	0.22
Q13627	Q14160	scribbled planar cell polarity protein	SCRIB	23513	174.9	29|29|11	69	23	41|39|30	110	36.7	-41	0	0.6	0.83	-0.23	-0.69
Q13627	P31040	succinate dehydrogenase complex flavoprotein subunit A	SDHA	6389	72.7	5|3|4	12	4	6|4|2	12	4	0	0	1	0.73	0	0
Q13627	P55735	SEC13 homolog, nuclear pore and COPII coat complex component	SEC13	6396	35.5	12|10|14	36	12	6|7|6	19	6.3	17	0.01	1.9	0.66	0.48	1.41
Q13627	O15027	SEC16 homolog A, endoplasmic reticulum export factor	SEC16A	9919	233.5	72|71|79	222	74	52|62|28	142	47.3	80	0	1.6	0.82	0.34	1.01
Q13627	Q15436	Sec23 homolog A, coat complex II component	SEC23A	10484	86.2	2|2|3	7	2.3	0|0|0	0	0	7	0.95	23.3	0.01	0.08	0.24
Q13627	Q15437	Sec23 homolog B, coat complex II component	SEC23B	10483	86.5	4|2|1	7	2.3	1|2|0	3	1	4	0.23	2.3	0.44	0.05	0.14
Q13627	P53992	SEC24 homolog C, COPII coat complex component	SEC24C	9632	118.3	2|3|4	9	3	4|2|0	6	2	3	0.03	1.5	0.6	0.03	0.07
Q13627	O94979	SEC31 homolog A, COPII coat complex component	SEC31A	22872	133	2|3|3	8	2.7	5|3|3	11	3.7	-3	0	0.7	0.83	-0.02	-0.07
Q13627	Q8NC51	SERPINE1 mRNA binding protein 1	SERBP1	26135	45	17|17|18	52	17.3	27|19|6	52	17.3	0	0	1	0.8	0	0
Q13627	P50454	serpin family H member 1	SERPINH1	871	46.4	6|5|6	17	5.7	7|5|1	13	4.3	4	0	1.3	0.72	0.09	0.25
Q13627	Q15637	splicing factor 1	SF1	7536	68.3	12|10|7	29	9.7	10|10|7	27	9	2	0	1.1	0.76	0.03	0.09
Q13627	O75533	splicing factor 3b subunit 1	SF3B1	23451	145.8	2|2|0	4	1.3	7|9|5	21	7	-17	0	0.2	0.83	-0.12	-0.34
Q13627	P31947	stratifin	SFN	2810	27.8	8|3|5	16	5.3	4|3|2	9	3	7	0.09	1.8	0.54	0.25	0.74
Q13627	P23246	splicing factor proline and glutamine rich	SFPQ	6421	76.1	27|33|27	87	29	40|35|18	93	31	-6	0	0.9	0.82	-0.08	-0.23
Q13627	A1X283	SH3 and PX domains 2B	SH3PXD2B	285590	101.6	2|3|0	5	1.7	0|1|0	1	0.3	4	0.51	5	0.2	0.04	0.12
Q13627	P53985	solute carrier family 16 member 1	SLC16A1	6566	53.9	2|1|2	5	1.7	4|0|2	6	2	-1	0	0.8	0.83	-0.02	-0.05
Q13627	O75746	solute carrier family 25 member 12	SLC25A12	8604	74.8	2|4|3	9	3	2|3|0	5	1.7	4	0.07	1.8	0.56	0.05	0.16
Q13627	Q9UJS0	solute carrier family 25 member 13	SLC25A13	10165	74.2	6|8|5	19	6.3	5|6|1	12	4	7	0	1.6	0.67	0.09	0.28
Q13627	Q00325	solute carrier family 25 member 3	SLC25A3	5250	40.1	5|6|4	15	5	6|6|3	15	5	0	0	1	0.74	0	0
Q13627	P12235	solute carrier family 25 member 4	SLC25A4	291	33.1	17|18|20	55	18.3	18|18|18	54	18	1	0	1	0.8	0.03	0.09
Q13627	P05141	solute carrier family 25 member 5	SLC25A5	292	32.9	28|31|29	88	29.3	29|26|21	76	25.3	12	0	1.2	0.81	0.37	1.08
Q13627	P12236	solute carrier family 25 member 6	SLC25A6	293	32.9	23|23|24	70	23.3	24|24|20	68	22.7	2	0	1	0.81	0.06	0.18
Q13627	P08195	solute carrier family 3 member 2	SLC3A2	6520	68	6|4|1	11	3.7	14|9|5	28	9.3	-17	0	0.4	0.83	-0.25	-0.74
Q13627	Q9GZT3	SRA stem-loop interacting RNA binding protein	SLIRP	81892	12.3	2|0|4	6	2	4|4|1	9	3	-3	0	0.7	0.71	-0.24	-0.72
Q13627	Q9NWH9	SAFB like transcription modulator	SLTM	79811	117.1	2|1|1	4	1.3	0|0|0	0	0	4	0.31	13.3	0.37	0.03	0.1
Q13627	P51532	SWI/SNF related, matrix associated, actin dependent regulator of chromatin, subfamily a, member 4	SMARCA4	6597	184.6	0|3|7	10	3.3	2|2|1	5	1.7	5	0.3	2	0.42	0.03	0.08
Q13627	Q92922	SWI/SNF related, matrix associated, actin dependent regulator of chromatin subfamily c member 1	SMARCC1	6599	122.9	3|3|11	17	5.7	3|2|2	7	2.3	10	0.33	2.4	0.31	0.08	0.24
Q13627	Q8TAQ2	SWI/SNF related, matrix associated, actin dependent regulator of chromatin subfamily c member 2	SMARCC2	6601	132.9	1|1|7	9	3	1|1|0	2	0.7	7	0.33	4.5	0.31	0.05	0.16
Q13627	Q7KZF4	staphylococcal nuclease and tudor domain containing 1	SND1	27044	102	1|5|0	6	2	3|1|0	4	1.3	2	0.18	1.5	0.5	0.02	0.06
Q13627	O75643	small nuclear ribonucleoprotein U5 subunit 200	SNRNP200	23020	244.5	15|10|6	31	10.3	14|10|8	32	10.7	-1	0	1	0.77	0	-0.01
Q13627	P14678	small nuclear ribonucleoprotein polypeptides B and B1	SNRPB	6628	24.6	1|2|3	6	2	4|1|2	7	2.3	-1	0	0.9	0.7	-0.04	-0.12
Q13627	P62314	small nuclear ribonucleoprotein D1 polypeptide	SNRPD1	6632	13.3	1|1|3	5	1.7	0|1|0	1	0.3	4	0.31	5	0.36	0.3	0.89
Q13627	P62318	small nuclear ribonucleoprotein D3 polypeptide	SNRPD3	6634	13.9	2|2|2	6	2	4|3|2	9	3	-3	0	0.7	0.83	-0.22	-0.64
Q13627	Q9NUQ6	spermatogenesis associated serine rich 2 like	SPATS2L	26010	61.7	3|4|7	14	4.7	1|3|0	4	1.3	10	0.43	3.5	0.23	0.16	0.48
Q13627	Q5M775	sperm antigen with calponin homology and coiled-coil domains 1	SPECC1	92521	118.6	2|2|2	6	2	2|2|2	6	2	0	0	1	0.83	0	0
Q13627	Q9C093	sperm flagellar 2	SPEF2	79925	209.8	2|1|1	4	1.3	0|1|1	2	0.7	2	0.08	2	0.54	0.01	0.03
Q13627	Q13813	spectrin alpha, non-erythrocytic 1	SPTAN1	6709	284.5	19|18|20	57	19	16|7|3	26	8.7	31	0	2.2	0.7	0.11	0.32
Q13627	Q01082	spectrin beta, non-erythrocytic 1	SPTBN1	6711	274.6	15|12|9	36	12	7|5|1	13	4.3	23	0.31	2.8	0.37	0.08	0.25
Q13627	Q13501	sequestosome 1	SQSTM1	8878	47.7	5|4|5	14	4.7	3|2|0	5	1.7	9	0.28	2.8	0.43	0.19	0.56
Q13627	Q9UHB9	signal recognition particle 68	SRP68	6730	70.7	1|2|1	4	1.3	2|0|1	3	1	1	0.03	1.3	0.59	0.01	0.04
Q13627	O76094	signal recognition particle 72	SRP72	6731	74.6	5|5|3	13	4.3	9|8|6	23	7.7	-10	0	0.6	0.83	-0.13	-0.4
Q13627	P49458	signal recognition particle 9	SRP9	6726	10.1	1|1|2	4	1.3	3|2|1	6	2	-2	0	0.7	0.83	-0.2	-0.58
Q13627	Q9UQ35	serine/arginine repetitive matrix 2	SRRM2	23524	299.6	17|18|18	53	17.7	28|31|16	75	25	-22	0	0.7	0.83	-0.07	-0.22
Q13627	O75494	serine and arginine rich splicing factor 10	SRSF10	10772	31.3	0|3|3	6	2	2|2|3	7	2.3	-1	0	0.9	0.69	-0.03	-0.09
Q13627	P84103	serine and arginine rich splicing factor 3	SRSF3	6428	19.3	4|4|3	11	3.7	4|4|1	9	3	2	0	1.2	0.7	0.1	0.31
Q13627	Q13247	serine and arginine rich splicing factor 6	SRSF6	6431	39.6	2|2|1	5	1.7	2|2|0	4	1.3	1	0.02	1.3	0.62	0.03	0.07
Q13627	Q16629	serine and arginine rich splicing factor 7	SRSF7	6432	27.4	3|2|2	7	2.3	5|4|2	11	3.7	-4	0	0.6	0.83	-0.15	-0.43
Q13627	P05455	Sjogren syndrome antigen B	SSB	6741	46.8	1|2|1	4	1.3	4|6|4	14	4.7	-10	0	0.3	0.83	-0.21	-0.63
Q13627	P40763	signal transducer and activator of transcription 3	STAT3	6774	88.1	2|5|1	8	2.7	4|3|3	10	3.3	-2	0	0.8	0.71	-0.02	-0.07
Q13627	Q13043	serine/threonine kinase 4	STK4	6789	55.6	0|0|4	4	1.3	0|0|0	0	0	4	0.33	13.3	0.3	0.07	0.21
Q13627	Q9Y3F4	serine/threonine kinase receptor associated protein	STRAP	11171	38.4	10|11|6	27	9	6|8|0	14	4.7	13	0.02	1.9	0.63	0.34	1
Q13627	Q9Y5B9	SPT16 homolog, facilitates chromatin remodeling subunit	SUPT16H	11198	119.9	1|0|3	4	1.3	3|3|1	7	2.3	-3	0	0.6	0.7	-0.03	-0.07
Q13627	O60506	synaptotagmin binding cytoplasmic RNA interacting protein	SYNCRIP	10492	69.6	20|22|23	65	21.7	26|27|11	64	21.3	1	0	1	0.81	0.01	0.04
Q13627	Q9Y6A5	transforming acidic coiled-coil containing protein 3	TACC3	10460	90.4	2|2|2	6	2	3|1|0	4	1.3	2	0.04	1.5	0.58	0.02	0.07
Q13627	Q92804	TATA-box binding protein associated factor 15	TAF15	8148	61.8	17|17|20	54	18	21|17|12	50	16.7	4	0	1.1	0.8	0.06	0.19
Q13627	P37802	transgelin 2	TAGLN2	8407	22.4	3|3|4	10	3.3	7|4|2	13	4.3	-3	0	0.8	0.83	-0.13	-0.4
Q13627	Q8IV04	TBC1 domain family member 10C	TBC1D10C	374403	49.7	2|1|2	5	1.7	2|1|1	4	1.3	1	0.02	1.3	0.61	0.02	0.06
Q13627	Q9BYX2	TBC1 domain family member 2	TBC1D2	55357	105.4	11|14|6	31	10.3	3|2|1	6	2	25	0.8	5.2	0.04	0.24	0.7
Q13627	O60907	transducin beta like 1 X-linked	TBL1X	6907	62.5	9|9|4	22	7.3	6|8|4	18	6	4	0	1.2	0.74	0.06	0.19
Q13627	Q9BZK7	transducin beta like 1 X-linked receptor 1	TBL1XR1	79718	55.6	20|17|12	49	16.3	14|13|10	37	12.3	12	0	1.3	0.76	0.22	0.64
Q13627	Q13428	treacle ribosome biogenesis factor 1	TCOF1	6949	152.1	13|11|4	28	9.3	20|14|12	46	15.3	-18	0	0.6	0.83	-0.12	-0.35
Q13627	P17987	t-complex 1	TCP1	6950	60.3	11|14|13	38	12.7	15|15|7	37	12.3	1	0	1	0.78	0.02	0.05
Q13627	Q9NZ01	trans-2,3-enoyl-CoA reductase	TECR	9524	36	4|4|4	12	4	5|3|4	12	4	0	0	1	0.83	0	0
Q13627	Q9UGI8	testin LIM domain protein	TES	26136	48	2|2|0	4	1.3	2|0|0	2	0.7	2	0.2	2	0.45	0.04	0.12
Q13627	Q92734	TRK-fused gene	TFG	10342	43.4	22|19|22	63	21	23|24|9	56	18.7	7	0	1.1	0.8	0.16	0.48
Q13627	P02786	transferrin receptor	TFRC	7037	84.9	1|1|2	4	1.3	5|3|0	8	2.7	-4	0	0.5	0.83	-0.05	-0.14
Q13627	P21980	transglutaminase 2	TGM2	7052	77.3	0|3|2	5	1.7	0|0|0	0	0	5	0.64	16.7	0.12	0.06	0.19
Q13627	Q9Y2W1	thyroid hormone receptor associated protein 3	THRAP3	9967	108.7	74|69|47	190	63.3	86|101|57	244	81.3	-54	0	0.8	0.83	-0.5	-1.47
Q13627	Q07157	tight junction protein 1	TJP1	7082	195.5	3|2|57	62	20.7	1|0|1	2	0.7	60	0.6	31	0.15	0.31	0.91
Q13627	Q9UDY2	tight junction protein 2	TJP2	9414	134	4|4|54	62	20.7	0|0|0	0	0	62	1	206.7	0	0.46	1.37
Q13627	P29401	transketolase	TKT	7086	67.9	1|2|3	6	2	5|4|2	11	3.7	-5	0	0.6	0.83	-0.07	-0.22
Q13627	Q9Y490	talin 1	TLN1	7094	269.8	19|23|20	62	20.7	35|16|9	60	20	2	0	1	0.81	0.01	0.02
Q13627	Q9NYL9	tropomodulin 3	TMOD3	29766	39.6	4|8|7	19	6.3	0|0|1	1	0.3	18	1	19	0	0.45	1.34
Q13627	P42166	thymopoietin	TMPO	7112	75.5	3|4|4	11	3.7	6|10|5	21	7	-10	0	0.5	0.83	-0.13	-0.39
Q13627	Q9C0C2	tankyrase 1 binding protein 1	TNKS1BP1	85456	181.8	12|21|19	52	17.3	3|3|1	7	2.3	45	1	7.4	0	0.25	0.73
Q13627	Q9UPQ9	trinucleotide repeat containing 6B	TNRC6B	23112	194	0|0|11	11	3.7	1|0|0	1	0.3	10	0.33	11	0.28	0.05	0.15
Q13627	Q63HR2	tensin 2	TNS2	23371	152.6	1|2|2	5	1.7	1|0|3	4	1.3	1	0.03	1.3	0.6	0.01	0.02
Q13627	Q68CZ2	tensin 3	TNS3	64759	155.3	19|22|21	62	20.7	17|10|9	36	12	26	0	1.7	0.75	0.17	0.49
Q13627	P11388	DNA topoisomerase II alpha	TOP2A	7153	174.4	6|3|1	10	3.3	6|5|4	15	5	-5	0	0.7	0.74	-0.03	-0.08
Q13627	Q12888	tumor protein p53 binding protein 1	TP53BP1	7158	213.6	10|12|9	31	10.3	9|12|4	25	8.3	6	0	1.2	0.75	0.03	0.08
Q13627	P09493	tropomyosin 1	TPM1	7168	32.7	23|25|19	67	22.3	7|5|1	13	4.3	54	0.99	5.2	0	1.65	4.87
Q13627	P07951	tropomyosin 2	TPM2	7169	32.9	22|25|19	66	22	8|5|1	14	4.7	52	0.95	4.7	0.01	1.58	4.67
Q13627	P06753	tropomyosin 3	TPM3	7170	33	13|15|12	40	13.3	10|5|1	16	5.3	24	0.06	2.5	0.57	0.73	2.15
Q13627	P67936	tropomyosin 4	TPM4	7171	28.5	19|30|23	72	24	10|9|2	21	7	51	0.55	3.4	0.17	1.79	5.27
Q13627	P12270	translocated promoter region, nuclear basket protein	TPR	7175	267.3	20|19|20	59	19.7	11|8|2	21	7	38	0.11	2.8	0.52	0.14	0.42
Q13627	Q9ULW0	TPX2, microtubule nucleation factor	TPX2	22974	85.7	13|22|14	49	16.3	5|12|3	20	6.7	29	0.16	2.5	0.5	0.34	1
Q13627	Q14258	tripartite motif containing 25	TRIM25	7706	71	3|2|2	7	2.3	4|1|0	5	1.7	2	0.03	1.4	0.6	0.03	0.08
Q13627	P14373	tripartite motif containing 27	TRIM27	5987	58.5	2|2|3	7	2.3	2|3|2	7	2.3	0	0	1	0.7	0	0
Q13627	Q13263	tripartite motif containing 28	TRIM28	10155	88.6	9|10|5	24	8	21|14|7	42	14	-18	0	0.6	0.83	-0.2	-0.6
Q13627	O75962	trio Rho guanine nucleotide exchange factor	TRIO	7204	346.9	2|2|1	5	1.7	2|3|2	7	2.3	-2	0	0.7	0.83	-0.01	-0.02
Q13627	Q14669	thyroid hormone receptor interactor 12	TRIP12	9320	220.4	4|4|0	8	2.7	4|3|4	11	3.7	-3	0	0.7	0.73	-0.01	-0.04
Q13627	Q15654	thyroid hormone receptor interactor 6	TRIP6	7205	50.3	13|11|9	33	11	7|7|7	21	7	12	0	1.6	0.73	0.24	0.7
Q13627	Q9UI30	tRNA methyltransferase subunit 11-2	TRMT112	51504	14.2	5|4|3	12	4	7|6|4	17	5.7	-5	0	0.7	0.83	-0.35	-1.04
Q13627	Q9BVS5	tRNA methyltransferase 61B	TRMT61B	55006	53	7|12|2	21	7	15|15|14	44	14.7	-23	0	0.5	0.83	-0.43	-1.28
Q13627	Q15631	translin	TSN	7247	26.2	1|2|1	4	1.3	0|1|0	1	0.3	3	0.2	4	0.45	0.11	0.34
Q13627	P33981	TTK protein kinase	TTK	7272	97.1	1|2|1	4	1.3	0|1|0	1	0.3	3	0.2	4	0.45	0.03	0.09
Q13627	Q71U36	tubulin alpha 1a	TUBA1A	7846	50.1	66|71|60	197	65.7	67|67|47	181	60.3	16	0	1.1	0.83	0.32	0.94
Q13627	Q9BQE3	tubulin alpha 1c	TUBA1C	84790	49.9	63|73|59	195	65	66|63|46	175	58.3	20	0	1.1	0.83	0.4	1.18
Q13627	P68366	tubulin alpha 4a	TUBA4A	7277	49.9	68|72|62	202	67.3	62|67|42	171	57	31	0	1.2	0.83	0.62	1.83
Q13627	P07437	tubulin beta class I	TUBB	203068	49.7	87|86|91	264	88	77|82|64	223	74.3	41	0	1.2	0.83	0.83	2.43
Q13627	Q13885	tubulin beta 2A class IIa	TUBB2A	7280	49.9	68|69|67	204	68	62|61|47	170	56.7	34	0	1.2	0.83	0.68	2.01
Q13627	P04350	tubulin beta 4A class IVa	TUBB4A	10382	49.6	65|63|66	194	64.7	51|59|42	152	50.7	42	0	1.3	0.82	0.85	2.5
Q13627	P68371	tubulin beta 4B class IVb	TUBB4B	10383	49.8	80|80|80	240	80	72|74|53	199	66.3	41	0	1.2	0.83	0.82	2.43
Q13627	Q9BUF5	tubulin beta 6 class V	TUBB6	84617	49.9	32|30|28	90	30	23|25|17	65	21.7	25	0	1.4	0.8	0.5	1.48
Q13627	P23258	tubulin gamma 1	TUBG1	7283	51.2	1|3|0	4	1.3	0|0|0	0	0	4	0.33	13.3	0.33	0.08	0.23
Q13627	P49411	Tu translation elongation factor, mitochondrial	TUFM	7284	49.5	31|30|33	94	31.3	41|38|20	99	33	-5	0	1	0.83	-0.1	-0.3
Q13627	Q2TAM9	tumor suppressor candidate 1	TUSC1	286319	23.4	4|7|4	15	5	5|5|4	14	4.7	1	0	1.1	0.73	0.04	0.13
Q13627	P40222	taxilin alpha	TXLNA	200081	61.9	10|6|7	23	7.7	2|4|0	6	2	17	0.58	3.8	0.16	0.27	0.81
Q13627	Q9NUQ3	taxilin gamma	TXLNG	55787	60.6	1|1|2	4	1.3	0|0|0	0	0	4	0.31	13.3	0.37	0.07	0.19
Q13627	P10599	thioredoxin	TXN	7295	11.7	3|4|3	10	3.3	4|3|1	8	2.7	2	0	1.3	0.69	0.17	0.5
Q13627	Q01081	U2 small nuclear RNA auxiliary factor 1	U2AF1	7307	27.9	1|2|3	6	2	3|2|1	6	2	0	0	1	0.66	0	0
Q13627	Q5T6F2	ubiquitin associated protein 2	UBAP2	55833	117.1	20|21|25	66	22	15|18|11	44	14.7	22	0	1.5	0.77	0.19	0.55
Q13627	Q14157	ubiquitin associated protein 2 like	UBAP2L	9898	114.5	5|6|6	17	5.7	6|5|3	14	4.7	3	0	1.2	0.73	0.03	0.08
Q13627	Q92900	UPF1, RNA helicase and ATPase	UPF1	5976	124.3	2|4|5	11	3.7	3|3|2	8	2.7	3	0.01	1.4	0.65	0.02	0.07
Q13627	P31930	ubiquinol-cytochrome c reductase core protein 1	UQCRC1	7384	52.6	5|3|5	13	4.3	9|4|3	16	5.3	-3	0	0.8	0.83	-0.06	-0.17
Q13627	P22695	ubiquinol-cytochrome c reductase core protein 2	UQCRC2	7385	48.4	2|2|3	7	2.3	6|3|1	10	3.3	-3	0	0.7	0.83	-0.06	-0.18
Q13627	Q14694	ubiquitin specific peptidase 10	USP10	9100	87.1	2|3|2	7	2.3	2|2|1	5	1.7	2	0.02	1.4	0.62	0.02	0.07
Q13627	P46939	utrophin	UTRN	7402	394.5	8|5|5	18	6	0|0|0	0	0	18	1	60	0	0.05	0.13
Q13627	P50552	vasodilator stimulated phosphoprotein	VASP	7408	39.8	0|0|15	15	5	0|0|0	0	0	15	0.33	50	0.29	0.38	1.11
Q13627	P55072	valosin containing protein	VCP	7415	89.3	2|1|2	5	1.7	5|1|0	6	2	-1	0	0.8	0.83	-0.01	-0.03
Q13627	P08670	vimentin	VIM	7431	53.7	163|143|173	479	159.7	126|136|67	329	109.7	150	0	1.5	0.83	2.8	8.25
Q13627	Q69YN4	vir like m6A methyltransferase associated	VIRMA	25962	202	0|0|6	6	2	2|1|2	5	1.7	1	0.22	1.2	0.44	0	0.01
Q13627	Q9C0J8	WD repeat domain 33	WDR33	55339	145.9	7|5|9	21	7	12|8|4	24	8	-3	0	0.9	0.76	-0.02	-0.06
Q13627	Q9BQA1	WD repeat domain 77	WDR77	79084	36.7	1|1|2	4	1.3	1|1|1	3	1	1	0.03	1.3	0.59	0.03	0.08
Q13627	Q9H4A3	WNK lysine deficient protein kinase 1	WNK1	65125	250.8	9|9|6	24	8	5|4|1	10	3.3	14	0.19	2.4	0.48	0.06	0.16
Q13627	Q15007	WT1 associated protein	WTAP	9589	44.2	5|3|10	18	6	6|7|4	17	5.7	1	0	1.1	0.73	0.02	0.07
Q13627	Q9NQH7	X-prolyl aminopeptidase 3	XPNPEP3	63929	57	1|0|3	4	1.3	1|1|0	2	0.7	2	0.18	2	0.49	0.04	0.1
Q13627	P13010	X-ray repair cross complementing 5	XRCC5	7520	82.7	32|27|23	82	27.3	51|49|22	122	40.7	-40	0	0.7	0.83	-0.48	-1.43
Q13627	P12956	X-ray repair cross complementing 6	XRCC6	2547	69.8	27|28|28	83	27.7	50|44|26	120	40	-37	0	0.7	0.83	-0.53	-1.56
Q13627	Q9H0D6	5'-3' exoribonuclease 2	XRN2	22803	108.6	3|3|2	8	2.7	4|3|0	7	2.3	1	0	1.1	0.67	0.01	0.03
Q13627	P67809	Y-box binding protein 1	YBX1	4904	35.9	30|26|35	91	30.3	41|35|23	99	33	-8	0	0.9	0.82	-0.22	-0.66
Q13627	P16989	Y-box binding protein 3	YBX3	8531	40.1	22|15|20	57	19	22|22|8	52	17.3	5	0	1.1	0.8	0.12	0.37
Q13627	P49750	YLP motif containing 1	YLPM1	56252	241.6	34|36|41	111	37	41|39|27	107	35.7	4	0	1	0.82	0.02	0.05
Q13627	P31946	tyrosine 3-monooxygenase/tryptophan 5-monooxygenase activation protein beta	YWHAB	7529	28.1	10|10|10	30	10	8|4|3	15	5	15	0.01	2	0.66	0.53	1.58
Q13627	P62258	tyrosine 3-monooxygenase/tryptophan 5-monooxygenase activation protein epsilon	YWHAE	7531	29.2	14|10|14	38	12.7	15|12|8	35	11.7	3	0	1.1	0.78	0.1	0.3
Q13627	P61981	tyrosine 3-monooxygenase/tryptophan 5-monooxygenase activation protein gamma	YWHAG	7532	28.3	10|7|8	25	8.3	9|5|2	16	5.3	9	0	1.6	0.71	0.32	0.94
Q13627	Q04917	tyrosine 3-monooxygenase/tryptophan 5-monooxygenase activation protein eta	YWHAH	7533	28.2	6|3|5	14	4.7	5|3|2	10	3.3	4	0	1.4	0.67	0.14	0.42
Q13627	P27348	tyrosine 3-monooxygenase/tryptophan 5-monooxygenase activation protein theta	YWHAQ	10971	27.8	12|11|11	34	11.3	11|10|7	28	9.3	6	0	1.2	0.76	0.22	0.64
Q13627	P63104	tyrosine 3-monooxygenase/tryptophan 5-monooxygenase activation protein zeta	YWHAZ	7534	27.7	20|16|13	49	16.3	14|14|13	41	13.7	8	0	1.2	0.78	0.29	0.85
Q13627	O75152	zinc finger CCCH-type containing 11A	ZC3H11A	9877	89.1	3|0|2	5	1.7	0|2|1	3	1	2	0.13	1.7	0.51	0.02	0.07
Q13627	Q5T200	zinc finger CCCH-type containing 13	ZC3H13	23091	196.6	0|0|5	5	1.7	1|1|2	4	1.3	1	0.21	1.3	0.44	0.01	0.02
Q13627	Q7Z2W4	zinc finger CCCH-type containing, antiviral 1	ZC3HAV1	56829	101.4	14|13|9	36	12	4|5|4	13	4.3	23	0.55	2.8	0.18	0.23	0.67
Q13627	Q5VZL5	zinc finger MYM-type containing 4	ZMYM4	9202	172.8	2|1|1	4	1.3	1|2|3	6	2	-2	0	0.7	0.83	-0.01	-0.03
Q13627	Q14966	zinc finger protein 638	ZNF638	27332	220.6	1|1|4	6	2	1|3|2	6	2	0	0.02	1	0.62	0	0
Q13627	Q15942	zyxin	ZYX	7791	61.3	6|7|6	19	6.3	2|3|1	6	2	13	0.51	3.2	0.2	0.21	0.63

## Sheet: HTE_AbN_WT_KO
Uniprot	Gene Symbol	SAINT Score Rep1	BFDR Rep1	SpC/MW Rep1	Enrichment Score Rep1	SAINT Score Rep2	BFDR Rep2	SpC/MW Rep2	Enrichment Score Rep2	Category HTE
Q9UKV8	AGO2					0	0.81	-0.16	-2.35	non-specific
Q15019	SEPT2					0	0.77	-0.02	-0.34	non-specific
Q16181	SEPT7					0.27	0.55	0.08	1.13	non-specific
Q9UHD8	SEPT9					0.39	0.34	0.21	3.06	non-specific
Q9NVA2	SEPT11					0.06	0.65	0.04	0.58	non-specific
Q13085	ACACA					0	0.81	-0.02	-0.27	non-specific
P53396	ACLY	0.61	0.17	0.11	0.1	0	0.81	-0.32	-4.61	non-specific
P60709	ACTB	0	0.88	0.69	0.62	0	0.81	-1.27	-18.14	non-specific
Q562R1	ACTBL2	0	0.85	0.19	0.17					non-specific
P68032	ACTC1					0	0.81	-0.57	-8.16	non-specific
P63261	ACTG1					0	0.81	-1.24	-17.77	non-specific
P63267	ACTG2	0	0.88	0.21	0.19					non-specific
O96019	ACTL6A	0	0.82	0	0	0	0.81	-0.13	-1.81	non-specific
P12814	ACTN1					0.06	0.64	0.02	0.28	non-specific
P23526	AHCY					0	0.81	-0.36	-5.09	non-specific
Q09666	AHNAK	0.13	0.54	0.01	0.01	0	0.8	0.36	5.13	non-specific
Q8IVF2	AHNAK2					0.67	0.13	0.13	1.88	High
P02768	ALB	0	0.85	0.01	0.01	0	0.81	-0.2	-2.88	non-specific
P54886	ALDH18A1					0	0.81	-0.05	-0.65	non-specific
P30837	ALDH1B1					0.06	0.64	0.03	0.5	non-specific
Q9UM73	ALK	0	0.79	-0.01	-0.01					non-specific
Q86V81	ALYREF	0	0.8	0	0	0	0.81	-0.48	-6.91	non-specific
Q9UJX3	ANAPC7					0.33	0.39	0.07	1.07	non-specific
P07355	ANXA2	0	0.89	-0.44	-0.39	0	0.8	0.05	0.74	non-specific
Q10567	AP1B1					0.01	0.71	0	0	non-specific
O95782	AP2A1					0.49	0.27	0.05	0.66	Low
P63010	AP2B1					0.01	0.71	0.01	0.14	non-specific
P61204	ARF3					0	0.81	-0.15	-2.08	non-specific
Q9NWB6	ARGLU1	0	0.81	0.18	0.16					non-specific
Q92974	ARHGEF2					0	0.76	0.07	1.02	non-specific
O14497	ARID1A	0	0.87	0.02	0.01					non-specific
Q66PJ3	ARL6IP4	0	0.84	0.02	0.02					non-specific
Q9NVI7	ATAD3A					0	0.81	-0.34	-4.8	non-specific
Q5T9A4	ATAD3B					0	0.81	-0.18	-2.56	non-specific
P25705	ATP5F1A	0	0.85	-0.05	-0.04	0	0.81	-0.97	-13.87	non-specific
P36542	ATP5F1C	0	0.78	0.06	0.05	0	0.81	-0.61	-8.66	non-specific
P48047	ATP5PO					0	0.81	-0.52	-7.36	non-specific
Q8WWM7	ATXN2L					0	0.81	-0.23	-3.28	non-specific
O95816	BAG2					0	0.81	-0.38	-5.41	non-specific
O95817	BAG3					0.13	0.61	0.15	2.09	non-specific
O75531	BANF1					0	0.78	-0.6	-8.52	non-specific
Q9NYF8	BCLAF1					0	0.81	-0.61	-8.75	non-specific
Q8NFC6	BOD1L1					0.33	0.41	0.01	0.17	non-specific
Q8TDN6	BRIX1	0	0.89	-0.14	-0.13	0	0.74	-0.07	-1.04	non-specific
Q10589	BST2					0.06	0.64	0.1	1.45	non-specific
O43684	BUB3					0	0.81	-0.22	-3.08	non-specific
Q9BU76	C1orf35	0	0.89	-0.1	-0.09					non-specific
Q07021	C1QBP					0	0.81	-0.26	-3.64	non-specific
Q9BRJ6	C7orf50	0.01	0.72	0.18	0.16					non-specific
P27708	CAD	0.03	0.7	0.01	0.01	0	0.81	-0.11	-1.59	non-specific
Q05682	CALD1					0.58	0.23	0.11	1.53	Low
P62158	CALM1	0.07	0.6	0.12	0.11					non-specific
O43852	CALU					0	0.77	-0.13	-1.92	non-specific
Q13557	CAMK2D					0.7	0.09	0.12	1.77	High
Q08AD1	CAMSAP2					0.33	0.41	0.03	0.42	non-specific
P17655	CAPN2					0.7	0.09	0.09	1.25	High
Q14444	CAPRIN1	0	0.83	0.01	0.01	0	0.81	-0.61	-8.75	non-specific
P52907	CAPZA1	0	0.83	0.03	0.03	0	0.81	-0.21	-3.04	non-specific
P47756	CAPZB					0.05	0.66	0.03	0.46	non-specific
Q86X55	CARM1					0.39	0.33	0.12	1.74	non-specific
P04040	CAT					0.33	0.38	0.13	1.91	non-specific
Q6NZI2	CAVIN1	0.09	0.59	0.02	0.02					non-specific
Q13185	CBX3					0	0.81	-0.72	-10.3	non-specific
Q6PK04	CCDC137	0	0.82	0	0					non-specific
Q0P6D6	CCDC15					0.92	0.02	0.05	0.78	High
P51959	CCNG1					0.31	0.45	0.12	1.68	non-specific
P78371	CCT2					0	0.81	-0.19	-2.73	non-specific
P48643	CCT5					0	0.81	-0.28	-4.07	non-specific
P13987	CD59					0.21	0.55	0.21	3.02	non-specific
P30260	CDC27					0.33	0.38	0.08	1.09	non-specific
Q96SN8	CDK5RAP2					0.56	0.24	0.02	0.33	Low
Q8N726	CDKN2A					0.45	0.28	0.5	7.19	Low
P49454	CENPF					0	0.81	-0.14	-2.02	non-specific
Q92674	CENPI	0.03	0.69	0.02	0.02					non-specific
Q9UPN4	CEP131					0.33	0.41	0.03	0.47	non-specific
P23528	CFL1	0	0.89	-0.22	-0.19	0	0.81	-0.43	-6.18	non-specific
P08912	CHRM5					0.31	0.45	0.07	0.95	non-specific
Q9Y3Y2	CHTOP					0	0.81	-0.72	-10.28	non-specific
Q14011	CIRBP					0	0.81	-0.59	-8.43	non-specific
Q14677	CLINT1					0	0.77	-0.09	-1.26	non-specific
P09496	CLTA					0	0.81	-0.26	-3.69	non-specific
Q00610	CLTC	0.01	0.76	0.13	0.12	0	0.81	-0.11	-1.64	non-specific
P53675	CLTCL1					0	0.8	-0.06	-0.92	non-specific
Q99439	CNN2					0.21	0.56	0.18	2.54	non-specific
Q15417	CNN3					0	0.74	-0.08	-1.18	non-specific
Q8NBJ5	COLGALT1					0	0.75	-0.04	-0.6	non-specific
Q9P000	COMMD9					0.19	0.56	0.14	1.96	non-specific
P53621	COPA					0	0.81	-0.11	-1.55	non-specific
P53618	COPB1					0.09	0.63	0.02	0.27	non-specific
P31327	CPS1	0	0.89	-0.13	-0.12	0	0.81	-1.05	-15.07	non-specific
Q10570	CPSF1	0	0.81	-0.01	-0.01	0	0.81	-0.57	-8.08	non-specific
Q9P2I0	CPSF2					0	0.81	-0.45	-6.46	non-specific
Q9UKF6	CPSF3	0	0.82	0.01	0.01	0	0.81	-0.67	-9.59	non-specific
O95639	CPSF4	0	0.89	-0.2	-0.18					non-specific
P50238	CRIP1					0.09	0.63	0.12	1.67	non-specific
O75534	CSDE1					0	0.77	-0.05	-0.64	non-specific
P21291	CSRP1	0.03	0.67	0.05	0.04	0.26	0.55	0.15	2.08	non-specific
P04080	CSTB	0	0.89	-0.72	-0.64					non-specific
O60716	CTNND1					0.43	0.3	0.06	0.79	Low
P17812	CTPS1					0.01	0.71	0.03	0.43	non-specific
Q14247	CTTN	0.3	0.33	0.06	0.06	0	0.81	-0.18	-2.55	non-specific
Q7L576	CYFIP1					0	0.76	-0.02	-0.3	non-specific
P98082	DAB2					0	0.72	0.02	0.35	non-specific
Q9UJU6	DBNL					0.52	0.26	0.1	1.48	Low
P61962	DCAF7	1	0	1.21	1.08					High
P81605	DCD	0	0.8	0	0					non-specific
Q92499	DDX1	0	0.81	0	0	0	0.81	-0.28	-3.99	non-specific
Q92841	DDX17	0	0.85	0.05	0.04	0	0.81	-0.61	-8.72	non-specific
Q9NVP1	DDX18	0.04	0.65	0	0					non-specific
Q9NR30	DDX21	0	0.85	-0.03	-0.03	0	0.81	-0.38	-5.4	non-specific
Q9BUQ8	DDX23	0.15	0.52	0.03	0.03					non-specific
Q9NUL7	DDX28					0	0.81	-0.7	-10.07	non-specific
O00148	DDX39A					0	0.81	-0.31	-4.36	non-specific
O00571	DDX3X	0	0.84	-0.04	-0.04	0	0.81	-0.82	-11.7	non-specific
P17844	DDX5	0.04	0.65	0.03	0.03	0	0.81	-1.04	-14.87	non-specific
Q9BQ39	DDX50					0	0.81	-0.29	-4.15	non-specific
P26196	DDX6					0	0.81	-0.13	-1.84	non-specific
O43143	DHX15	0	0.89	-0.04	-0.04	0	0.81	-0.4	-5.66	non-specific
Q7L2E3	DHX30					0	0.81	-0.1	-1.39	non-specific
Q9H2U1	DHX36					0.15	0.6	0.02	0.25	non-specific
Q08211	DHX9	0	0.89	-0.09	-0.08	0	0.81	-0.38	-5.47	non-specific
Q9BTC0	DIDO1					0	0.81	-0.25	-3.63	non-specific
P31689	DNAJA1					0	0.81	-0.27	-3.82	non-specific
Q16555	DPYSL2	0	0.83	-0.02	-0.01	0.07	0.64	0.27	3.9	non-specific
Q14195	DPYSL3	0.77	0.02	0.48	0.43	0.74	0.06	0.55	7.84	High
P15924	DSP					0	0.81	-0.1	-1.42	non-specific
P60981	DSTN	0	0.89	-0.27	-0.24					non-specific
Q14204	DYNC1H1	0.03	0.66	0.01	0.01	0	0.81	-0.09	-1.29	non-specific
P63167	DYNLL1	0.29	0.44	0.58	0.52	0	0.81	-0.87	-12.4	non-specific
Q13627	DYRK1A	1	0	1.12	1	0.64	0.17	0.07	1	High
P30084	ECHS1	0	0.89	-0.32	-0.28	0	0.81	-1.66	-23.67	non-specific
P68104	EEF1A1	0	0.88	-0.06	-0.05	0	0.81	-0.98	-13.96	non-specific
P29692	EEF1D					0	0.81	-0.77	-11.02	non-specific
P13639	EEF2	0.01	0.72	0.02	0.02	0	0.8	0.01	0.15	non-specific
Q15029	EFTUD2					0	0.81	-0.07	-1.04	non-specific
P19525	EIF2AK2					0	0.81	-0.03	-0.46	non-specific
P20042	EIF2S2	0.06	0.63	0.05	0.05					non-specific
P41091	EIF2S3	0.18	0.48	0.06	0.05					non-specific
Q14152	EIF3A					0	0.81	-0.59	-8.4	non-specific
P55884	EIF3B					0	0.81	-0.48	-6.8	non-specific
O15371	EIF3D	0.3	0.33	0.06	0.06	0	0.81	-0.14	-2.01	non-specific
O75821	EIF3G					0	0.81	-0.53	-7.62	non-specific
Q13347	EIF3I					0	0.81	-0.88	-12.52	non-specific
P60842	EIF4A1	0	0.77	0.09	0.08	0	0.81	-0.74	-10.52	non-specific
P38919	EIF4A3					0	0.81	-0.21	-3.05	non-specific
P23588	EIF4B					0	0.81	-0.42	-5.99	non-specific
Q04637	EIF4G1					0	0.8	-0.17	-2.36	non-specific
O43432	EIF4G3					0	0.81	-0.02	-0.32	non-specific
Q15056	EIF4H					0	0.81	-0.15	-2.09	non-specific
Q15717	ELAVL1	0.06	0.63	0.06	0.05	0	0.76	-0.11	-1.58	non-specific
P50402	EMD					0	0.81	-0.62	-8.87	non-specific
P06733	ENO1	0	0.89	-0.57	-0.51	0	0.77	-0.11	-1.51	non-specific
P11171	EPB41	0.36	0.23	0.04	0.04					non-specific
P58107	EPPK1	1	0	0.12	0.11	0	0.81	-0.01	-0.08	non-specific
P07814	EPRS	0	0.78	0.01	0.01	0	0.81	-0.21	-2.93	non-specific
P84090	ERH	0	0.89	-0.33	-0.29	0	0.81	-1.88	-26.8	non-specific
Q92817	EVPL					0.58	0.22	0.04	0.56	Low
Q01844	EWSR1	0.12	0.55	0.06	0.05	0	0.81	-0.38	-5.42	non-specific
Q9NZB2	FAM120A	0.74	0.04	0.1	0.09	0	0.8	-0.12	-1.76	non-specific
Q5BKY9	FAM133B	0.02	0.71	0.04	0.03					non-specific
Q8NCA5	FAM98A					0	0.77	-0.11	-1.55	non-specific
Q52LJ0	FAM98B					0.01	0.72	-0.05	-0.77	non-specific
Q9Y285	FARSA					0	0.81	-0.38	-5.46	non-specific
P49327	FASN	0	0.78	0.11	0.09	0	0.81	-0.4	-5.69	non-specific
P62861	FAU	0	0.86	0.15	0.13					non-specific
P22087	FBL	0	0.76	-0.03	-0.03	0	0.81	-0.98	-13.95	non-specific
Q96AC1	FERMT2	0.09	0.57	0.03	0.02	0.18	0.6	0.15	2.2	non-specific
Q6UN15	FIP1L1	0	0.89	-0.09	-0.08	0	0.81	-0.5	-7.09	non-specific
P21333	FLNA	0	0.88	0.23	0.21	0	0.81	-0.6	-8.55	non-specific
O75369	FLNB	0.37	0.22	0.07	0.06	0	0.81	0.15	2.11	non-specific
Q06787	FMR1	0	0.79	0.04	0.04	0	0.81	-0.49	-7.03	non-specific
Q14331	FRG1	0	0.83	0.07	0.06					non-specific
Q8N4E7	FTMT					0.61	0.2	0.15	2.08	High
P35637	FUS					0	0.81	-0.73	-10.43	non-specific
P51114	FXR1	0	0.89	-0.01	-0.01	0	0.81	-0.9	-12.91	non-specific
P51116	FXR2	0	0.82	0.01	0.01	0	0.81	-0.27	-3.85	non-specific
Q13283	G3BP1	0.01	0.73	0	0	0	0.81	-0.81	-11.5	non-specific
Q9UN86	G3BP2	0.35	0.26	0.18	0.16	0	0.81	-0.48	-6.86	non-specific
P11413	G6PD	0	0.89	-0.17	-0.15	0	0.8	-0.17	-2.41	non-specific
Q14697	GANAB					0	0.81	-0.54	-7.75	non-specific
P04406	GAPDH	0	0.89	-0.17	-0.15	0	0.73	-0.06	-0.79	non-specific
Q8N9F7	GDPD1	0	0.79	-0.03	-0.02					non-specific
Q86VQ1	GLCCI1	0.67	0.08	0.17	0.15					High
Q9HC38	GLOD4					0.31	0.45	0.11	1.64	non-specific
P15104	GLUL					0.31	0.44	0.07	1.02	non-specific
Q9BVP2	GNL3					0	0.81	-0.21	-3	non-specific
Q08379	GOLGA2					0	0.74	0.04	0.51	non-specific
Q14789	GOLGB1					0.89	0.04	0.09	1.25	High
Q5T3I0	GPATCH4	0.15	0.52	0.06	0.05					non-specific
Q12849	GRSF1					0.01	0.71	0.02	0.27	non-specific
P78347	GTF2I					0	0.81	-0.3	-4.32	non-specific
P07305	H1F0	0.24	0.46	0.29	0.26					non-specific
P0C0S5	H2AFZ	0	0.82	-0.07	-0.07	0	0.81	-0.52	-7.38	non-specific
P51610	HCFC1					0	0.81	-0.03	-0.41	non-specific
Q00341	HDLBP					0	0.81	-0.04	-0.5	non-specific
Q02539	HIST1H1A	0.02	0.71	0.5	0.45					non-specific
P16401	HIST1H1B	0	0.85	0.35	0.32	0	0.81	-0.58	-8.22	non-specific
P16403	HIST1H1C	0	0.88	-0.05	-0.04	0	0.81	-1.68	-24.07	non-specific
P10412	HIST1H1E					0	0.81	-1.55	-22.21	non-specific
Q96QV6	HIST1H2AA					0	0.81	-1.76	-25.09	non-specific
Q96KK5	HIST1H2AH	0	0.87	-0.22	-0.19	0	0.81	-1.01	-14.38	non-specific
P06899	HIST1H2BJ	0	0.87	-0.29	-0.26	0	0.81	-0.86	-12.33	non-specific
O60814	HIST1H2BK	0	0.87	-0.36	-0.32	0	0.81	-1.15	-16.46	non-specific
P68431	HIST1H3A					0	0.81	-1.04	-14.84	non-specific
P62805	HIST1H4A	0	0.89	-0.7	-0.63	0	0.81	-4.13	-59.07	non-specific
Q8IUE6	HIST2H2AB	0	0.89	-0.5	-0.45					non-specific
Q13151	HNRNPA0	0	0.83	0.03	0.03	0	0.81	-0.58	-8.34	non-specific
P09651	HNRNPA1	0	0.85	0	0	0	0.81	-1.08	-15.49	non-specific
P22626	HNRNPA2B1	0	0.89	-0.37	-0.33	0	0.81	-1.26	-17.94	non-specific
P51991	HNRNPA3	0	0.89	-0.1	-0.09	0	0.81	-1.52	-21.65	non-specific
Q99729	HNRNPAB					0	0.81	-0.22	-3.15	non-specific
P07910	HNRNPC	0	0.85	-0.03	-0.03	0	0.81	-0.89	-12.73	non-specific
Q14103	HNRNPD	0	0.89	-0.08	-0.07	0	0.81	-0.31	-4.46	non-specific
O14979	HNRNPDL	0.01	0.74	0	0	0	0.8	-0.19	-2.77	non-specific
P52597	HNRNPF	0.01	0.76	0.07	0.06	0	0.8	-0.22	-3.13	non-specific
P31943	HNRNPH1	0	0.84	0.06	0.05	0	0.81	-0.93	-13.35	non-specific
P55795	HNRNPH2	0	0.78	0	0	0	0.81	-0.65	-9.28	non-specific
P31942	HNRNPH3					0	0.79	0	0	non-specific
P61978	HNRNPK	0	0.89	0.26	0.23	0	0.81	-1.39	-19.9	non-specific
P14866	HNRNPL	0	0.89	-0.02	-0.01	0	0.81	-0.53	-7.57	non-specific
P52272	HNRNPM	0.01	0.75	0.17	0.15	0	0.81	-0.95	-13.64	non-specific
O43390	HNRNPR	0	0.88	0.06	0.05	0	0.81	-0.93	-13.29	non-specific
Q00839	HNRNPU	0	0.87	0.11	0.1	0	0.81	-1.16	-16.56	non-specific
Q9BUJ2	HNRNPUL1	0.03	0.67	0.01	0.01	0	0.81	-0.26	-3.73	non-specific
Q1KMD3	HNRNPUL2	0.02	0.71	0.04	0.03	0	0.81	-0.38	-5.37	non-specific
Q5SSJ5	HP1BP3	0	0.89	-0.05	-0.04	0	0.81	-0.29	-4.2	non-specific
P00492	HPRT1					0.01	0.69	0.16	2.32	non-specific
Q86YZ3	HRNR	0.66	0.1	0.02	0.02					High
O75506	HSBP1					0.94	0.02	0.94	13.38	High
Q99714	HSD17B10					0	0.81	-0.15	-2.12	non-specific
P07900	HSP90AA1	0	0.89	-0.14	-0.13	0	0.81	-0.94	-13.5	non-specific
P08238	HSP90AB1	0	0.89	-0.06	-0.05	0	0.81	-1.14	-16.3	non-specific
Q58FF6	HSP90AB4P	0.07	0.62	0.09	0.08	0	0.81	-0.22	-3.19	non-specific
P08107	HSPA1A	0	0.86	-0.04	-0.04	0	0.81	-0.64	-9.18	non-specific
P11021	HSPA5	0	0.87	0.17	0.15	0	0.81	-0.69	-9.87	non-specific
P11142	HSPA8	0	0.88	-0.01	-0.01	0	0.81	-1.2	-17.13	non-specific
P38646	HSPA9	0	0.88	-0.07	-0.06	0	0.81	-0.72	-10.28	non-specific
P04792	HSPB1					0	0.73	-0.04	-0.63	non-specific
P10809	HSPD1	0	0.89	-0.36	-0.32	0	0.81	-0.26	-3.74	non-specific
Q7Z6Z7	HUWE1					0	0.81	-0.02	-0.36	non-specific
P41252	IARS					0	0.81	-0.06	-0.89	non-specific
Q9NZI8	IGF2BP1	0.01	0.74	0.09	0.08	0	0.78	-0.11	-1.58	non-specific
O00425	IGF2BP3	0.02	0.71	0.17	0.15	0	0.81	-0.11	-1.57	non-specific
Q70UQ0	IKBIP	0.99	0	0.28	0.25					High
Q12905	ILF2	0	0.81	0	0	0	0.81	-0.46	-6.63	non-specific
Q12906	ILF3	0.01	0.73	0.07	0.07	0	0.81	-0.56	-7.94	non-specific
Q16891	IMMT					0	0.78	-0.01	-0.17	non-specific
P12268	IMPDH2					0	0.78	-0.07	-1.02	non-specific
Q16352	INA					0	0.81	-0.11	-1.55	non-specific
P46940	IQGAP1	0.09	0.56	0.03	0.03	0	0.8	-0.09	-1.28	non-specific
Q9H910	JPT2					0.19	0.56	0.2	2.85	non-specific
Q63ZY3	KANK2					1	0	0.26	3.76	High
Q8NAB2	KBTBD3					0	0.74	-0.03	-0.41	non-specific
Q07666	KHDRBS1	0.04	0.65	0.19	0.17	0	0.81	-0.52	-7.41	non-specific
Q92945	KHSRP					0	0.81	-0.23	-3.32	non-specific
Q5T5P2	KIAA1217					0.63	0.19	0.03	0.4	High
O95235	KIF20A					0.64	0.18	0.07	1	High
Q02241	KIF23					0	0.81	-0.06	-0.91	non-specific
O00139	KIF2A	0.3	0.32	0.05	0.04					non-specific
P33176	KIF5B					0	0.8	-0.11	-1.56	non-specific
Q9BW19	KIFC1					0.37	0.34	0.05	0.77	non-specific
P52292	KPNA2					0	0.81	-0.1	-1.48	non-specific
O00505	KPNA3					0	0.81	-0.07	-0.99	non-specific
Q14974	KPNB1					0	0.81	-0.1	-1.47	non-specific
Q6PKG0	LARP1					0	0.81	-0.21	-3.01	non-specific
Q71RC2	LARP4					0.05	0.65	0.02	0.35	non-specific
P00338	LDHA	0	0.87	0.41	0.37	0	0.81	-1.31	-18.69	non-specific
P07195	LDHB	0	0.86	-0.05	-0.05	0	0.81	-1.36	-19.5	non-specific
P09382	LGALS1					0.2	0.56	0.14	1.94	non-specific
Q9UPQ0	LIMCH1					0.33	0.4	0.16	2.23	non-specific
P02545	LMNA	0	0.81	0.04	0.04	0	0.81	-0.97	-13.87	non-specific
P20700	LMNB1					0	0.81	-0.27	-3.87	non-specific
Q8WWI1	LMO7					0	0.81	-0.25	-3.63	non-specific
Q8NF37	LPCAT1					0.01	0.7	0	0	non-specific
Q93052	LPP					0.02	0.68	0	0	non-specific
P50851	LRBA	0.03	0.67	0	0	0.01	0.71	0.01	0.09	non-specific
Q32MZ4	LRRFIP1					0.06	0.64	0.01	0.16	non-specific
Q8ND56	LSM14A					0	0.81	-0.49	-7.07	non-specific
Q9Y383	LUC7L2	0	0.79	0.13	0.12					non-specific
Q86V48	LUZP1					0.95	0.01	0.25	3.56	High
Q9NX58	LYAR					0.92	0.02	0.14	1.97	High
Q9UNF1	MAGED2					0.08	0.63	0.11	1.54	non-specific
P46821	MAP1B					1	0	0.3	4.33	High
P27816	MAP4	0.06	0.63	0.01	0.01	0	0.81	-0.08	-1.18	non-specific
Q14244	MAP7					0	0.81	-0.55	-7.82	non-specific
Q3KQU3	MAP7D1	0	0.82	0.13	0.12	0	0.81	-0.08	-1.08	non-specific
Q9BPZ7	MAPKAP1					0.01	0.71	0.03	0.48	non-specific
P43243	MATR3	0	0.88	0.13	0.11	0	0.8	0.08	1.21	non-specific
Q9HCC0	MCCC2					0	0.74	0.05	0.7	non-specific
P33991	MCM4					0	0.81	-0.05	-0.74	non-specific
P33992	MCM5					0	0.81	-0.1	-1.39	non-specific
Q14566	MCM6					0	0.81	-0.11	-1.54	non-specific
P33993	MCM7					0	0.8	-0.17	-2.46	non-specific
O00470	MEIS1	0	0.89	-0.16	-0.15					non-specific
P14174	MIF	0	0.89	-0.08	-0.07	0	0.74	-0.24	-3.44	non-specific
Q5JXC2	MIIP					0.02	0.68	0.02	0.33	non-specific
P46013	MKI67					0	0.75	0.01	0.12	non-specific
Q6WCQ1	MPRIP					0.31	0.45	0.03	0.49	non-specific
P52815	MRPL12	0.01	0.76	0	0	0	0.81	-0.33	-4.68	non-specific
Q13084	MRPL28					0	0.81	-0.2	-2.84	non-specific
Q13405	MRPL49					0	0.81	-0.21	-2.98	non-specific
Q8N5N7	MRPL50					0	0.81	-0.16	-2.34	non-specific
Q9BQC6	MRPL57					0	0.81	-0.73	-10.48	non-specific
P82663	MRPS25					0.18	0.6	0.15	2.13	non-specific
Q92552	MRPS27	0.06	0.63	0.04	0.04					non-specific
P82930	MRPS34					0	0.79	-0.27	-3.9	non-specific
Q9UKD2	MRTO4	0.01	0.74	0	0					non-specific
P43246	MSH2					0	0.81	-0.03	-0.41	non-specific
P11586	MTHFD1					0	0.81	-0.3	-4.22	non-specific
Q96NY9	MUM1	0	0.89	-0.03	-0.02					non-specific
O75592	MYBBP1A	0.09	0.57	0.01	0.01					non-specific
P35580	MYH10	0.98	0	0.18	0.16	0	0.8	0.06	0.81	non-specific
P35749	MYH11	1	0	0.13	0.12					High
P35579	MYH9	1	0	1.37	1.23	0	0.81	0.19	2.71	non-specific
P19105	MYL12A	1	0	1.26	1.13	0	0.74	0.05	0.72	non-specific
P60660	MYL6	1	0	1.71	1.53	0	0.79	0.06	0.84	non-specific
P24844	MYL9					0	0.73	0	0	non-specific
O00159	MYO1C					0.48	0.28	0.12	1.64	Low
Q12965	MYO1E					0.92	0.02	0.05	0.67	High
P55209	NAP1L1					0.01	0.72	0.02	0.31	non-specific
Q9NZQ3	NCKIPSD	0.29	0.44	0.11	0.1					non-specific
P19338	NCL	0	0.89	-0.18	-0.16	0	0.81	-0.59	-8.39	non-specific
Q9HCD5	NCOA5					0	0.81	-0.23	-3.27	non-specific
O75376	NCOR1					0	0.81	0	-0.05	non-specific
O00483	NDUFA4					0.19	0.56	0.32	4.57	non-specific
Q6ZWH5	NEK10					0.31	0.45	0.03	0.43	non-specific
Q15233	NONO					0	0.81	-0.7	-10.01	non-specific
P46087	NOP2					0	0.75	-0.03	-0.48	non-specific
Q9NZM5	NOP53					0	0.81	-0.13	-1.84	non-specific
P06748	NPM1	0	0.89	-0.25	-0.22	0	0.81	-0.64	-9.21	non-specific
Q08J23	NSUN2					0.31	0.43	0.13	1.82	non-specific
Q7Z417	NUFIP2					0	0.81	-0.21	-3	non-specific
Q14980	NUMA1					0	0.79	0.17	2.46	non-specific
P49790	NUP153					0	0.81	-0.01	-0.19	non-specific
O75694	NUP155	0	0.77	-0.01	-0.01	0	0.78	-0.05	-0.64	non-specific
P35658	NUP214					0.3	0.55	0.12	1.67	non-specific
Q8NFH5	NUP35	0	0.89	-1.06	-0.95	0	0.81	-1.21	-17.25	non-specific
P37198	NUP62					0	0.72	0.04	0.54	non-specific
Q99567	NUP88					0.73	0.08	0.18	2.57	High
Q8N543	OGFOD1	0.24	0.45	0.06	0.06					non-specific
O15294	OGT					0.03	0.67	0.02	0.24	non-specific
Q9BZF2	OSBPL11	0	0.89	-0.08	-0.07					non-specific
Q96SU4	OSBPL9	0	0.85	-0.01	-0.01					non-specific
O15547	P2RX6	0.36	0.23	0.08	0.07					non-specific
P11940	PABPC1	0	0.88	0.28	0.25	0	0.81	-1.33	-19	non-specific
Q13310	PABPC4	0	0.87	0.08	0.08	0	0.81	-0.79	-11.3	non-specific
Q8WX93	PALLD	0.17	0.51	0.03	0.02	0	0.79	0.03	0.38	non-specific
Q99497	PARK7	0	0.77	0.25	0.22					non-specific
Q96IZ0	PAWR					0.97	0	0.27	3.91	High
P40424	PBX1	0.06	0.64	0.09	0.08					non-specific
Q15365	PCBP1	0	0.86	-0.05	-0.05	0	0.81	-0.77	-11.05	non-specific
Q15366	PCBP2	0	0.85	0	0	0	0.81	-0.67	-9.63	non-specific
P22061	PCMT1					0	0.75	-0.16	-2.32	non-specific
Q8WUM4	PDCD6IP					0	0.81	-0.07	-1.04	non-specific
Q14432	PDE3A					0	0.75	-0.02	-0.34	non-specific
Q5VU43	PDE4DIP					0.01	0.69	0	-0.05	non-specific
Q15084	PDIA6					0.03	0.67	0.02	0.3	non-specific
Q96HC4	PDLIM5					0.44	0.29	0.38	5.36	Low
Q9NR12	PDLIM7					0.4	0.32	0.14	2.01	non-specific
O60825	PFKFB2	0	0.89	-0.07	-0.06					non-specific
Q01813	PFKP	0.18	0.48	0.04	0.03					non-specific
Q96HS1	PGAM5					0	0.81	-0.72	-10.27	non-specific
P35232	PHB					0	0.81	-1.14	-16.3	non-specific
Q99623	PHB2					0	0.81	-0.66	-9.44	non-specific
O43175	PHGDH					0	0.81	-0.44	-6.3	non-specific
Q7Z3Z4	PIWIL4					0.31	0.45	0.04	0.59	non-specific
P14618	PKM	0.01	0.73	0.17	0.15	0	0.8	0.12	1.73	non-specific
Q9Y446	PKP3					0.12	0.61	0.05	0.66	non-specific
Q15149	PLEC	1	0	0.23	0.2	0	0.81	-0.66	-9.48	non-specific
Q02809	PLOD1					0.37	0.34	0.04	0.51	non-specific
Q9BY77	POLDIP3					0	0.81	-0.26	-3.72	non-specific
Q13136	PPFIA1					0.61	0.2	0.09	1.26	High
P62937	PPIA	0	0.86	-0.17	-0.15	0	0.81	-0.67	-9.52	non-specific
P23284	PPIB	0.19	0.47	0.38	0.34					non-specific
O60437	PPL					1	0	0.39	5.51	High
P62136	PPP1CA					0.15	0.61	0.21	3.05	non-specific
P62140	PPP1CB					0.3	0.54	0.22	3.07	non-specific
P63151	PPP2R2A					0	0.81	-0.15	-2.21	non-specific
Q06830	PRDX1	0	0.88	0.18	0.16	0	0.81	-1.36	-19.38	non-specific
P32119	PRDX2	0	0.89	-0.41	-0.37					non-specific
P13861	PRKAR2A					0.7	0.09	0.15	2.2	High
P78527	PRKDC	0	0.89	-0.01	-0.01	0	0.81	-0.39	-5.57	non-specific
Q13523	PRPF8					0	0.78	-0.03	-0.42	non-specific
P48634	PRRC2A					0	0.81	-0.02	-0.25	non-specific
Q5JSZ5	PRRC2B					0	0.77	-0.01	-0.18	non-specific
Q9Y520	PRRC2C	0	0.89	0.09	0.08	0	0.81	-0.5	-7.21	non-specific
P26599	PTBP1	0	0.89	-0.03	-0.03	0	0.79	-0.02	-0.25	non-specific
Q53H96	PYCR3					0	0.81	-0.14	-1.99	non-specific
P63244	RACK1	0	0.8	0	0	0	0.8	-0.51	-7.33	non-specific
Q9P0K7	RAI14					0.85	0.05	0.09	1.3	High
P62826	RAN	0.01	0.76	0.08	0.07	0	0.81	-0.57	-8.19	non-specific
P54136	RARS					0	0.81	-0.15	-2.08	non-specific
Q09028	RBBP4					0	0.77	-0.08	-1.2	non-specific
Q16576	RBBP7					0	0.79	-0.13	-1.79	non-specific
Q96PK6	RBM14	0.63	0.14	0.09	0.08	0	0.81	-0.47	-6.78	non-specific
Q96T37	RBM15					0.42	0.3	0.06	0.8	Low
P98179	RBM3					0	0.81	-0.23	-3.33	non-specific
Q14498	RBM39	0	0.81	0.07	0.06					non-specific
P78332	RBM6					0	0.75	0.01	0.11	non-specific
P38159	RBMX	0	0.89	-0.07	-0.06	0	0.81	-0.54	-7.76	non-specific
Q14257	RCN2					0.33	0.39	0.14	1.94	non-specific
Q9BWE0	REPIN1					0.08	0.63	0.03	0.45	non-specific
Q8NCN4	RNF169	1	0	0.32	0.29					High
P13489	RNH1					0	0.74	-0.04	-0.57	non-specific
Q8TA86	RP9	0.01	0.73	0.15	0.14					non-specific
P27635	RPL10	0.01	0.76	0.49	0.44	0	0.81	-2.24	-31.93	non-specific
P62906	RPL10A	0	0.87	0.64	0.58	0	0.81	-1.49	-21.29	non-specific
P62913	RPL11	0	0.89	-0.05	-0.04	0	0.81	-0.4	-5.64	non-specific
P30050	RPL12	0	0.79	0.39	0.35	0	0.81	-0.62	-8.82	non-specific
P26373	RPL13	0	0.86	0.12	0.11	0	0.81	-1.36	-19.43	non-specific
P40429	RPL13A	0	0.8	0.3	0.27	0	0.81	-1.87	-26.66	non-specific
P50914	RPL14	0.02	0.7	0.09	0.08	0	0.81	-0.85	-12.19	non-specific
P61313	RPL15	0	0.87	-0.08	-0.07	0	0.81	-0.91	-13.02	non-specific
P18621	RPL17	0	0.86	0.51	0.46	0	0.81	-2.71	-38.72	non-specific
Q07020	RPL18	0	0.87	0.09	0.08	0	0.81	-1.48	-21.13	non-specific
Q02543	RPL18A	0	0.89	-0.29	-0.26	0	0.81	-1.83	-26.15	non-specific
P84098	RPL19	0	0.84	-0.04	-0.04	0	0.81	-0.72	-10.35	non-specific
P46778	RPL21	0	0.86	0.32	0.29	0	0.79	-0.48	-6.93	non-specific
P35268	RPL22	0	0.87	0.07	0.06	0	0.81	-1.28	-18.36	non-specific
P62829	RPL23	0	0.8	0.34	0.3	0	0.81	-1.41	-20.18	non-specific
P62750	RPL23A	0	0.86	0.17	0.15	0	0.81	-1.98	-28.26	non-specific
P83731	RPL24	0	0.81	0.22	0.2	0	0.81	-0.84	-12.05	non-specific
P61254	RPL26	0	0.84	0.41	0.36	0	0.81	-0.52	-7.45	non-specific
Q9UNX3	RPL26L1	0	0.82	0.35	0.31	0	0.81	-0.81	-11.59	non-specific
P61353	RPL27	0.01	0.72	0.44	0.4	0	0.81	-1.2	-17.18	non-specific
P46776	RPL27A	0	0.82	0	0	0	0.81	-1.03	-14.66	non-specific
P46779	RPL28	0	0.81	0.25	0.23	0	0.81	-0.95	-13.61	non-specific
P39023	RPL3	0	0.88	0.07	0.06	0	0.81	-1.28	-18.28	non-specific
P62888	RPL30	0	0.86	0	0	0	0.81	-1.64	-23.47	non-specific
P62899	RPL31	0	0.84	-0.07	-0.06	0	0.81	-0.83	-11.85	non-specific
P62910	RPL32	0	0.81	0.25	0.23	0	0.81	-1.7	-24.32	non-specific
P49207	RPL34	0	0.77	0	0	0	0.81	-1.13	-16.12	non-specific
P42766	RPL35	0.04	0.66	0.41	0.37	0	0.81	-1.1	-15.71	non-specific
P18077	RPL35A	0	0.8	0.08	0.07	0	0.81	-1.44	-20.51	non-specific
Q9Y3U8	RPL36	0.42	0.2	0.73	0.66	0	0.81	-1.71	-24.48	non-specific
P83881	RPL36A	0	0.83	-0.16	-0.14					non-specific
Q969Q0	RPL36AL	0.01	0.76	0.16	0.14	0	0.81	-0.56	-8.02	non-specific
P61513	RPL37A	0	0.87	0.19	0.17	0	0.73	0.1	1.39	non-specific
P63173	RPL38	0	0.8	0.24	0.22	0	0.81	-0.73	-10.43	non-specific
P62891	RPL39	0.04	0.66	0.94	0.84	0	0.81	-0.62	-8.92	non-specific
P36578	RPL4	0	0.88	0.36	0.32	0	0.81	-0.9	-12.88	non-specific
P46777	RPL5	0.33	0.27	0.15	0.13	0	0.79	-0.17	-2.49	non-specific
Q02878	RPL6	0	0.86	0.09	0.08	0	0.81	-1.22	-17.46	non-specific
P18124	RPL7	0.03	0.67	0.48	0.43	0	0.81	-1.13	-16.13	non-specific
P62424	RPL7A	0	0.84	0.47	0.42	0	0.81	-1.53	-21.91	non-specific
P62917	RPL8	0	0.85	0.36	0.32	0	0.81	-2.03	-29.06	non-specific
P32969	RPL9	0.04	0.66	0.32	0.29	0	0.81	-0.55	-7.84	non-specific
P05388	RPLP0	0	0.87	0.09	0.08	0	0.81	-0.7	-10	non-specific
P05386	RPLP1	0.06	0.62	0.43	0.39	0	0.81	-0.17	-2.48	non-specific
P05387	RPLP2	0	0.86	0.69	0.61	0	0.81	-1.03	-14.7	non-specific
P04843	RPN1					0	0.81	-0.22	-3.13	non-specific
P46783	RPS10					0	0.81	-0.58	-8.32	non-specific
P62280	RPS11	0	0.85	0.33	0.29	0	0.81	-2.28	-32.55	non-specific
P25398	RPS12	0	0.83	0.41	0.37	0	0.81	-0.76	-10.83	non-specific
P62277	RPS13	0	0.84	-0.06	-0.05	0	0.81	-1.63	-23.23	non-specific
P62263	RPS14	0	0.89	-0.12	-0.11	0	0.81	-1.47	-21.07	non-specific
P62841	RPS15	0	0.86	0	0	0	0.81	-0.59	-8.38	non-specific
P62244	RPS15A	0	0.83	0.61	0.54	0	0.81	-1.75	-25.03	non-specific
P62249	RPS16	0	0.8	0.24	0.22	0	0.81	-1.89	-26.93	non-specific
P0CW22	RPS17	0	0.86	0.58	0.52	0	0.81	-0.77	-11.02	non-specific
P62269	RPS18	0	0.87	0.34	0.3	0	0.81	-2.77	-39.51	non-specific
P39019	RPS19	0	0.87	0.19	0.17	0	0.81	-1.62	-23.13	non-specific
P15880	RPS2	0	0.86	0.29	0.26	0	0.81	-1.05	-15.05	non-specific
P60866	RPS20	0	0.81	0.15	0.13	0	0.81	-0.97	-13.89	non-specific
P62266	RPS23	0	0.8	0.38	0.34	0	0.81	-0.19	-2.71	non-specific
P62847	RPS24	0	0.83	0.19	0.17	0	0.81	-0.71	-10.19	non-specific
P62851	RPS25	0	0.87	0.58	0.52	0	0.81	-0.65	-9.36	non-specific
P62854	RPS26					0	0.81	-0.77	-10.98	non-specific
P42677	RPS27	0.01	0.75	0.42	0.38	0	0.78	-0.53	-7.55	non-specific
P62979	RPS27A	0	0.89	-0.39	-0.35	0	0.78	-0.67	-9.54	non-specific
Q71UM5	RPS27L	0	0.79	0.21	0.19	0	0.78	-0.63	-9.04	non-specific
P62273	RPS29	0	0.77	-0.15	-0.13	0	0.81	-2.25	-32.09	non-specific
P23396	RPS3	0	0.89	-0.15	-0.13	0	0.81	-2.06	-29.44	non-specific
P61247	RPS3A	0	0.88	0.3	0.27	0	0.81	-1.6	-22.9	non-specific
P62701	RPS4X	0	0.87	0.47	0.42	0	0.81	-2.57	-36.68	non-specific
P46782	RPS5	0.08	0.59	0.17	0.16	0	0.79	-0.09	-1.25	non-specific
P62753	RPS6	0	0.83	0.24	0.22	0	0.81	-0.77	-10.96	non-specific
P62081	RPS7	0	0.84	0.41	0.36	0	0.81	-0.68	-9.68	non-specific
P62241	RPS8	0	0.88	0.08	0.07	0	0.81	-1.69	-24.2	non-specific
P46781	RPS9	0	0.84	0.49	0.43	0	0.81	-1.55	-22.13	non-specific
Q14684	RRP1B	0	0.77	0	0					non-specific
O76021	RSL1D1					0	0.81	-0.24	-3.38	non-specific
Q9Y3I0	RTCB					0	0.81	-0.58	-8.28	non-specific
Q9Y224	RTRAF					0	0.81	-0.36	-5.09	non-specific
Q9Y265	RUVBL1					0	0.76	0.06	0.85	non-specific
Q9Y230	RUVBL2					0	0.77	-0.08	-1.12	non-specific
Q92736	RYR2	0.01	0.74	0	0					non-specific
P26447	S100A4	0	0.89	-0.51	-0.46					non-specific
Q14160	SCRIB					0	0.76	0.02	0.33	non-specific
P31040	SDHA	0	0.89	-0.06	-0.05	0	0.81	-0.07	-0.98	non-specific
P55735	SEC13					0	0.77	-0.14	-2.01	non-specific
O15027	SEC16A	0.63	0.14	0.02	0.02	0	0.81	-0.17	-2.39	non-specific
Q15436	SEC23A					0.07	0.64	0.05	0.66	non-specific
Q15437	SEC23B					0.01	0.72	-0.01	-0.17	non-specific
P53992	SEC24C					0	0.76	-0.04	-0.6	non-specific
P60468	SEC61B					0.03	0.67	0.1	1.43	non-specific
Q8NC51	SERBP1	0	0.89	-0.33	-0.3	0	0.81	-0.44	-6.35	non-specific
P50454	SERPINH1	0.49	0.18	0.11	0.1	0.01	0.69	0.04	0.62	non-specific
Q15637	SF1					0	0.79	-0.01	-0.21	non-specific
O75533	SF3B1					0	0.81	-0.03	-0.39	non-specific
P31947	SFN					0	0.81	-0.14	-2.06	non-specific
P23246	SFPQ					0	0.81	-0.51	-7.32	non-specific
Q9UJS0	SLC25A13					0	0.76	-0.03	-0.39	non-specific
Q00325	SLC25A3					0	0.81	-0.27	-3.92	non-specific
P05141	SLC25A5	0	0.89	-0.21	-0.19	0	0.81	-0.97	-13.92	non-specific
P12236	SLC25A6					0	0.81	-0.61	-8.69	non-specific
Q9HBR0	SLC38A10					0.41	0.31	0.05	0.72	Low
P08195	SLC3A2					0	0.81	-0.22	-3.15	non-specific
Q9H2G2	SLK					0	0.81	-0.02	-0.3	non-specific
Q9NWH9	SLTM					0.18	0.6	0.03	0.37	non-specific
P51531	SMARCA2	0	0.89	-0.01	-0.01	0	0.81	-0.12	-1.73	non-specific
P51532	SMARCA4	0	0.89	-0.02	-0.02	0	0.81	-0.09	-1.32	non-specific
Q92922	SMARCC1	0	0.88	0	0	0	0.81	-0.2	-2.79	non-specific
Q8TAQ2	SMARCC2	0	0.86	0.01	0.01	0	0.81	-0.2	-2.8	non-specific
Q92925	SMARCD2	0	0.89	-0.05	-0.05	0.05	0.66	0.03	0.48	non-specific
Q6STE5	SMARCD3	0	0.77	-0.02	-0.02					non-specific
Q969G3	SMARCE1	0	0.85	0.13	0.11					non-specific
Q8TER0	SNED1					0.61	0.2	0.03	0.47	High
Q8TAD8	SNIP1	0.15	0.52	0.07	0.06					non-specific
O75643	SNRNP200					0	0.81	-0.04	-0.64	non-specific
P14678	SNRPB					0	0.81	-0.16	-2.32	non-specific
P62318	SNRPD3	0.01	0.73	0	0	0	0.75	-0.22	-3.08	non-specific
Q9NUQ6	SPATS2L					0.4	0.32	0.1	1.39	non-specific
Q5M775	SPECC1	0	0.87	-0.02	-0.02					non-specific
Q13813	SPTAN1					0	0.76	0.01	0.15	non-specific
Q01082	SPTBN1					0.03	0.67	0.03	0.42	non-specific
P37108	SRP14	0.14	0.53	0.34	0.31					non-specific
O76094	SRP72	0.43	0.19	0.11	0.1	0	0.75	-0.04	-0.57	non-specific
P49458	SRP9	0.03	0.67	0.1	0.09					non-specific
Q9UQ35	SRRM2	0	0.89	-0.01	-0.01	0	0.81	-0.12	-1.76	non-specific
O75494	SRSF10					0	0.72	0.03	0.46	non-specific
P84103	SRSF3	0	0.77	0.05	0.05	0	0.81	-0.36	-5.17	non-specific
Q16629	SRSF7					0	0.81	-0.18	-2.61	non-specific
Q13242	SRSF9					0.19	0.56	0.12	1.68	non-specific
P40763	STAT3					0.07	0.64	0.03	0.49	non-specific
Q13188	STK3	0	0.89	-0.09	-0.08					non-specific
Q13043	STK4	0	0.88	0.4	0.35	0	0.81	-0.41	-5.91	non-specific
P27105	STOM	0.02	0.7	0.06	0.06					non-specific
Q9Y3F4	STRAP					0	0.75	0	0	non-specific
Q9Y5B9	SUPT16H					0	0.76	-0.02	-0.24	non-specific
O60506	SYNCRIP	0	0.88	0.14	0.13	0	0.81	-0.73	-10.47	non-specific
Q9Y6A5	TACC3					0.52	0.26	0.07	0.95	Low
Q92804	TAF15					0	0.81	-0.37	-5.31	non-specific
P37802	TAGLN2					0	0.81	-0.4	-5.74	non-specific
Q9BYX2	TBC1D2					0.33	0.39	0.04	0.54	non-specific
Q9BZK7	TBL1XR1					0	0.81	-0.32	-4.63	non-specific
Q13428	TCOF1	0	0.84	-0.01	-0.01	0	0.75	-0.01	-0.09	non-specific
P17987	TCP1					0	0.81	-0.17	-2.37	non-specific
Q9H7E2	TDRD3	0.02	0.7	0.01	0.01					non-specific
P28347	TEAD1					0.31	0.45	0.08	1.19	non-specific
Q9UGI8	TES					0.19	0.56	0.06	0.89	non-specific
Q92734	TFG					0	0.81	-0.83	-11.84	non-specific
P21980	TGM2					0.66	0.15	0.09	1.29	High
Q9Y2W1	THRAP3					0	0.81	-0.85	-12.09	non-specific
Q07157	TJP1	0	0.88	0.4	0.36	0	0.81	-0.3	-4.24	non-specific
Q9UDY2	TJP2	0	0.85	0.82	0.73	0	0.81	-0.17	-2.45	non-specific
P29401	TKT	0	0.89	-0.1	-0.09	0	0.81	-0.04	-0.63	non-specific
Q9Y490	TLN1					0	0.81	-0.04	-0.58	non-specific
Q9NYL9	TMOD3					0.66	0.15	0.2	2.89	High
P42166	TMPO	0	0.86	0	0					non-specific
Q9C0C2	TNKS1BP1					0.54	0.25	0.09	1.26	Low
Q9UPQ9	TNRC6B					0	0.81	-0.09	-1.33	non-specific
Q63HR2	TNS2					0.61	0.2	0.03	0.47	High
Q68CZ2	TNS3					0.05	0.66	0.12	1.75	non-specific
P11387	TOP1	0.21	0.46	0.18	0.16					non-specific
P11388	TOP2A	0	0.89	-0.05	-0.05					non-specific
Q12888	TP53BP1					0	0.79	-0.04	-0.54	non-specific
P09493	TPM1					0.15	0.61	0.37	5.24	non-specific
P07951	TPM2					0.29	0.55	0.4	5.65	non-specific
P06753	TPM3					0	0.76	0.12	1.73	non-specific
P67936	TPM4	0.18	0.51	0.39	0.34	0	0.72	0.39	5.51	non-specific
P12270	TPR					0.02	0.69	0.04	0.64	non-specific
Q9ULW0	TPX2					0	0.77	-0.06	-0.83	non-specific
Q13595	TRA2A	0.02	0.7	0	0					non-specific
P19474	TRIM21	0.1	0.55	0.22	0.2					non-specific
Q13263	TRIM28	0	0.89	-0.15	-0.13	0	0.81	-0.33	-4.68	non-specific
Q15654	TRIP6					0.36	0.37	0.3	4.26	non-specific
Q9UI30	TRMT112					0	0.78	-0.35	-5.03	non-specific
Q8WZ42	TTN					0.31	0.45	0	0.01	non-specific
Q71U36	TUBA1A					0	0.81	-1.18	-16.81	non-specific
P68363	TUBA1B	0	0.88	0.1	0.09					non-specific
Q9BQE3	TUBA1C					0	0.81	-1.06	-15.17	non-specific
P68366	TUBA4A	0	0.88	0.06	0.05	0	0.81	-1.14	-16.31	non-specific
P07437	TUBB	0	0.89	-0.06	-0.05	0	0.81	-1.81	-25.88	non-specific
Q13885	TUBB2A	0	0.88	-0.02	-0.02	0	0.81	-1.5	-21.47	non-specific
P04350	TUBB4A					0	0.81	-1.31	-18.73	non-specific
P68371	TUBB4B	0	0.88	0	0	0	0.81	-1.77	-25.23	non-specific
Q9BUF5	TUBB6	0	0.87	-0.04	-0.04	0	0.81	-0.42	-6.02	non-specific
P49411	TUFM	0	0.83	-0.04	-0.04	0	0.81	-1.23	-17.59	non-specific
P40222	TXLNA					0.37	0.36	0.13	1.85	non-specific
P10599	TXN	0	0.82	0.09	0.08	0	0.81	-0.26	-3.65	non-specific
Q01081	U2AF1					0.01	0.69	0	0	non-specific
Q8WU68	U2AF1L4	0.66	0.1	0.23	0.21					High
Q5T6F2	UBAP2	0	0.79	0.03	0.03	0	0.81	-0.12	-1.71	non-specific
Q14157	UBAP2L					0	0.81	-0.06	-0.87	non-specific
Q92900	UPF1					0	0.81	-0.03	-0.46	non-specific
P31930	UQCRC1					0	0.81	-0.23	-3.26	non-specific
Q14694	USP10					0.04	0.66	0.02	0.33	non-specific
P46939	UTRN					0.66	0.14	0.02	0.29	High
P50552	VASP	0.73	0.05	0.3	0.27	0	0.78	-0.05	-0.72	non-specific
P55072	VCP					0	0.73	-0.01	-0.16	non-specific
P08670	VIM	0	0.87	0.62	0.55	0	0.81	-1.81	-25.83	non-specific
Q69YN4	VIRMA					0	0.81	-0.08	-1.13	non-specific
O75717	WDHD1	0.01	0.72	0.01	0.01					non-specific
Q9C0J8	WDR33	0	0.85	-0.02	-0.02	0	0.81	-0.24	-3.43	non-specific
Q9Y4P8	WIPI2					0.15	0.6	0.06	0.87	non-specific
Q9H4A3	WNK1					0.31	0.43	0.02	0.34	non-specific
Q15007	WTAP	0.1	0.55	0.02	0.02	0	0.81	-0.47	-6.78	non-specific
Q9NQH7	XPNPEP3	0	0.89	-0.02	-0.02					non-specific
P13010	XRCC5					0	0.81	-0.58	-8.29	non-specific
P12956	XRCC6	0	0.84	0.06	0.05	0	0.81	-0.66	-9.41	non-specific
Q9H0D6	XRN2					0	0.81	-0.13	-1.84	non-specific
P67809	YBX1	0	0.89	-0.17	-0.15	0	0.81	-1.11	-15.91	non-specific
P16989	YBX3	0.25	0.45	0.17	0.16	0	0.81	-0.9	-12.83	non-specific
P49750	YLPM1					0	0.81	-0.1	-1.42	non-specific
Q9H6S0	YTHDC2					0.37	0.34	0.02	0.27	non-specific
P31946	YWHAB					0	0.81	-0.28	-4.07	non-specific
P62258	YWHAE					0	0.78	0.07	0.98	non-specific
P61981	YWHAG					0	0.81	-0.32	-4.54	non-specific
Q04917	YWHAQ	0.02	0.72	0.04	0.03	0	0.78	-0.07	-1.03	non-specific
P27348	YWHAZ	0	0.82	-0.04	-0.03	0	0.79	0	0	non-specific
P63104	ZBTB1	0.01	0.75	0.01	0.01					non-specific
Q9UPT8	ZC3H4					0.15	0.6	0.01	0.2	non-specific
Q7Z2W4	ZC3HAV1					0.25	0.55	0.09	1.27	non-specific
Q9NP64	ZCCHC17	0	0.85	-0.07	-0.06					non-specific
Q5VZL5	ZMYM4					0.06	0.64	0.02	0.25	non-specific
Q15942	ZYX					0.58	0.24	0.2	2.8	Low

## Sheet: AbN_WT_KO_Rep1
Bait	Prey	Description	Gene Symbol	Gene ID	Mass (kDa)	SpC WT	SpC Sum WT	AvgSpC WT	SpC KO	SpC Sum KO	AvgSpC KO	SpC WT-SpC KO	SAINT score	Fold Change	BFDR	SpC/MW	Enrichment score
Q13627	P53396	ATP citrate lyase	ACLY	47	120.8	6|5|6	17	5.7	0|3|1	4	1.3	13	0.61	4.25	0.17	0.11	0.1
Q13627	P60709	actin beta	ACTB	60	41.7	29|38|41	108	36	26|33|20	79	26.3	29	0	1.37	0.88	0.69	0.62
Q13627	Q562R1	actin, beta like 2	ACTBL2	345651	42	10|12|12	34	11.3	11|9|6	26	8.7	8	0	1.31	0.85	0.19	0.17
Q13627	P63267	actin, gamma 2, smooth muscle, enteric	ACTG2	72	41.9	17|21|23	61	20.3	19|19|14	52	17.3	9	0	1.17	0.88	0.21	0.19
Q13627	O96019	actin like 6A	ACTL6A	86	47.5	6|3|4	13	4.3	4|6|3	13	4.3	0	0	1	0.82	0	0
Q13627	Q09666	AHNAK nucleoprotein	AHNAK	79026	629.1	4|2|6	12	4	0|6|0	6	2	6	0.13	2	0.54	0.01	0.01
Q13627	P02768	albumin	ALB	213	69.4	8|8|6	22	7.3	8|7|6	21	7	1	0	1.05	0.85	0.01	0.01
Q13627	Q9UM73	ALK receptor tyrosine kinase	ALK	238	176.4	2|1|1	4	1.3	2|1|2	5	1.7	-1	0	0.8	0.79	-0.01	-0.01
Q13627	Q86V81	Aly/REF export factor	ALYREF	10189	26.9	4|1|4	9	3	2|4|3	9	3	0	0	1	0.8	0	0
Q13627	P07355	annexin A2	ANXA2	302	38.6	17|32|26	75	25	31|35|26	92	30.7	-17	0	0.82	0.89	-0.44	-0.39
Q13627	Q9NWB6	arginine and glutamate rich 1	ARGLU1	55082	33.2	8|6|6	20	6.7	5|5|4	14	4.7	6	0	1.43	0.81	0.18	0.16
Q13627	O14497	AT-rich interaction domain 1A	ARID1A	8289	242	13|11|9	33	11	8|10|11	29	9.7	4	0	1.14	0.87	0.02	0.01
Q13627	Q66PJ3	ADP ribosylation factor like GTPase 6 interacting protein 4	ARL6IP4	51329	44.9	5|6|5	16	5.3	5|5|5	15	5	1	0	1.07	0.84	0.02	0.02
Q13627	P25705	ATP synthase F1 subunit alpha	ATP5F1A	498	59.8	4|4|6	14	4.7	5|9|3	17	5.7	-3	0	0.82	0.85	-0.05	-0.04
Q13627	P36542	ATP synthase F1 subunit gamma	ATP5F1C	509	33	4|2|4	10	3.3	2|3|3	8	2.7	2	0	1.25	0.78	0.06	0.05
Q13627	Q8TDN6	BRX1, biogenesis of ribosomes	BRIX1	55299	41.4	2|2|1	5	1.7	4|4|3	11	3.7	-6	0	0.45	0.89	-0.14	-0.13
Q13627	Q9BU76	chromosome 1 open reading frame 35	C1orf35	79169	29.4	6|5|4	15	5	4|6|8	18	6	-3	0	0.83	0.89	-0.1	-0.09
Q13627	Q9BRJ6	chromosome 7 open reading frame 50	C7orf50	84310	22.1	5|5|2	12	4	1|5|2	8	2.7	4	0.01	1.5	0.72	0.18	0.16
Q13627	P27708	carbamoyl-phosphate synthetase 2, aspartate transcarbamylase, and dihydroorotase	CAD	790	243	3|3|2	8	2.7	1|3|1	5	1.7	3	0.03	1.6	0.7	0.01	0.01
Q13627	P62158	calmodulin 1	CALM1	801	16.8	1|1|2	4	1.3	0|1|1	2	0.7	2	0.07	2	0.6	0.12	0.11
Q13627	Q14444	cell cycle associated protein 1	CAPRIN1	4076	78.4	3|8|6	17	5.7	6|4|6	16	5.3	1	0	1.06	0.83	0.01	0.01
Q13627	P52907	capping actin protein of muscle Z-line alpha subunit 1	CAPZA1	829	32.9	5|5|9	19	6.3	6|7|5	18	6	1	0	1.06	0.83	0.03	0.03
Q13627	Q6NZI2	caveolae associated protein 1	CAVIN1	284119	43.5	0|3|1	4	1.3	1|2|0	3	1	1	0.09	1.33	0.59	0.02	0.02
Q13627	Q6PK04	coiled-coil domain containing 137	CCDC137	339230	33.2	3|3|4	10	3.3	3|4|3	10	3.3	0	0	1	0.82	0	0
Q13627	Q92674	centromere protein I	CENPI	2491	86.7	2|2|2	6	2	2|1|1	4	1.3	2	0.03	1.5	0.69	0.02	0.02
Q13627	P23528	cofilin 1	CFL1	1072	18.5	5|7|7	19	6.3	7|8|8	23	7.7	-4	0	0.83	0.89	-0.22	-0.19
Q13627	Q00610	clathrin heavy chain	CLTC	1213	191.6	14|16|15	45	15	3|12|5	20	6.7	25	0.01	2.25	0.76	0.13	0.12
Q13627	P31327	carbamoyl-phosphate synthase 1	CPS1	1373	164.9	3|3|1	7	2.3	6|15|8	29	9.7	-22	0	0.24	0.89	-0.13	-0.12
Q13627	Q10570	cleavage and polyadenylation specific factor 1	CPSF1	29894	160.9	2|3|1	6	2	2|2|4	8	2.7	-2	0	0.75	0.81	-0.01	-0.01
Q13627	Q9UKF6	cleavage and polyadenylation specific factor 3	CPSF3	51692	77.5	4|5|4	13	4.3	4|3|5	12	4	1	0	1.08	0.82	0.01	0.01
Q13627	O95639	cleavage and polyadenylation specific factor 4	CPSF4	10898	30.3	2|1|3	6	2	3|6|3	12	4	-6	0	0.5	0.89	-0.2	-0.18
Q13627	P21291	cysteine and glycine rich protein 1	CSRP1	1465	20.6	1|1|2	4	1.3	0|2|1	3	1	1	0.03	1.33	0.67	0.05	0.04
Q13627	P04080	cystatin B	CSTB	1476	11.1	4|4|6	14	4.7	5|9|8	22	7.3	-8	0	0.64	0.89	-0.72	-0.64
Q13627	Q14247	cortactin	CTTN	2017	61.6	1|1|2	4	1.3	0|0|0	0	0	4	0.3	13.33	0.33	0.06	0.06
Q13627	P61962	DDB1 and CUL4 associated factor 7	DCAF7	10238	38.9	16|18|14	48	16	0|1|0	1	0.3	47	1	48	0	1.21	1.08
Q13627	P81605	dermcidin	DCD	117159	11.3	3|2|2	7	2.3	2|2|3	7	2.3	0	0	1	0.8	0	0
Q13627	Q92499	DEAD-box helicase 1	DDX1	1653	82.4	4|4|2	10	3.3	3|5|2	10	3.3	0	0	1	0.81	0	0
Q13627	Q92841	DEAD-box helicase 17	DDX17	10521	80.3	6|10|10	26	8.7	4|12|6	22	7.3	4	0	1.18	0.85	0.05	0.04
Q13627	Q9NVP1	DEAD-box helicase 18	DDX18	8886	75.4	0|4|1	5	1.7	1|2|2	5	1.7	0	0.04	1	0.65	0	0
Q13627	Q9NR30	DExD-box helicase 21	DDX21	9188	87.3	7|7|3	17	5.7	8|5|7	20	6.7	-3	0	0.85	0.85	-0.03	-0.03
Q13627	Q9BUQ8	DEAD-box helicase 23	DDX23	9416	95.6	2|1|2	5	1.7	1|0|1	2	0.7	3	0.15	2.5	0.52	0.03	0.03
Q13627	O00571	DEAD-box helicase 3, X-linked	DDX3X	1654	73.2	2|4|6	12	4	4|5|6	15	5	-3	0	0.8	0.84	-0.04	-0.04
Q13627	P17844	DEAD-box helicase 5	DDX5	1655	69.1	1|2|3	6	2	2|1|1	4	1.3	2	0.04	1.5	0.65	0.03	0.03
Q13627	O43143	DEAH-box helicase 15	DHX15	1665	90.9	5|4|4	13	4.3	5|9|3	17	5.7	-4	0	0.76	0.89	-0.04	-0.04
Q13627	Q08211	DExH-box helicase 9	DHX9	1660	141	11|11|7	29	9.7	17|14|11	42	14	-13	0	0.69	0.89	-0.09	-0.08
Q13627	Q16555	dihydropyrimidinase like 2	DPYSL2	1808	62.3	5|5|2	12	4	4|3|6	13	4.3	-1	0	0.92	0.83	-0.02	-0.01
Q13627	Q14195	dihydropyrimidinase like 3	DPYSL3	1809	62	16|15|13	44	14.7	3|5|6	14	4.7	30	0.77	3.14	0.02	0.48	0.43
Q13627	P60981	destrin, actin depolymerizing factor	DSTN	11034	18.5	2|2|2	6	2	2|5|4	11	3.7	-5	0	0.55	0.89	-0.27	-0.24
Q13627	Q14204	dynein cytoplasmic 1 heavy chain 1	DYNC1H1	1778	532.4	4|3|4	11	3.7	3|2|1	6	2	5	0.03	1.83	0.66	0.01	0.01
Q13627	P63167	dynein light chain LC8-type 1	DYNLL1	8655	10.4	3|4|2	9	3	0|2|1	3	1	6	0.29	3	0.44	0.58	0.52
Q13627	Q13627	dual specificity tyrosine phosphorylation regulated kinase 1A	DYRK1A	1859	85.6	30|38|28	96	32	0|0|0	0	0	96	1	320	0	1.12	1
Q13627	P30084	enoyl-CoA hydratase, short chain 1	ECHS1	1892	31.4	24|20|22	66	22	26|22|28	76	25.3	-10	0	0.87	0.89	-0.32	-0.28
Q13627	P68104	eukaryotic translation elongation factor 1 alpha 1	EEF1A1	1915	50.1	18|21|22	61	20.3	23|22|19	64	21.3	-3	0	0.95	0.88	-0.06	-0.05
Q13627	P13639	eukaryotic translation elongation factor 2	EEF2	1938	95.3	1|4|4	9	3	1|5|1	7	2.3	2	0.01	1.29	0.72	0.02	0.02
Q13627	P20042	eukaryotic translation initiation factor 2 subunit beta	EIF2S2	8894	38.4	2|1|2	5	1.7	0|2|1	3	1	2	0.06	1.67	0.63	0.05	0.05
Q13627	P41091	eukaryotic translation initiation factor 2 subunit gamma	EIF2S3	1968	51.1	2|1|1	4	1.3	0|1|0	1	0.3	3	0.18	4	0.48	0.06	0.05
Q13627	O15371	eukaryotic translation initiation factor 3 subunit D	EIF3D	8664	64	2|1|1	4	1.3	0|0|0	0	0	4	0.3	13.33	0.33	0.06	0.06
Q13627	P60842	eukaryotic translation initiation factor 4A1	EIF4A1	1973	46.2	4|4|4	12	4	1|4|3	8	2.7	4	0	1.5	0.77	0.09	0.08
Q13627	Q15717	ELAV like RNA binding protein 1	ELAVL1	1994	36.1	1|2|2	5	1.7	1|1|1	3	1	2	0.06	1.67	0.63	0.06	0.05
Q13627	P06733	enolase 1	ENO1	2023	47.2	6|9|4	19	6.3	10|27|9	46	15.3	-27	0	0.41	0.89	-0.57	-0.51
Q13627	P11171	erythrocyte membrane protein band 4.1	EPB41	2035	97	2|2|1	5	1.7	1|0|0	1	0.3	4	0.36	5	0.23	0.04	0.04
Q13627	P58107	epiplakin 1	EPPK1	83481	555.6	21|20|29	70	23.3	2|1|0	3	1	67	1	23.33	0	0.12	0.11
Q13627	P07814	glutamyl-prolyl-tRNA synthetase	EPRS	2058	170.6	3|3|2	8	2.7	4|3|0	7	2.3	1	0	1.14	0.78	0.01	0.01
Q13627	P84090	ERH, mRNA splicing and mitosis factor	ERH	2079	12.3	2|2|1	5	1.7	2|3|4	9	3	-4	0	0.56	0.89	-0.33	-0.29
Q13627	Q01844	EWS RNA binding protein 1	EWSR1	2130	68.5	2|4|2	8	2.7	1|2|1	4	1.3	4	0.12	2	0.55	0.06	0.05
Q13627	Q9NZB2	family with sequence similarity 120A	FAM120A	23196	121.9	4|6|5	15	5	1|2|0	3	1	12	0.74	5	0.04	0.1	0.09
Q13627	Q5BKY9	family with sequence similarity 133 member B	FAM133B	257415	28.4	2|2|1	5	1.7	2|0|2	4	1.3	1	0.02	1.25	0.71	0.04	0.03
Q13627	P49327	fatty acid synthase	FASN	2194	273.4	19|21|16	56	18.7	10|12|5	27	9	29	0	2.07	0.78	0.11	0.09
Q13627	P62861	FAU, ubiquitin like and ribosomal protein S30 fusion	FAU	2197	6.6	9|7|8	24	8	7|9|7	23	7.7	1	0	1.04	0.86	0.15	0.13
Q13627	P22087	fibrillarin	FBL	2091	33.8	0|3|2	5	1.7	2|4|0	6	2	-1	0	0.83	0.76	-0.03	-0.03
Q13627	Q96AC1	fermitin family member 2	FERMT2	10979	77.9	2|1|1	4	1.3	0|2|0	2	0.7	2	0.09	2	0.57	0.03	0.02
Q13627	Q6UN15	factor interacting with PAPOLA and CPSF1	FIP1L1	81608	66.5	7|7|6	20	6.7	7|9|10	26	8.7	-6	0	0.77	0.89	-0.09	-0.08
Q13627	P21333	filamin A	FLNA	2316	280.7	66|61|78	205	68.3	44|53|43	140	46.7	65	0	1.46	0.88	0.23	0.21
Q13627	O75369	filamin B	FLNB	2317	278.2	7|9|14	30	10	3|5|3	11	3.7	19	0.37	2.73	0.22	0.07	0.06
Q13627	Q06787	fragile X mental retardation 1	FMR1	2332	71.2	6|6|2	14	4.7	6|2|3	11	3.7	3	0	1.27	0.79	0.04	0.04
Q13627	Q14331	FSHD region gene 1	FRG1	2483	29.2	6|5|7	18	6	4|6|6	16	5.3	2	0	1.12	0.83	0.07	0.06
Q13627	P51114	FMR1 autosomal homolog 1	FXR1	8087	69.7	42|50|35	127	42.3	40|46|42	128	42.7	-1	0	0.99	0.89	-0.01	-0.01
Q13627	P51116	FMR1 autosomal homolog 2	FXR2	9513	74.2	4|7|4	15	5	4|3|7	14	4.7	1	0	1.07	0.82	0.01	0.01
Q13627	Q13283	G3BP stress granule assembly factor 1	G3BP1	10146	52.2	2|1|1	4	1.3	0|3|1	4	1.3	0	0.01	1	0.73	0	0
Q13627	Q9UN86	G3BP stress granule assembly factor 2	G3BP2	9908	54.1	7|3|6	16	5.3	2|1|3	6	2	10	0.35	2.67	0.26	0.18	0.16
Q13627	P11413	glucose-6-phosphate dehydrogenase	G6PD	2539	59.3	3|2|2	7	2.3	5|7|5	17	5.7	-10	0	0.41	0.89	-0.17	-0.15
Q13627	P04406	glyceraldehyde-3-phosphate dehydrogenase	GAPDH	2597	36.1	3|3|4	10	3.3	3|11|2	16	5.3	-6	0	0.63	0.89	-0.17	-0.15
Q13627	Q8N9F7	glycerophosphodiester phosphodiesterase domain containing 1	GDPD1	284161	36.2	1|1|2	4	1.3	1|2|2	5	1.7	-1	0	0.8	0.79	-0.03	-0.02
Q13627	Q86VQ1	glucocorticoid induced 1	GLCCI1	113263	58	4|5|1	10	3.3	0|0|0	0	0	10	0.67	33.33	0.08	0.17	0.15
Q13627	Q5T3I0	G-patch domain containing 4	GPATCH4	54865	50.4	1|2|2	5	1.7	0|1|1	2	0.7	3	0.15	2.5	0.52	0.06	0.05
Q13627	P07305	H1 histone family member 0	H1F0	3005	20.9	2|5|3	10	3.3	1|1|2	4	1.3	6	0.24	2.5	0.46	0.29	0.26
Q13627	P0C0S5	H2A histone family member Z	H2AFZ	3015	13.6	2|3|5	10	3.3	6|2|3	11	3.7	-1	0	0.91	0.82	-0.07	-0.07
Q13627	Q02539	histone cluster 1 H1 family member a	HIST1H1A	3024	21.8	7|9|7	23	7.7	5|4|3	12	4	11	0.02	1.92	0.71	0.5	0.45
Q13627	P16401	histone cluster 1 H1 family member b	HIST1H1B	3009	22.6	10|10|9	29	9.7	8|7|6	21	7	8	0	1.38	0.85	0.35	0.32
Q13627	P16403	histone cluster 1 H1 family member c	HIST1H1C	3006	21.4	15|15|12	42	14	17|13|13	43	14.3	-1	0	0.98	0.88	-0.05	-0.04
Q13627	Q96KK5	histone cluster 1 H2A family member h	HIST1H2AH	85235	13.9	7|9|11	27	9	13|9|8	30	10	-3	0	0.9	0.87	-0.22	-0.19
Q13627	P06899	histone cluster 1 H2B family member j	HIST1H2BJ	8970	13.9	8|5|10	23	7.7	12|7|8	27	9	-4	0	0.85	0.87	-0.29	-0.26
Q13627	O60814	histone cluster 1 H2B family member k	HIST1H2BK	85236	13.9	6|8|10	24	8	12|8|9	29	9.7	-5	0	0.83	0.87	-0.36	-0.32
Q13627	P62805	histone cluster 1 H4 family member a	HIST1H4A	8359	11.4	5|8|9	22	7.3	16|8|6	30	10	-8	0	0.73	0.89	-0.7	-0.63
Q13627	Q8IUE6	histone cluster 2 H2A family member b	HIST2H2AB	317772	14	1|3|4	8	2.7	9|3|3	15	5	-7	0	0.53	0.89	-0.5	-0.45
Q13627	Q13151	heterogeneous nuclear ribonucleoprotein A0	HNRNPA0	10949	30.8	4|7|5	16	5.3	6|5|4	15	5	1	0	1.07	0.83	0.03	0.03
Q13627	P09651	heterogeneous nuclear ribonucleoprotein A1	HNRNPA1	3178	38.7	4|8|9	21	7	9|7|5	21	7	0	0	1	0.85	0	0
Q13627	P22626	heterogeneous nuclear ribonucleoprotein A2/B1	HNRNPA2B1	3181	37.4	5|5|7	17	5.7	14|12|5	31	10.3	-14	0	0.55	0.89	-0.37	-0.33
Q13627	P51991	heterogeneous nuclear ribonucleoprotein A3	HNRNPA3	220988	39.6	4|5|5	14	4.7	7|8|3	18	6	-4	0	0.78	0.89	-0.1	-0.09
Q13627	P07910	heterogeneous nuclear ribonucleoprotein C (C1/C2)	HNRNPC	3183	33.7	5|6|5	16	5.3	8|5|4	17	5.7	-1	0	0.94	0.85	-0.03	-0.03
Q13627	Q14103	heterogeneous nuclear ribonucleoprotein D	HNRNPD	3184	38.4	2|1|1	4	1.3	3|2|2	7	2.3	-3	0	0.57	0.89	-0.08	-0.07
Q13627	O14979	heterogeneous nuclear ribonucleoprotein D like	HNRNPDL	9987	46.4	2|1|1	4	1.3	1|1|2	4	1.3	0	0.01	1	0.74	0	0
Q13627	P52597	heterogeneous nuclear ribonucleoprotein F	HNRNPF	3185	45.7	3|4|3	10	3.3	2|3|2	7	2.3	3	0.01	1.43	0.76	0.07	0.06
Q13627	P31943	heterogeneous nuclear ribonucleoprotein H1	HNRNPH1	3187	49.2	4|10|9	23	7.7	7|8|5	20	6.7	3	0	1.15	0.84	0.06	0.05
Q13627	P55795	heterogeneous nuclear ribonucleoprotein H2	HNRNPH2	3188	49.3	0|4|4	8	2.7	4|3|1	8	2.7	0	0	1	0.78	0	0
Q13627	P61978	heterogeneous nuclear ribonucleoprotein K	HNRNPK	3190	51	41|42|40	123	41	43|34|33	110	36.7	13	0	1.12	0.89	0.26	0.23
Q13627	P14866	heterogeneous nuclear ribonucleoprotein L	HNRNPL	3191	64.1	29|25|30	84	28	32|29|24	85	28.3	-1	0	0.99	0.89	-0.02	-0.01
Q13627	P52272	heterogeneous nuclear ribonucleoprotein M	HNRNPM	4670	77.5	11|7|10	28	9.3	6|5|4	15	5	13	0.01	1.87	0.75	0.17	0.15
Q13627	O43390	heterogeneous nuclear ribonucleoprotein R	HNRNPR	10236	70.9	24|24|25	73	24.3	23|22|24	69	23	4	0	1.06	0.88	0.06	0.05
Q13627	Q00839	heterogeneous nuclear ribonucleoprotein U	HNRNPU	3192	90.6	17|24|18	59	19.7	17|13|19	49	16.3	10	0	1.2	0.87	0.11	0.1
Q13627	Q9BUJ2	heterogeneous nuclear ribonucleoprotein U like 1	HNRNPUL1	11100	95.7	2|1|1	4	1.3	1|1|1	3	1	1	0.03	1.33	0.67	0.01	0.01
Q13627	Q1KMD3	heterogeneous nuclear ribonucleoprotein U like 2	HNRNPUL2	221092	85.1	3|2|4	9	3	1|3|2	6	2	3	0.02	1.5	0.71	0.04	0.03
Q13627	Q5SSJ5	heterochromatin protein 1 binding protein 3	HP1BP3	50809	61.2	2|2|0	4	1.3	5|1|1	7	2.3	-3	0	0.57	0.89	-0.05	-0.04
Q13627	Q86YZ3	hornerin	HRNR	388697	282.4	3|1|3	7	2.3	0|0|0	0	0	7	0.66	23.33	0.1	0.02	0.02
Q13627	P07900	heat shock protein 90 alpha family class A member 1	HSP90AA1	3320	84.7	6|8|6	20	6.7	11|13|8	32	10.7	-12	0	0.63	0.89	-0.14	-0.13
Q13627	P08238	heat shock protein 90 alpha family class B member 1	HSP90AB1	3326	83.3	9|11|11	31	10.3	11|16|9	36	12	-5	0	0.86	0.89	-0.06	-0.05
Q13627	Q58FF6	heat shock protein 90 alpha family class B member 4, pseudogene	HSP90AB4P	664618	58.3	3|4|3	10	3.3	2|3|0	5	1.7	5	0.07	2	0.62	0.09	0.08
Q13627	P0DMV8	heat shock protein family A (Hsp70) member 1A	HSPA1A	3303	70.1	6|10|5	21	7	5|10|9	24	8	-3	0	0.88	0.86	-0.04	-0.04
Q13627	P11021	heat shock protein family A (Hsp70) member 5	HSPA5	3309	72.3	17|16|17	50	16.7	12|14|12	38	12.7	12	0	1.32	0.87	0.17	0.15
Q13627	P11142	heat shock protein family A (Hsp70) member 8	HSPA8	3312	70.9	20|21|19	60	20	17|26|18	61	20.3	-1	0	0.98	0.88	-0.01	-0.01
Q13627	P38646	heat shock protein family A (Hsp70) member 9	HSPA9	3313	73.7	16|10|14	40	13.3	13|18|14	45	15	-5	0	0.89	0.88	-0.07	-0.06
Q13627	P10809	heat shock protein family D (Hsp60) member 1	HSPD1	3329	61.1	7|3|8	18	6	10|21|9	40	13.3	-22	0	0.45	0.89	-0.36	-0.32
Q13627	Q9NZI8	insulin like growth factor 2 mRNA binding protein 1	IGF2BP1	10642	63.5	5|6|4	15	5	3|4|2	9	3	6	0.01	1.67	0.74	0.09	0.08
Q13627	O00425	insulin like growth factor 2 mRNA binding protein 3	IGF2BP3	10643	63.7	7|7|8	22	7.3	3|4|4	11	3.7	11	0.02	2	0.71	0.17	0.15
Q13627	Q70UQ0	IKBKB interacting protein	IKBIP	121457	39.3	4|3|4	11	3.7	0|0|0	0	0	11	0.99	36.67	0	0.28	0.25
Q13627	Q12905	interleukin enhancer binding factor 2	ILF2	3608	43.1	2|3|3	8	2.7	4|2|2	8	2.7	0	0	1	0.81	0	0
Q13627	Q12906	interleukin enhancer binding factor 3	ILF3	3609	95.3	4|7|6	17	5.7	5|1|4	10	3.3	7	0.01	1.7	0.73	0.07	0.07
Q13627	P46940	IQ motif containing GTPase activating protein 1	IQGAP1	8826	189.3	4|3|4	11	3.7	2|2|1	5	1.7	6	0.09	2.2	0.56	0.03	0.03
Q13627	Q07666	KH RNA binding domain containing, signal transduction associated 1	KHDRBS1	10657	48.2	4|7|9	20	6.7	3|4|4	11	3.7	9	0.04	1.82	0.65	0.19	0.17
Q13627	O00139	kinesin family member 2A	KIF2A	3796	80	3|1|1	5	1.7	0|0|1	1	0.3	4	0.3	5	0.32	0.05	0.04
Q13627	P00338	lactate dehydrogenase A	LDHA	3939	36.7	21|22|17	60	20	14|16|15	45	15	15	0	1.33	0.87	0.41	0.37
Q13627	P07195	lactate dehydrogenase B	LDHB	3945	36.6	11|8|5	24	8	8|11|7	26	8.7	-2	0	0.92	0.86	-0.05	-0.05
Q13627	P02545	lamin A/C	LMNA	4000	74.1	6|3|6	15	5	1|8|3	12	4	3	0	1.25	0.81	0.04	0.04
Q13627	P50851	LPS responsive beige-like anchor protein	LRBA	987	319.1	1|2|1	4	1.3	2|0|1	3	1	1	0.03	1.33	0.67	0	0
Q13627	Q9Y383	LUC7 like 2, pre-mRNA splicing factor	LUC7L2	51631	46.5	6|10|5	21	7	7|4|4	15	5	6	0	1.4	0.79	0.13	0.12
Q13627	P27816	microtubule associated protein 4	MAP4	4134	121	0|2|2	4	1.3	1|2|0	3	1	1	0.06	1.33	0.63	0.01	0.01
Q13627	Q3KQU3	MAP7 domain containing 1	MAP7D1	55700	92.8	13|14|8	35	11.7	8|7|8	23	7.7	12	0	1.52	0.82	0.13	0.12
Q13627	P43243	matrin 3	MATR3	9782	94.6	20|23|20	63	21	17|20|14	51	17	12	0	1.24	0.88	0.13	0.11
Q13627	O00470	Meis homeobox 1	MEIS1	4211	43	3|0|3	6	2	2|7|4	13	4.3	-7	0	0.46	0.89	-0.16	-0.15
Q13627	P14174	macrophage migration inhibitory factor	MIF	4282	12.5	4|4|3	11	3.7	4|4|4	12	4	-1	0	0.92	0.89	-0.08	-0.07
Q13627	P52815	mitochondrial ribosomal protein L12	MRPL12	6182	21.3	2|1|2	5	1.7	1|3|1	5	1.7	0	0.01	1	0.76	0	0
Q13627	Q92552	mitochondrial ribosomal protein S27	MRPS27	23107	47.6	1|2|2	5	1.7	1|1|1	3	1	2	0.06	1.67	0.63	0.04	0.04
Q13627	Q9UKD2	MRT4 homolog, ribosome maturation factor	MRTO4	51154	27.6	1|2|1	4	1.3	1|2|1	4	1.3	0	0.01	1	0.74	0	0
Q13627	Q2TAK8	melanoma associated antigen (mutated) 1	MUM1	84939	78.6	1|2|1	4	1.3	2|2|2	6	2	-2	0	0.67	0.89	-0.03	-0.02
Q13627	Q9BQG0	MYB binding protein 1a	MYBBP1A	10514	148.9	0|9|2	11	3.7	3|5|2	10	3.3	1	0.09	1.1	0.57	0.01	0.01
Q13627	P35580	myosin heavy chain 10	MYH10	4628	229	10|7|27	44	14.7	2|0|0	2	0.7	42	0.98	22	0	0.18	0.16
Q13627	P35749	myosin heavy chain 11	MYH11	4629	227.3	10|7|15	32	10.7	0|1|1	2	0.7	30	1	16	0	0.13	0.12
Q13627	P35579	myosin heavy chain 9	MYH9	4627	226.5	103|74|160	337	112.3	20|3|3	26	8.7	311	1	12.96	0	1.37	1.23
Q13627	P19105	myosin light chain 12A	MYL12A	10627	19.8	9|4|12	25	8.3	0|0|0	0	0	25	1	83.33	0	1.26	1.13
Q13627	P60660	myosin light chain 6	MYL6	4637	16.9	10|7|13	30	10	1|0|0	1	0.3	29	1	30	0	1.71	1.53
Q13627	Q9NZQ3	NCK interacting protein with SH3 domain	NCKIPSD	51517	79	4|6|4	14	4.7	1|1|3	5	1.7	9	0.29	2.8	0.44	0.11	0.1
Q13627	P19338	nucleolin	NCL	4691	76.6	33|28|25	86	28.7	38|33|29	100	33.3	-14	0	0.86	0.89	-0.18	-0.16
Q13627	P06748	nucleophosmin 1	NPM1	4869	32.6	1|3|2	6	2	4|6|4	14	4.7	-8	0	0.43	0.89	-0.25	-0.22
Q13627	O75694	nucleoporin 155	NUP155	9631	155.2	0|3|2	5	1.7	3|2|1	6	2	-1	0	0.83	0.77	-0.01	-0.01
Q13627	Q8NFH5	nucleoporin 35	NUP35	129401	34.8	14|21|16	51	17	27|27|34	88	29.3	-37	0	0.58	0.89	-1.06	-0.95
Q13627	Q8N543	2-oxoglutarate and iron dependent oxygenase domain containing 1	OGFOD1	55239	63.2	2|3|1	6	2	0|1|1	2	0.7	4	0.24	3	0.45	0.06	0.06
Q13627	Q9BXB4	oxysterol binding protein like 11	OSBPL11	114885	83.6	11|11|7	29	9.7	13|10|13	36	12	-7	0	0.81	0.89	-0.08	-0.07
Q13627	Q96SU4	oxysterol binding protein like 9	OSBPL9	114883	83.2	6|7|3	16	5.3	6|5|6	17	5.7	-1	0	0.94	0.85	-0.01	-0.01
Q13627	O15547	purinergic receptor P2X 6	P2RX6	9127	48.8	2|1|2	5	1.7	0|0|1	1	0.3	4	0.36	5	0.23	0.08	0.07
Q13627	P11940	poly(A) binding protein cytoplasmic 1	PABPC1	26986	70.7	32|37|28	97	32.3	23|28|26	77	25.7	20	0	1.26	0.88	0.28	0.25
Q13627	Q13310	poly(A) binding protein cytoplasmic 4	PABPC4	8761	70.8	15|17|13	45	15	12|13|14	39	13	6	0	1.15	0.87	0.08	0.08
Q13627	Q8WX93	palladin, cytoskeletal associated protein	PALLD	23022	150.6	3|3|1	7	2.3	2|0|1	3	1	4	0.17	2.33	0.51	0.03	0.02
Q13627	Q99497	Parkinsonism associated deglycase	PARK7	11315	19.9	3|6|7	16	5.3	4|4|3	11	3.7	5	0	1.45	0.77	0.25	0.22
Q13627	P40424	PBX homeobox 1	PBX1	5087	46.6	4|3|2	9	3	3|1|1	5	1.7	4	0.06	1.8	0.64	0.09	0.08
Q13627	Q15365	poly(rC) binding protein 1	PCBP1	5093	37.5	6|8|5	19	6.3	9|6|6	21	7	-2	0	0.9	0.86	-0.05	-0.05
Q13627	Q15366	poly(rC) binding protein 2	PCBP2	5094	38.6	6|7|7	20	6.7	9|6|5	20	6.7	0	0	1	0.85	0	0
Q13627	O60825	6-phosphofructo-2-kinase/fructose-2,6-biphosphatase 2	PFKFB2	5208	58.5	2|3|2	7	2.3	4|3|4	11	3.7	-4	0	0.64	0.89	-0.07	-0.06
Q13627	Q01813	phosphofructokinase, platelet	PFKP	5214	85.6	2|1|1	4	1.3	0|1|0	1	0.3	3	0.18	4	0.48	0.04	0.03
Q13627	P14618	pyruvate kinase M1/2	PKM	5315	57.9	6|7|11	24	8	1|12|1	14	4.7	10	0.01	1.71	0.73	0.17	0.15
Q13627	Q15149	plectin	PLEC	5339	531.8	43|28|60	131	43.7	7|2|0	9	3	122	1	14.56	0	0.23	0.2
Q13627	P62937	peptidylprolyl isomerase A	PPIA	5478	18	5|12|7	24	8	9|9|9	27	9	-3	0	0.89	0.86	-0.17	-0.15
Q13627	P23284	peptidylprolyl isomerase B	PPIB	5479	23.7	5|4|6	15	5	2|2|2	6	2	9	0.19	2.5	0.47	0.38	0.34
Q13627	Q06830	peroxiredoxin 1	PRDX1	5052	22.1	19|25|23	67	22.3	23|22|18	63	21	4	0	1.06	0.88	0.18	0.16
Q13627	P32119	peroxiredoxin 2	PRDX2	7001	21.9	4|7|5	16	5.3	8|6|11	25	8.3	-9	0	0.64	0.89	-0.41	-0.37
Q13627	P78527	protein kinase, DNA-activated, catalytic polypeptide	PRKDC	5591	469.1	4|2|2	8	2.7	6|7|1	14	4.7	-6	0	0.57	0.89	-0.01	-0.01
Q13627	Q9Y520	proline rich coiled-coil 2C	PRRC2C	23215	316.9	65|84|60	209	69.7	59|56|65	180	60	29	0	1.16	0.89	0.09	0.08
Q13627	P26599	polypyrimidine tract binding protein 1	PTBP1	5725	57.2	4|6|6	16	5.3	7|7|4	18	6	-2	0	0.89	0.89	-0.03	-0.03
Q13627	P63244	receptor for activated C kinase 1	RACK1	10399	35.1	1|4|4	9	3	1|5|3	9	3	0	0	1	0.8	0	0
Q13627	P62826	RAN, member RAS oncogene family	RAN	5901	24.4	3|3|2	8	2.7	1|3|2	6	2	2	0.01	1.33	0.76	0.08	0.07
Q13627	Q96PK6	RNA binding motif protein 14	RBM14	10432	69.5	2|1|3	6	2	0|0|0	0	0	6	0.63	20	0.14	0.09	0.08
Q13627	Q14498	RNA binding motif protein 39	RBM39	9584	59.4	4|9|6	19	6.3	4|7|4	15	5	4	0	1.27	0.81	0.07	0.06
Q13627	P38159	RNA binding motif protein, X-linked	RBMX	27316	42.3	5|8|8	21	7	7|7|10	24	8	-3	0	0.88	0.89	-0.07	-0.06
Q13627	Q8NCN4	ring finger protein 169	RNF169	254225	77.2	8|7|10	25	8.3	0|0|0	0	0	25	1	83.33	0	0.32	0.29
Q13627	Q8TA86	RP9, pre-mRNA splicing factor	RP9	6100	26.1	3|4|4	11	3.7	2|3|2	7	2.3	4	0.01	1.57	0.73	0.15	0.14
Q13627	P27635	ribosomal protein L10	RPL10	6134	24.6	11|9|7	27	9	4|5|6	15	5	12	0.01	1.8	0.76	0.49	0.44
Q13627	P62906	ribosomal protein L10a	RPL10A	4736	24.8	16|21|19	56	18.7	16|11|13	40	13.3	16	0	1.4	0.87	0.64	0.58
Q13627	P62913	ribosomal protein L11	RPL11	6135	20.3	5|4|5	14	4.7	5|5|5	15	5	-1	0	0.93	0.89	-0.05	-0.04
Q13627	P30050	ribosomal protein L12	RPL12	6136	17.8	7|9|5	21	7	5|5|4	14	4.7	7	0	1.5	0.79	0.39	0.35
Q13627	P26373	ribosomal protein L13	RPL13	6137	24.3	9|11|8	28	9.3	6|9|10	25	8.3	3	0	1.12	0.86	0.12	0.11
Q13627	P40429	ribosomal protein L13a	RPL13A	23521	23.6	8|6|6	20	6.7	4|5|4	13	4.3	7	0	1.54	0.8	0.3	0.27
Q13627	P50914	ribosomal protein L14	RPL14	9045	23.4	2|6|2	10	3.3	3|3|2	8	2.7	2	0.02	1.25	0.7	0.09	0.08
Q13627	P61313	ribosomal protein L15	RPL15	6138	24.1	8|10|6	24	8	8|10|8	26	8.7	-2	0	0.92	0.87	-0.08	-0.07
Q13627	P18621	ribosomal protein L17	RPL17	6139	21.4	14|16|12	42	14	11|10|10	31	10.3	11	0	1.35	0.86	0.51	0.46
Q13627	Q07020	ribosomal protein L18	RPL18	6141	21.6	8|10|10	28	9.3	9|8|9	26	8.7	2	0	1.08	0.87	0.09	0.08
Q13627	Q02543	ribosomal protein L18a	RPL18A	6142	20.8	7|5|8	20	6.7	10|10|6	26	8.7	-6	0	0.77	0.89	-0.29	-0.26
Q13627	P84098	ribosomal protein L19	RPL19	6143	23.5	5|6|3	14	4.7	5|6|4	15	5	-1	0	0.93	0.84	-0.04	-0.04
Q13627	P46778	ribosomal protein L21	RPL21	6144	18.6	11|16|10	37	12.3	10|11|10	31	10.3	6	0	1.19	0.86	0.32	0.29
Q13627	P35268	ribosomal protein L22	RPL22	6146	14.8	11|10|11	32	10.7	10|13|8	31	10.3	1	0	1.03	0.87	0.07	0.06
Q13627	P62829	ribosomal protein L23	RPL23	9349	14.9	5|9|5	19	6.3	5|5|4	14	4.7	5	0	1.36	0.8	0.34	0.3
Q13627	P62750	ribosomal protein L23a	RPL23A	6147	17.7	7|17|11	35	11.7	11|10|11	32	10.7	3	0	1.09	0.86	0.17	0.15
Q13627	P83731	ribosomal protein L24	RPL24	6152	17.8	7|5|5	17	5.7	6|4|3	13	4.3	4	0	1.31	0.81	0.22	0.2
Q13627	P61254	ribosomal protein L26	RPL26	6154	17.3	10|9|8	27	9	5|7|8	20	6.7	7	0	1.35	0.84	0.41	0.36
Q13627	Q9UNX3	ribosomal protein L26 like 1	RPL26L1	51121	17.3	8|8|6	22	7.3	4|6|6	16	5.3	6	0	1.38	0.82	0.35	0.31
Q13627	P61353	ribosomal protein L27	RPL27	6155	15.8	4|9|6	19	6.3	4|4|4	12	4	7	0.01	1.58	0.72	0.44	0.4
Q13627	P46776	ribosomal protein L27a	RPL27A	6157	16.6	3|5|4	12	4	4|3|5	12	4	0	0	1	0.82	0	0
Q13627	P46779	ribosomal protein L28	RPL28	6158	15.7	5|6|5	16	5.3	4|4|4	12	4	4	0	1.33	0.81	0.25	0.23
Q13627	P39023	ribosomal protein L3	RPL3	6122	46.1	21|20|15	56	18.7	18|18|17	53	17.7	3	0	1.06	0.88	0.07	0.06
Q13627	P62888	ribosomal protein L30	RPL30	6156	12.8	8|8|7	23	7.7	6|10|7	23	7.7	0	0	1	0.86	0	0
Q13627	P62899	ribosomal protein L31	RPL31	6160	14.5	4|6|4	14	4.7	5|6|4	15	5	-1	0	0.93	0.84	-0.07	-0.06
Q13627	P62910	ribosomal protein L32	RPL32	6161	15.9	5|8|5	18	6	6|3|5	14	4.7	4	0	1.29	0.81	0.25	0.23
Q13627	P49207	ribosomal protein L34	RPL34	6164	13.3	2|4|1	7	2.3	2|3|2	7	2.3	0	0	1	0.77	0	0
Q13627	P42766	ribosomal protein L35	RPL35	11224	14.6	4|9|4	17	5.7	4|4|3	11	3.7	6	0.04	1.55	0.66	0.41	0.37
Q13627	P18077	ribosomal protein L35a	RPL35A	6165	12.5	4|4|2	10	3.3	2|6|1	9	3	1	0	1.11	0.8	0.08	0.07
Q13627	Q9Y3U8	ribosomal protein L36	RPL36	25873	12.3	5|5|3	13	4.3	1|1|2	4	1.3	9	0.42	3.25	0.2	0.73	0.66
Q13627	P83881	ribosomal protein L36a	RPL36A	6173	12.4	2|4|3	9	3	3|4|4	11	3.7	-2	0	0.82	0.83	-0.16	-0.14
Q13627	Q969Q0	ribosomal protein L36a like	RPL36AL	6166	12.5	2|4|3	9	3	2|3|2	7	2.3	2	0.01	1.29	0.76	0.16	0.14
Q13627	P61513	ribosomal protein L37a	RPL37A	6168	10.3	9|9|9	27	9	8|9|8	25	8.3	2	0	1.08	0.87	0.19	0.17
Q13627	P63173	ribosomal protein L38	RPL38	6169	8.2	3|4|4	11	3.7	3|3|3	9	3	2	0	1.22	0.8	0.24	0.22
Q13627	P62891	ribosomal protein L39	RPL39	6170	6.4	5|5|3	13	4.3	1|3|3	7	2.3	6	0.04	1.86	0.66	0.94	0.84
Q13627	P36578	ribosomal protein L4	RPL4	6124	47.7	28|27|29	84	28	23|22|22	67	22.3	17	0	1.25	0.88	0.36	0.32
Q13627	P46777	ribosomal protein L5	RPL5	6125	34.4	0|5|0	5	1.7	0|0|0	0	0	5	0.33	16.67	0.27	0.15	0.13
Q13627	Q02878	ribosomal protein L6	RPL6	6128	32.7	9|14|8	31	10.3	9|10|9	28	9.3	3	0	1.11	0.86	0.09	0.08
Q13627	P18124	ribosomal protein L7	RPL7	6129	29.2	11|19|7	37	12.3	7|10|6	23	7.7	14	0.03	1.61	0.67	0.48	0.43
Q13627	P62424	ribosomal protein L7a	RPL7A	6130	30	15|21|11	47	15.7	12|9|12	33	11	14	0	1.42	0.84	0.47	0.42
Q13627	P62917	ribosomal protein L8	RPL8	6132	28	12|16|10	38	12.7	10|10|8	28	9.3	10	0	1.36	0.85	0.36	0.32
Q13627	P32969	ribosomal protein L9	RPL9	6133	21.9	5|9|4	18	6	4|3|4	11	3.7	7	0.04	1.64	0.66	0.32	0.29
Q13627	P05388	ribosomal protein lateral stalk subunit P0	RPLP0	6175	34.3	14|11|12	37	12.3	13|10|11	34	11.3	3	0	1.09	0.87	0.09	0.08
Q13627	P05386	ribosomal protein lateral stalk subunit P1	RPLP1	6176	11.5	3|6|3	12	4	2|2|3	7	2.3	5	0.06	1.71	0.62	0.43	0.39
Q13627	P05387	ribosomal protein lateral stalk subunit P2	RPLP2	6181	11.7	12|14|10	36	12	9|10|9	28	9.3	8	0	1.29	0.86	0.69	0.61
Q13627	P62280	ribosomal protein S11	RPS11	6205	18.4	8|13|11	32	10.7	8|9|9	26	8.7	6	0	1.23	0.85	0.33	0.29
Q13627	P25398	ribosomal protein S12	RPS12	6206	14.5	7|10|8	25	8.3	5|7|7	19	6.3	6	0	1.32	0.83	0.41	0.37
Q13627	P62277	ribosomal protein S13	RPS13	6207	17.2	5|7|3	15	5	6|6|4	16	5.3	-1	0	0.94	0.84	-0.06	-0.05
Q13627	P62263	ribosomal protein S14	RPS14	6208	16.3	5|5|6	16	5.3	5|7|6	18	6	-2	0	0.89	0.89	-0.12	-0.11
Q13627	P62841	ribosomal protein S15	RPS15	6209	17	4|10|11	25	8.3	8|10|7	25	8.3	0	0	1	0.86	0	0
Q13627	P62244	ribosomal protein S15a	RPS15A	6210	14.8	11|11|8	30	10	8|6|7	21	7	9	0	1.43	0.83	0.61	0.54
Q13627	P62249	ribosomal protein S16	RPS16	6217	16.4	6|8|3	17	5.7	2|5|6	13	4.3	4	0	1.31	0.8	0.24	0.22
Q13627	P08708	ribosomal protein S17	RPS17	6218	15.6	13|16|12	41	13.7	10|11|11	32	10.7	9	0	1.28	0.86	0.58	0.52
Q13627	P62269	ribosomal protein S18	RPS18	6222	17.7	12|16|12	40	13.3	11|10|13	34	11.3	6	0	1.18	0.87	0.34	0.3
Q13627	P39019	ribosomal protein S19	RPS19	6223	16.1	13|10|11	34	11.3	12|9|10	31	10.3	3	0	1.1	0.87	0.19	0.17
Q13627	P15880	ribosomal protein S2	RPS2	6187	31.3	11|20|14	45	15	12|13|11	36	12	9	0	1.25	0.86	0.29	0.26
Q13627	P60866	ribosomal protein S20	RPS20	6224	13.4	5|4|4	13	4.3	2|5|4	11	3.7	2	0	1.18	0.81	0.15	0.13
Q13627	P62266	ribosomal protein S23	RPS23	6228	15.8	5|6|8	19	6.3	5|4|4	13	4.3	6	0	1.46	0.8	0.38	0.34
Q13627	P62847	ribosomal protein S24	RPS24	6229	15.4	6|7|5	18	6	5|6|4	15	5	3	0	1.2	0.83	0.19	0.17
Q13627	P62851	ribosomal protein S25	RPS25	6230	13.7	17|16|20	53	17.7	16|15|14	45	15	8	0	1.18	0.87	0.58	0.52
Q13627	P42677	ribosomal protein S27	RPS27	6232	9.5	5|4|3	12	4	1|4|3	8	2.7	4	0.01	1.5	0.75	0.42	0.38
Q13627	P62979	ribosomal protein S27a	RPS27A	6233	18	1|2|1	4	1.3	5|4|2	11	3.7	-7	0	0.36	0.89	-0.39	-0.35
Q13627	Q71UM5	ribosomal protein S27 like	RPS27L	51065	9.5	5|3|3	11	3.7	2|4|3	9	3	2	0	1.22	0.79	0.21	0.19
Q13627	P62273	ribosomal protein S29	RPS29	6235	6.7	1|1|3	5	1.7	2|2|2	6	2	-1	0	0.83	0.77	-0.15	-0.13
Q13627	P23396	ribosomal protein S3	RPS3	6188	26.7	17|17|16	50	16.7	17|21|16	54	18	-4	0	0.93	0.89	-0.15	-0.13
Q13627	P61247	ribosomal protein S3A	RPS3A	6189	29.9	31|28|37	96	32	28|31|28	87	29	9	0	1.1	0.88	0.3	0.27
Q13627	P62701	ribosomal protein S4, X-linked	RPS4X	6191	29.6	17|26|17	60	20	16|16|14	46	15.3	14	0	1.3	0.87	0.47	0.42
Q13627	P46782	ribosomal protein S5	RPS5	6193	22.9	3|2|3	8	2.7	1|2|1	4	1.3	4	0.08	2	0.59	0.17	0.16
Q13627	P62753	ribosomal protein S6	RPS6	6194	28.7	9|11|7	27	9	7|7|6	20	6.7	7	0	1.35	0.83	0.24	0.22
Q13627	P62081	ribosomal protein S7	RPS7	6201	22.1	10|10|10	30	10	7|8|6	21	7	9	0	1.43	0.84	0.41	0.36
Q13627	P62241	ribosomal protein S8	RPS8	6202	24.2	21|17|19	57	19	21|16|18	55	18.3	2	0	1.04	0.88	0.08	0.07
Q13627	P46781	ribosomal protein S9	RPS9	6203	22.6	12|14|10	36	12	8|8|9	25	8.3	11	0	1.44	0.84	0.49	0.43
Q13627	Q14684	ribosomal RNA processing 1B	RRP1B	23076	84.4	2|1|3	6	2	2|1|3	6	2	0	0	1	0.77	0	0
Q13627	Q92736	ryanodine receptor 2	RYR2	6262	564.6	2|1|1	4	1.3	1|1|2	4	1.3	0	0.01	1	0.74	0	0
Q13627	P26447	S100 calcium binding protein A4	S100A4	6275	11.7	3|1|1	5	1.7	3|6|2	11	3.7	-6	0	0.45	0.89	-0.51	-0.46
Q13627	P31040	succinate dehydrogenase complex flavoprotein subunit A	SDHA	6389	72.7	2|2|3	7	2.3	3|5|3	11	3.7	-4	0	0.64	0.89	-0.06	-0.05
Q13627	O15027	SEC16 homolog A, endoplasmic reticulum export factor	SEC16A	9919	233.5	0|2|3	5	1.7	0|0|0	0	0	5	0.63	16.67	0.14	0.02	0.02
Q13627	Q8NC51	SERPINE1 mRNA binding protein 1	SERBP1	26135	45	4|2|3	9	3	10|7|7	24	8	-15	0	0.38	0.89	-0.33	-0.3
Q13627	P50454	serpin family H member 1	SERPINH1	871	46.4	2|1|3	6	2	0|1|0	1	0.3	5	0.49	6	0.18	0.11	0.1
Q13627	P05141	solute carrier family 25 member 5	SLC25A5	292	32.9	1|3|3	7	2.3	6|4|4	14	4.7	-7	0	0.5	0.89	-0.21	-0.19
Q13627	P51531	SWI/SNF related, matrix associated, actin dependent regulator of chromatin, subfamily a, member 2	SMARCA2	6595	181.3	5|4|5	14	4.7	6|6|4	16	5.3	-2	0	0.88	0.89	-0.01	-0.01
Q13627	P51532	SWI/SNF related, matrix associated, actin dependent regulator of chromatin, subfamily a, member 4	SMARCA4	6597	184.6	3|3|5	11	3.7	6|5|4	15	5	-4	0	0.73	0.89	-0.02	-0.02
Q13627	Q92922	SWI/SNF related, matrix associated, actin dependent regulator of chromatin subfamily c member 1	SMARCC1	6599	122.9	21|14|16	51	17	16|17|18	51	17	0	0	1	0.88	0	0
Q13627	Q8TAQ2	SWI/SNF related, matrix associated, actin dependent regulator of chromatin subfamily c member 2	SMARCC2	6601	132.9	11|7|9	27	9	10|8|8	26	8.7	1	0	1.04	0.86	0.01	0.01
Q13627	Q92925	SWI/SNF related, matrix associated, actin dependent regulator of chromatin, subfamily d, member 2	SMARCD2	6603	58.9	1|2|2	5	1.7	3|2|3	8	2.7	-3	0	0.63	0.89	-0.05	-0.05
Q13627	Q6STE5	SWI/SNF related, matrix associated, actin dependent regulator of chromatin, subfamily d, member 3	SMARCD3	6604	55	1|3|1	5	1.7	3|2|1	6	2	-1	0	0.83	0.77	-0.02	-0.02
Q13627	Q969G3	SWI/SNF related, matrix associated, actin dependent regulator of chromatin, subfamily e, member 1	SMARCE1	6605	46.6	10|10|8	28	9.3	4|11|7	22	7.3	6	0	1.27	0.85	0.13	0.11
Q13627	Q8TAD8	Smad nuclear interacting protein 1	SNIP1	79753	45.8	1|2|2	5	1.7	0|1|1	2	0.7	3	0.15	2.5	0.52	0.07	0.06
Q13627	P62318	small nuclear ribonucleoprotein D3 polypeptide	SNRPD3	6634	13.9	1|3|1	5	1.7	2|2|1	5	1.7	0	0.01	1	0.73	0	0
Q13627	Q5M775	sperm antigen with calponin homology and coiled-coil domains 1	SPECC1	92521	118.6	7|9|10	26	8.7	9|9|10	28	9.3	-2	0	0.93	0.87	-0.02	-0.02
Q13627	P37108	signal recognition particle 14	SRP14	6727	14.6	2|4|3	9	3	1|1|2	4	1.3	5	0.14	2.25	0.53	0.34	0.31
Q13627	O76094	signal recognition particle 72	SRP72	6731	74.6	3|5|3	11	3.7	2|1|0	3	1	8	0.43	3.67	0.19	0.11	0.1
Q13627	P49458	signal recognition particle 9	SRP9	6726	10.1	1|1|2	4	1.3	1|1|1	3	1	1	0.03	1.33	0.67	0.1	0.09
Q13627	Q9UQ35	serine/arginine repetitive matrix 2	SRRM2	23524	299.6	2|2|2	6	2	1|4|4	9	3	-3	0	0.67	0.89	-0.01	-0.01
Q13627	P84103	serine and arginine rich splicing factor 3	SRSF3	6428	19.3	2|3|2	7	2.3	2|2|2	6	2	1	0	1.17	0.77	0.05	0.05
Q13627	Q13188	serine/threonine kinase 3	STK3	6788	56.3	8|13|13	34	11.3	9|16|14	39	13	-5	0	0.87	0.89	-0.09	-0.08
Q13627	Q13043	serine/threonine kinase 4	STK4	6789	55.6	31|28|26	85	28.3	19|22|22	63	21	22	0	1.35	0.88	0.4	0.35
Q13627	P27105	stomatin	STOM	2040	31.7	3|1|6	10	3.3	3|3|2	8	2.7	2	0.02	1.25	0.7	0.06	0.06
Q13627	O60506	synaptotagmin binding cytoplasmic RNA interacting protein	SYNCRIP	10492	69.6	24|24|25	73	24.3	20|21|22	63	21	10	0	1.16	0.88	0.14	0.13
Q13627	Q13428	treacle ribosome biogenesis factor 1	TCOF1	6949	152.1	5|4|3	12	4	3|6|5	14	4.7	-2	0	0.86	0.84	-0.01	-0.01
Q13627	Q9H7E2	tudor domain containing 3	TDRD3	81550	73.2	2|2|1	5	1.7	1|2|1	4	1.3	1	0.02	1.25	0.7	0.01	0.01
Q13627	Q07157	tight junction protein 1	TJP1	7082	195.5	69|86|70	225	75	52|52|43	147	49	78	0	1.53	0.88	0.4	0.36
Q13627	Q9UDY2	tight junction protein 2	TJP2	9414	134	67|68|77	212	70.7	35|34|33	102	34	110	0	2.08	0.85	0.82	0.73
Q13627	P29401	transketolase	TKT	7086	67.9	1|2|2	5	1.7	1|9|2	12	4	-7	0	0.42	0.89	-0.1	-0.09
Q13627	P42166	thymopoietin	TMPO	7112	75.5	10|9|6	25	8.3	7|9|9	25	8.3	0	0	1	0.86	0	0
Q13627	P11387	DNA topoisomerase I	TOP1	7150	90.7	9|9|8	26	8.7	3|4|3	10	3.3	16	0.21	2.6	0.46	0.18	0.16
Q13627	P11388	DNA topoisomerase II alpha	TOP2A	7153	174.4	2|3|2	7	2.3	6|5|5	16	5.3	-9	0	0.44	0.89	-0.05	-0.05
Q13627	P67936	tropomyosin 4	TPM4	7171	28.5	7|3|10	20	6.7	1|6|2	9	3	11	0.18	2.22	0.51	0.39	0.34
Q13627	Q13595	transformer 2 alpha homolog	TRA2A	29896	32.7	2|0|2	4	1.3	2|1|1	4	1.3	0	0.02	1	0.7	0	0
Q13627	P19474	tripartite motif containing 21	TRIM21	6737	54.2	7|6|9	22	7.3	4|2|4	10	3.3	12	0.1	2.2	0.55	0.22	0.2
Q13627	Q13263	tripartite motif containing 28	TRIM28	10155	88.6	2|2|1	5	1.7	6|6|6	18	6	-13	0	0.28	0.89	-0.15	-0.13
Q13627	P68363	tubulin alpha 1b	TUBA1B	10376	50.2	29|27|29	85	28.3	27|29|24	80	26.7	5	0	1.06	0.88	0.1	0.09
Q13627	P68366	tubulin alpha 4a	TUBA4A	7277	49.9	24|20|23	67	22.3	21|26|17	64	21.3	3	0	1.05	0.88	0.06	0.05
Q13627	P07437	tubulin beta class I	TUBB	203068	49.7	30|35|29	94	31.3	33|41|23	97	32.3	-3	0	0.97	0.89	-0.06	-0.05
Q13627	Q13885	tubulin beta 2A class IIa	TUBB2A	7280	49.9	21|25|18	64	21.3	24|26|15	65	21.7	-1	0	0.98	0.88	-0.02	-0.02
Q13627	P68371	tubulin beta 4B class IVb	TUBB4B	10383	49.8	25|29|25	79	26.3	27|32|20	79	26.3	0	0	1	0.88	0	0
Q13627	Q9BUF5	tubulin beta 6 class V	TUBB6	84617	49.9	9|8|6	23	7.7	8|10|7	25	8.3	-2	0	0.92	0.87	-0.04	-0.04
Q13627	P49411	Tu translation elongation factor, mitochondrial	TUFM	7284	49.5	6|7|1	14	4.7	3|8|5	16	5.3	-2	0	0.88	0.83	-0.04	-0.04
Q13627	P10599	thioredoxin	TXN	7295	11.7	4|3|5	12	4	3|3|5	11	3.7	1	0	1.09	0.82	0.09	0.08
Q13627	Q8WU68	U2 small nuclear RNA auxiliary factor 1 like 4	U2AF1L4	199746	25.7	0|3|3	6	2	0|0|0	0	0	6	0.66	20	0.1	0.23	0.21
Q13627	Q5T6F2	ubiquitin associated protein 2	UBAP2	55833	117.1	4|4|5	13	4.3	3|4|2	9	3	4	0	1.44	0.79	0.03	0.03
Q13627	P50552	vasodilator stimulated phosphoprotein	VASP	7408	39.8	6|4|4	14	4.7	0|0|2	2	0.7	12	0.73	7	0.05	0.3	0.27
Q13627	P08670	vimentin	VIM	7431	53.7	24|27|42	93	31	45|9|6	60	20	33	0	1.55	0.87	0.62	0.55
Q13627	O75717	WD repeat and HMG-box DNA binding protein 1	WDHD1	11169	126	1|3|2	6	2	1|2|2	5	1.7	1	0.01	1.2	0.72	0.01	0.01
Q13627	Q9C0J8	WD repeat domain 33	WDR33	55339	145.9	7|4|3	14	4.7	7|6|4	17	5.7	-3	0	0.82	0.85	-0.02	-0.02
Q13627	Q15007	WT1 associated protein	WTAP	9589	44.2	1|0|4	5	1.7	2|1|1	4	1.3	1	0.1	1.25	0.55	0.02	0.02
Q13627	Q9NQH7	X-prolyl aminopeptidase 3	XPNPEP3	63929	57	5|4|5	14	4.7	1|9|5	15	5	-1	0	0.93	0.89	-0.02	-0.02
Q13627	P12956	X-ray repair cross complementing 6	XRCC6	2547	69.8	7|7|7	21	7	6|5|6	17	5.7	4	0	1.24	0.84	0.06	0.05
Q13627	P67809	Y-box binding protein 1	YBX1	4904	35.9	16|19|17	52	17.3	21|21|16	58	19.3	-6	0	0.9	0.89	-0.17	-0.15
Q13627	P16989	Y-box binding protein 3	YBX3	8531	40.1	3|4|4	11	3.7	0|2|2	4	1.3	7	0.25	2.75	0.45	0.17	0.16
Q13627	P27348	tyrosine 3-monooxygenase/tryptophan 5-monooxygenase activation protein theta	YWHAQ	10971	27.8	2|4|1	7	2.3	1|4|1	6	2	1	0.02	1.17	0.72	0.04	0.03
Q13627	P63104	tyrosine 3-monooxygenase/tryptophan 5-monooxygenase activation protein zeta	YWHAZ	7534	27.7	2|4|3	9	3	2|7|1	10	3.3	-1	0	0.9	0.82	-0.04	-0.03
Q13627	Q9Y2K1	zinc finger and BTB domain containing 1	ZBTB1	22890	82	2|2|2	6	2	2|2|1	5	1.7	1	0.01	1.2	0.75	0.01	0.01
Q13627	Q9NP64	zinc finger CCHC-type containing 17	ZCCHC17	51538	27.6	4|9|5	18	6	7|7|6	20	6.7	-2	0	0.9	0.85	-0.07	-0.06

## Sheet: AbN_WT_KO_Rep2
Bait	Prey	Description	Gene Symbol	Gene ID	Mass (kDa)	SpC WT	SpC Sum WT	AvgSpC WT	SpC KO	SpC Sum KO	AvgSpC KO	SpC WT-SpC KO	SAINT score	Fold Change	BFDR	SpC/MW	Enrichment score
Q13627	Q9UKV8	argonaute 2, RISC catalytic component	AGO2	27161	97.2	4|2|0	6	2	12|9|1	22	7.3	-16	0	0.3	0.81	-0.16	-2.35
Q13627	Q15019	septin 2	SEPT2	4735	41.5	5|6|4	15	5	7|4|5	16	5.3	-1	0	0.9	0.77	-0.02	-0.34
Q13627	Q16181	septin 7	SEPT7	989	50.7	3|4|0	7	2.3	1|1|1	3	1	4	0.27	2.3	0.55	0.08	1.13
Q13627	Q9UHD8	septin 9	SEPT9	10801	65.4	11|7|4	22	7.3	3|2|3	8	2.7	14	0.39	2.8	0.34	0.21	3.06
Q13627	Q9NVA2	septin 11	SEPT11	55752	49.4	3|4|0	7	2.3	2|1|2	5	1.7	2	0.06	1.4	0.65	0.04	0.58
Q13627	Q13085	acetyl-CoA carboxylase alpha	ACACA	31	265.6	3|1|1	5	1.7	3|2|5	10	3.3	-5	0	0.5	0.81	-0.02	-0.27
Q13627	P53396	ATP citrate lyase	ACLY	47	120.8	19|17|6	42	14	24|27|30	81	27	-39	0	0.5	0.81	-0.32	-4.61
Q13627	P60709	actin beta	ACTB	60	41.7	41|39|9	89	29.7	55|52|35	142	47.3	-53	0	0.6	0.81	-1.27	-18.14
Q13627	P68032	actin, alpha, cardiac muscle 1	ACTC1	70	42	21|25|5	51	17	30|32|13	75	25	-24	0	0.7	0.81	-0.57	-8.16
Q13627	P63261	actin gamma 1	ACTG1	71	41.8	44|41|9	94	31.3	60|52|34	146	48.7	-52	0	0.6	0.81	-1.24	-17.77
Q13627	O96019	actin like 6A	ACTL6A	86	47.5	4|2|0	6	2	4|6|2	12	4	-6	0	0.5	0.81	-0.13	-1.81
Q13627	P12814	actinin alpha 1	ACTN1	87	103.1	2|1|2	5	1.7	0|1|2	3	1	2	0.06	1.7	0.64	0.02	0.28
Q13627	P23526	adenosylhomocysteinase	AHCY	191	47.7	8|5|0	13	4.3	12|11|7	30	10	-17	0	0.4	0.81	-0.36	-5.09
Q13627	Q09666	AHNAK nucleoprotein	AHNAK	79026	629.1	313|272|32	617	205.7	134|141|116	391	130.3	226	0	1.6	0.8	0.36	5.13
Q13627	Q8IVF2	AHNAK nucleoprotein 2	AHNAK2	113146	616.6	61|56|7	124	41.3	15|17|11	43	14.3	81	0.67	2.9	0.13	0.13	1.88
Q13627	P02768	albumin	ALB	213	69.4	5|5|0	10	3.3	9|11|4	24	8	-14	0	0.4	0.81	-0.2	-2.88
Q13627	P54886	aldehyde dehydrogenase 18 family member A1	ALDH18A1	5832	87.3	3|4|1	8	2.7	5|3|4	12	4	-4	0	0.7	0.81	-0.05	-0.65
Q13627	P30837	aldehyde dehydrogenase 1 family member B1	ALDH1B1	219	57.2	2|2|1	5	1.7	0|1|2	3	1	2	0.06	1.7	0.64	0.03	0.5
Q13627	Q86V81	Aly/REF export factor	ALYREF	10189	26.9	6|5|1	12	4	11|9|5	25	8.3	-13	0	0.5	0.81	-0.48	-6.91
Q13627	Q9UJX3	anaphase promoting complex subunit 7	ANAPC7	51434	66.9	0|0|5	5	1.7	0|0|0	0	0	5	0.33	16.7	0.39	0.07	1.07
Q13627	P07355	annexin A2	ANXA2	302	38.6	23|20|10	53	17.7	20|14|17	51	17	2	0	1	0.8	0.05	0.74
Q13627	Q10567	adaptor related protein complex 1 subunit beta 1	AP1B1	162	104.6	2|2|1	5	1.7	0|1|4	5	1.7	0	0.01	1	0.71	0	0
Q13627	O95782	adaptor related protein complex 2 subunit alpha 1	AP2A1	160	107.5	3|2|1	6	2	0|0|1	1	0.3	5	0.49	6	0.27	0.05	0.66
Q13627	P63010	adaptor related protein complex 2 subunit beta 1	AP2B1	163	104.6	3|5|1	9	3	0|2|6	8	2.7	1	0.01	1.1	0.71	0.01	0.14
Q13627	P61204	ADP ribosylation factor 3	ARF3	377	20.6	2|2|2	6	2	5|2|2	9	3	-3	0	0.7	0.81	-0.15	-2.08
Q13627	Q92974	Rho/Rac guanine nucleotide exchange factor 2	ARHGEF2	9181	111.5	11|9|7	27	9	10|5|4	19	6.3	8	0	1.4	0.76	0.07	1.02
Q13627	Q9NVI7	ATPase family, AAA domain containing 3A	ATAD3A	55210	71.4	17|16|6	39	13	22|24|17	63	21	-24	0	0.6	0.81	-0.34	-4.8
Q13627	Q5T9A4	ATPase family, AAA domain containing 3B	ATAD3B	83858	72.6	8|7|0	15	5	10|11|7	28	9.3	-13	0	0.5	0.81	-0.18	-2.56
Q13627	P25705	ATP synthase F1 subunit alpha	ATP5F1A	498	59.8	23|20|10	53	17.7	39|40|32	111	37	-58	0	0.5	0.81	-0.97	-13.87
Q13627	P36542	ATP synthase F1 subunit gamma	ATP5F1C	509	33	4|5|0	9	3	12|11|6	29	9.7	-20	0	0.3	0.81	-0.61	-8.66
Q13627	P48047	ATP synthase peripheral stalk subunit OSCP	ATP5PO	539	23.3	3|3|0	6	2	7|6|5	18	6	-12	0	0.3	0.81	-0.52	-7.36
Q13627	Q8WWM7	ataxin 2 like	ATXN2L	11273	113.4	8|8|0	16	5.3	18|13|11	42	14	-26	0	0.4	0.81	-0.23	-3.28
Q13627	O95816	BCL2 associated athanogene 2	BAG2	9532	23.8	5|3|0	8	2.7	7|5|5	17	5.7	-9	0	0.5	0.81	-0.38	-5.41
Q13627	O95817	BCL2 associated athanogene 3	BAG3	9531	61.6	6|4|6	16	5.3	2|2|3	7	2.3	9	0.13	2.3	0.61	0.15	2.09
Q13627	O75531	barrier to autointegration factor 1	BANF1	8815	10.1	8|5|3	16	5.3	9|9|4	22	7.3	-6	0	0.7	0.78	-0.6	-8.52
Q13627	Q9NYF8	BCL2 associated transcription factor 1	BCLAF1	9774	106.1	17|20|10	47	15.7	47|46|19	112	37.3	-65	0	0.4	0.81	-0.61	-8.75
Q13627	Q8NFC6	biorientation of chromosomes in cell division 1 like 1	BOD1L1	259282	330.5	3|0|1	4	1.3	0|0|0	0	0	4	0.33	13.3	0.41	0.01	0.17
Q13627	Q8TDN6	BRX1, biogenesis of ribosomes	BRIX1	55299	41.4	4|1|0	5	1.7	2|2|4	8	2.7	-3	0	0.6	0.74	-0.07	-1.04
Q13627	Q10589	bone marrow stromal cell antigen 2	BST2	684	19.8	2|1|2	5	1.7	1|2|0	3	1	2	0.06	1.7	0.64	0.1	1.45
Q13627	O43684	BUB3, mitotic checkpoint protein	BUB3	9184	37.2	4|3|0	7	2.3	5|5|5	15	5	-8	0	0.5	0.81	-0.22	-3.08
Q13627	Q07021	complement C1q binding protein	C1QBP	708	31.4	4|4|1	9	3	5|5|7	17	5.7	-8	0	0.5	0.81	-0.26	-3.64
Q13627	P27708	carbamoyl-phosphate synthetase 2, aspartate transcarbamylase, and dihydroorotase	CAD	790	243	54|41|13	108	36	53|48|34	135	45	-27	0	0.8	0.81	-0.11	-1.59
Q13627	Q05682	caldesmon 1	CALD1	800	93.2	8|8|0	16	5.3	2|2|2	6	2	10	0.58	2.7	0.23	0.11	1.53
Q13627	O43852	calumenin	CALU	813	37.1	5|3|0	8	2.7	5|7|1	13	4.3	-5	0	0.6	0.77	-0.13	-1.92
Q13627	Q13557	calcium/calmodulin dependent protein kinase II delta	CAMK2D	817	56.4	2|2|4	8	2.7	0|1|0	1	0.3	7	0.7	8	0.09	0.12	1.77
Q13627	Q08AD1	calmodulin regulated spectrin associated protein family member 2	CAMSAP2	23271	168.1	1|3|1	5	1.7	0|0|0	0	0	5	0.33	16.7	0.41	0.03	0.42
Q13627	P17655	calpain 2	CAPN2	824	80	4|2|2	8	2.7	1|0|0	1	0.3	7	0.7	8	0.09	0.09	1.25
Q13627	Q14444	cell cycle associated protein 1	CAPRIN1	4076	78.4	26|20|7	53	17.7	48|33|20	101	33.7	-48	0	0.5	0.81	-0.61	-8.75
Q13627	P52907	capping actin protein of muscle Z-line subunit alpha 1	CAPZA1	829	32.9	5|3|0	8	2.7	5|7|3	15	5	-7	0	0.5	0.81	-0.21	-3.04
Q13627	P47756	capping actin protein of muscle Z-line subunit beta	CAPZB	832	31.4	3|2|0	5	1.7	1|2|1	4	1.3	1	0.05	1.3	0.66	0.03	0.46
Q13627	Q86X55	coactivator associated arginine methyltransferase 1	CARM1	10498	65.9	6|5|1	12	4	1|0|3	4	1.3	8	0.39	3	0.33	0.12	1.74
Q13627	P04040	catalase	CAT	847	59.8	0|0|8	8	2.7	0|0|0	0	0	8	0.33	26.7	0.38	0.13	1.91
Q13627	Q13185	chromobox 3	CBX3	11335	20.8	5|1|0	6	2	5|9|7	21	7	-15	0	0.3	0.81	-0.72	-10.3
Q13627	Q0P6D6	coiled-coil domain containing 15	CCDC15	80071	110.5	2|2|2	6	2	0|0|0	0	0	6	0.92	20	0.02	0.05	0.78
Q13627	P51959	cyclin G1	CCNG1	900	34.1	2|1|1	4	1.3	0|0|0	0	0	4	0.31	13.3	0.45	0.12	1.68
Q13627	P78371	chaperonin containing TCP1 subunit 2	CCT2	10576	57.5	11|9|2	22	7.3	8|11|14	33	11	-11	0	0.7	0.81	-0.19	-2.73
Q13627	P48643	chaperonin containing TCP1 subunit 5	CCT5	22948	59.7	5|6|4	15	5	10|9|13	32	10.7	-17	0	0.5	0.81	-0.28	-4.07
Q13627	P13987	CD59 molecule (CD59 blood group)	CD59	966	14.2	4|2|0	6	2	1|0|2	3	1	3	0.21	2	0.55	0.21	3.02
Q13627	P30260	cell division cycle 27	CDC27	996	91.9	0|0|7	7	2.3	0|0|0	0	0	7	0.33	23.3	0.38	0.08	1.09
Q13627	Q96SN8	CDK5 regulatory subunit associated protein 2	CDK5RAP2	55755	215	2|2|2	6	2	1|0|0	1	0.3	5	0.56	6	0.24	0.02	0.33
Q13627	Q8N726	cyclin dependent kinase inhibitor 2A	CDKN2A	1029	13.9	5|2|2	9	3	2|0|0	2	0.7	7	0.45	4.5	0.28	0.5	7.19
Q13627	P49454	centromere protein F	CENPF	1063	367.8	7|8|2	17	5.7	37|22|10	69	23	-52	0	0.3	0.81	-0.14	-2.02
Q13627	Q9UPN4	centrosomal protein 131	CEP131	22994	122.1	0|3|1	4	1.3	0|0|0	0	0	4	0.33	13.3	0.41	0.03	0.47
Q13627	P23528	cofilin 1	CFL1	1072	18.5	5|2|0	7	2.3	6|4|5	15	5	-8	0	0.5	0.81	-0.43	-6.18
Q13627	P08912	cholinergic receptor muscarinic 5	CHRM5	1133	60.1	1|1|2	4	1.3	0|0|0	0	0	4	0.31	13.3	0.45	0.07	0.95
Q13627	Q9Y3Y2	chromatin target of PRMT1	CHTOP	26097	26.4	3|2|2	7	2.3	12|10|4	26	8.7	-19	0	0.3	0.81	-0.72	-10.28
Q13627	Q14011	cold inducible RNA binding protein	CIRBP	1153	18.6	2|2|0	4	1.3	4|6|5	15	5	-11	0	0.3	0.81	-0.59	-8.43
Q13627	Q14677	clathrin interactor 1	CLINT1	9685	68.3	3|6|1	10	3.3	7|6|3	16	5.3	-6	0	0.6	0.77	-0.09	-1.26
Q13627	P09496	clathrin light chain A	CLTA	1211	27.1	4|2|0	6	2	6|5|2	13	4.3	-7	0	0.5	0.81	-0.26	-3.69
Q13627	Q00610	clathrin heavy chain	CLTC	1213	191.6	129|109|43	281	93.7	120|106|77	303	101	-22	0	0.9	0.81	-0.11	-1.64
Q13627	P53675	clathrin heavy chain like 1	CLTCL1	8218	187	32|23|12	67	22.3	32|29|18	79	26.3	-12	0	0.9	0.8	-0.06	-0.92
Q13627	Q99439	calponin 2	CNN2	1265	33.7	6|3|2	11	3.7	2|0|3	5	1.7	6	0.21	2.2	0.56	0.18	2.54
Q13627	Q15417	calponin 3	CNN3	1266	36.4	3|1|0	4	1.3	2|1|4	7	2.3	-3	0	0.6	0.74	-0.08	-1.18
Q13627	Q8NBJ5	collagen beta(1-O)galactosyltransferase 1	COLGALT1	79709	71.6	4|1|1	6	2	5|3|1	9	3	-3	0	0.7	0.75	-0.04	-0.6
Q13627	Q9P000	COMM domain containing 9	COMMD9	29099	21.8	2|1|1	4	1.3	0|0|1	1	0.3	3	0.19	4	0.56	0.14	1.96
Q13627	P53621	coatomer protein complex subunit alpha	COPA	1314	138.3	7|6|2	15	5	7|10|13	30	10	-15	0	0.5	0.81	-0.11	-1.55
Q13627	P53618	coatomer protein complex subunit beta 1	COPB1	1315	107.1	3|1|1	5	1.7	2|0|1	3	1	2	0.09	1.7	0.63	0.02	0.27
Q13627	P31327	carbamoyl-phosphate synthase 1	CPS1	1373	164.9	47|36|8	91	30.3	96|96|73	265	88.3	-174	0	0.3	0.81	-1.05	-15.07
Q13627	Q10570	cleavage and polyadenylation specific factor 1	CPSF1	29894	160.9	12|14|5	31	10.3	59|50|13	122	40.7	-91	0	0.3	0.81	-0.57	-8.08
Q13627	Q9P2I0	cleavage and polyadenylation specific factor 2	CPSF2	53981	88.5	6|3|1	10	3.3	25|17|8	50	16.7	-40	0	0.2	0.81	-0.45	-6.46
Q13627	Q9UKF6	cleavage and polyadenylation specific factor 3	CPSF3	51692	77.5	4|5|1	10	3.3	27|24|11	62	20.7	-52	0	0.2	0.81	-0.67	-9.59
Q13627	P50238	cysteine rich protein 1	CRIP1	1396	8.5	3|1|0	4	1.3	1|1|1	3	1	1	0.09	1.3	0.63	0.12	1.67
Q13627	O75534	cold shock domain containing E1	CSDE1	7812	88.9	7|5|0	12	4	7|4|5	16	5.3	-4	0	0.8	0.77	-0.05	-0.64
Q13627	P21291	cysteine and glycine rich protein 1	CSRP1	1465	20.6	4|1|0	5	1.7	0|1|1	2	0.7	3	0.26	2.5	0.55	0.15	2.08
Q13627	O60716	catenin delta 1	CTNND1	1500	108.2	3|4|1	8	2.7	1|1|0	2	0.7	6	0.43	4	0.3	0.06	0.79
Q13627	P17812	CTP synthase 1	CTPS1	1503	66.7	6|4|1	11	3.7	3|2|4	9	3	2	0.01	1.2	0.71	0.03	0.43
Q13627	Q14247	cortactin	CTTN	2017	61.6	11|11|2	24	8	15|12|8	35	11.7	-11	0	0.7	0.81	-0.18	-2.55
Q13627	Q7L576	cytoplasmic FMR1 interacting protein 1	CYFIP1	23191	145.2	2|4|1	7	2.3	2|2|6	10	3.3	-3	0	0.7	0.76	-0.02	-0.3
Q13627	P98082	DAB2, clathrin adaptor protein	DAB2	1601	82.4	5|7|1	13	4.3	3|2|6	11	3.7	2	0	1.2	0.72	0.02	0.35
Q13627	Q9UJU6	drebrin like	DBNL	28988	48.2	4|2|0	6	2	1|0|0	1	0.3	5	0.52	6	0.26	0.1	1.48
Q13627	Q92499	DEAD-box helicase 1	DDX1	1653	82.4	28|21|12	61	20.3	26|33|25	84	28	-23	0	0.7	0.81	-0.28	-3.99
Q13627	Q92841	DEAD-box helicase 17	DDX17	10521	80.3	23|28|2	53	17.7	39|40|23	102	34	-49	0	0.5	0.81	-0.61	-8.72
Q13627	Q9NR30	DExD-box helicase 21	DDX21	9188	87.3	14|8|4	26	8.7	23|26|10	59	19.7	-33	0	0.4	0.81	-0.38	-5.4
Q13627	Q9NUL7	DEAD-box helicase 28	DDX28	55794	59.6	3|3|1	7	2.3	27|15|7	49	16.3	-42	0	0.1	0.81	-0.7	-10.07
Q13627	O00148	DExD-box helicase 39A	DDX39A	10212	49.1	3|2|0	5	1.7	5|7|8	20	6.7	-15	0	0.3	0.81	-0.31	-4.36
Q13627	O00571	DEAD-box helicase 3 X-linked	DDX3X	1654	73.2	50|47|27	124	41.3	84|65|35	184	61.3	-60	0	0.7	0.81	-0.82	-11.7
Q13627	P17844	DEAD-box helicase 5	DDX5	1655	69.1	32|29|0	61	20.3	55|45|33	133	44.3	-72	0	0.5	0.81	-1.04	-14.87
Q13627	Q9BQ39	DExD-box helicase 50	DDX50	79009	82.6	8|1|0	9	3	14|12|7	33	11	-24	0	0.3	0.81	-0.29	-4.15
Q13627	P26196	DEAD-box helicase 6	DDX6	1656	54.4	4|4|1	9	3	5|7|4	16	5.3	-7	0	0.6	0.81	-0.13	-1.84
Q13627	O43143	DEAH-box helicase 15	DHX15	1665	90.9	13|13|1	27	9	29|23|11	63	21	-36	0	0.4	0.81	-0.4	-5.66
Q13627	Q7L2E3	DExH-box helicase 30	DHX30	22907	133.9	6|3|0	9	3	12|5|5	22	7.3	-13	0	0.4	0.81	-0.1	-1.39
Q13627	Q9H2U1	DEAH-box helicase 36	DHX36	170506	114.8	2|0|2	4	1.3	0|1|1	2	0.7	2	0.15	2	0.6	0.02	0.25
Q13627	Q08211	DExH-box helicase 9	DHX9	1660	141	47|35|15	97	32.3	61|46|44	151	50.3	-54	0	0.6	0.81	-0.38	-5.47
Q13627	Q9BTC0	death inducer-obliterator 1	DIDO1	11083	243.9	13|16|6	35	11.7	40|38|19	97	32.3	-62	0	0.4	0.81	-0.25	-3.63
Q13627	P31689	DnaJ heat shock protein family (Hsp40) member A1	DNAJA1	3301	44.9	6|3|1	10	3.3	11|5|6	22	7.3	-12	0	0.5	0.81	-0.27	-3.82
Q13627	Q16555	dihydropyrimidinase like 2	DPYSL2	1808	62.3	21|15|6	42	14	9|5|11	25	8.3	17	0.07	1.7	0.64	0.27	3.9
Q13627	Q14195	dihydropyrimidinase like 3	DPYSL3	1809	62	16|18|2	36	12	1|1|0	2	0.7	34	0.74	18	0.06	0.55	7.84
Q13627	P15924	desmoplakin	DSP	1832	331.8	27|27|9	63	21	42|35|19	96	32	-33	0	0.7	0.81	-0.1	-1.42
Q13627	Q14204	dynein cytoplasmic 1 heavy chain 1	DYNC1H1	1778	532.4	14|15|10	39	13	34|27|26	87	29	-48	0	0.5	0.81	-0.09	-1.29
Q13627	P63167	dynein light chain LC8-type 1	DYNLL1	8655	10.4	4|0|0	4	1.3	7|3|3	13	4.3	-9	0	0.3	0.81	-0.87	-12.4
Q13627	Q13627	dual specificity tyrosine phosphorylation regulated kinase 1A	DYRK1A	1859	85.6	2|4|0	6	2	0|0|0	0	0	6	0.64	20	0.17	0.07	1
Q13627	P30084	enoyl-CoA hydratase, short chain 1	ECHS1	1892	31.4	22|24|2	48	16	47|32|21	100	33.3	-52	0	0.5	0.81	-1.66	-23.67
Q13627	P68104	eukaryotic translation elongation factor 1 alpha 1	EEF1A1	1915	50.1	21|19|0	40	13.3	36|35|18	89	29.7	-49	0	0.5	0.81	-0.98	-13.96
Q13627	P29692	eukaryotic translation elongation factor 1 delta	EEF1D	1936	31.1	6|4|0	10	3.3	15|12|7	34	11.3	-24	0	0.3	0.81	-0.77	-11.02
Q13627	P13639	eukaryotic translation elongation factor 2	EEF2	1938	95.3	16|13|14	43	14.3	19|9|14	42	14	1	0	1	0.8	0.01	0.15
Q13627	Q15029	elongation factor Tu GTP binding domain containing 2	EFTUD2	9343	109.4	6|4|0	10	3.3	8|7|3	18	6	-8	0	0.6	0.81	-0.07	-1.04
Q13627	P19525	eukaryotic translation initiation factor 2 alpha kinase 2	EIF2AK2	5610	62.1	2|2|1	5	1.7	2|2|3	7	2.3	-2	0	0.7	0.81	-0.03	-0.46
Q13627	Q14152	eukaryotic translation initiation factor 3 subunit A	EIF3A	8661	166.6	46|32|16	94	31.3	83|75|34	192	64	-98	0	0.5	0.81	-0.59	-8.4
Q13627	P55884	eukaryotic translation initiation factor 3 subunit B	EIF3B	8662	92.5	18|17|5	40	13.3	34|28|22	84	28	-44	0	0.5	0.81	-0.48	-6.8
Q13627	O15371	eukaryotic translation initiation factor 3 subunit D	EIF3D	8664	64	6|4|1	11	3.7	5|9|6	20	6.7	-9	0	0.6	0.81	-0.14	-2.01
Q13627	O75821	eukaryotic translation initiation factor 3 subunit G	EIF3G	8666	35.6	5|7|1	13	4.3	14|10|8	32	10.7	-19	0	0.4	0.81	-0.53	-7.62
Q13627	Q13347	eukaryotic translation initiation factor 3 subunit I	EIF3I	8668	36.5	13|8|2	23	7.7	21|23|11	55	18.3	-32	0	0.4	0.81	-0.88	-12.52
Q13627	P60842	eukaryotic translation initiation factor 4A1	EIF4A1	1973	46.2	19|18|8	45	15	29|30|20	79	26.3	-34	0	0.6	0.81	-0.74	-10.52
Q13627	P38919	eukaryotic translation initiation factor 4A3	EIF4A3	9775	46.9	5|5|2	12	4	8|8|6	22	7.3	-10	0	0.6	0.81	-0.21	-3.05
Q13627	P23588	eukaryotic translation initiation factor 4B	EIF4B	1975	69.2	9|13|1	23	7.7	23|18|11	52	17.3	-29	0	0.4	0.81	-0.42	-5.99
Q13627	Q04637	eukaryotic translation initiation factor 4 gamma 1	EIF4G1	1981	175.5	25|14|2	41	13.7	27|17|26	70	23.3	-29	0	0.6	0.8	-0.17	-2.36
Q13627	O43432	eukaryotic translation initiation factor 4 gamma 3	EIF4G3	8672	176.7	4|2|2	8	2.7	3|5|4	12	4	-4	0	0.7	0.81	-0.02	-0.32
Q13627	Q15056	eukaryotic translation initiation factor 4H	EIF4H	7458	27.4	2|3|0	5	1.7	3|3|3	9	3	-4	0	0.6	0.81	-0.15	-2.09
Q13627	Q15717	ELAV like RNA binding protein 1	ELAVL1	1994	36.1	2|4|0	6	2	4|3|3	10	3.3	-4	0	0.6	0.76	-0.11	-1.58
Q13627	P50402	emerin	EMD	2010	29	9|7|3	19	6.3	13|17|7	37	12.3	-18	0	0.5	0.81	-0.62	-8.87
Q13627	P06733	enolase 1	ENO1	2023	47.2	9|4|0	13	4.3	8|5|5	18	6	-5	0	0.7	0.77	-0.11	-1.51
Q13627	P58107	epiplakin 1	EPPK1	83481	555.7	300|271|116	687	229	295|259|136	690	230	-3	0	1	0.81	-0.01	-0.08
Q13627	P07814	glutamyl-prolyl-tRNA synthetase	EPRS	2058	170.6	5|8|2	15	5	17|12|21	50	16.7	-35	0	0.3	0.81	-0.21	-2.93
Q13627	P84090	ERH, mRNA splicing and mitosis factor	ERH	2079	12.3	9|7|2	18	6	19|14|8	41	13.7	-23	0	0.4	0.81	-1.88	-26.8
Q13627	Q92817	envoplakin	EVPL	2125	231.6	2|4|5	11	3.7	0|0|2	2	0.7	9	0.58	5.5	0.22	0.04	0.56
Q13627	Q01844	EWS RNA binding protein 1	EWSR1	2130	68.5	12|13|3	28	9.3	24|18|12	54	18	-26	0	0.5	0.81	-0.38	-5.42
Q13627	Q9NZB2	family with sequence similarity 120A	FAM120A	23196	121.9	14|9|1	24	8	21|10|8	39	13	-15	0	0.6	0.8	-0.12	-1.76
Q13627	Q8NCA5	family with sequence similarity 98 member A	FAM98A	25940	55.4	7|4|0	11	3.7	7|6|4	17	5.7	-6	0	0.7	0.77	-0.11	-1.55
Q13627	Q52LJ0	family with sequence similarity 98 member B	FAM98B	283742	37.2	5|1|0	6	2	3|2|3	8	2.7	-2	0.01	0.8	0.72	-0.05	-0.77
Q13627	Q9Y285	phenylalanyl-tRNA synthetase subunit alpha	FARSA	2193	57.6	5|6|2	13	4.3	14|13|8	35	11.7	-22	0	0.4	0.81	-0.38	-5.46
Q13627	P49327	fatty acid synthase	FASN	2194	273.4	57|51|12	120	40	89|73|67	229	76.3	-109	0	0.5	0.81	-0.4	-5.69
Q13627	P22087	fibrillarin	FBL	2091	33.8	7|7|0	14	4.7	21|16|10	47	15.7	-33	0	0.3	0.81	-0.98	-13.95
Q13627	Q96AC1	fermitin family member 2	FERMT2	10979	77.9	7|8|5	20	6.7	5|1|2	8	2.7	12	0.18	2.5	0.6	0.15	2.2
Q13627	Q6UN15	factor interacting with PAPOLA and CPSF1	FIP1L1	81608	66.5	9|7|1	17	5.7	26|15|9	50	16.7	-33	0	0.3	0.81	-0.5	-7.09
Q13627	P21333	filamin A	FLNA	2316	280.7	233|215|94	542	180.7	293|240|177	710	236.7	-168	0	0.8	0.81	-0.6	-8.55
Q13627	O75369	filamin B	FLNB	2317	278.2	135|114|24	273	91	88|70|74	232	77.3	41	0	1.2	0.81	0.15	2.11
Q13627	Q06787	fragile X mental retardation 1	FMR1	2332	71.2	12|12|5	29	9.7	29|27|8	64	21.3	-35	0	0.5	0.81	-0.49	-7.03
Q13627	Q8N4E7	ferritin mitochondrial	FTMT	94033	27.5	2|2|0	4	1.3	0|0|0	0	0	4	0.61	13.3	0.2	0.15	2.08
Q13627	P35637	FUS RNA binding protein	FUS	2521	53.4	15|13|9	37	12.3	29|28|19	76	25.3	-39	0	0.5	0.81	-0.73	-10.43
Q13627	P51114	FMR1 autosomal homolog 1	FXR1	8087	69.7	25|17|7	49	16.3	50|48|14	112	37.3	-63	0	0.4	0.81	-0.9	-12.91
Q13627	P51116	FMR1 autosomal homolog 2	FXR2	9513	74.2	4|4|3	11	3.7	14|13|4	31	10.3	-20	0	0.4	0.81	-0.27	-3.85
Q13627	Q13283	G3BP stress granule assembly factor 1	G3BP1	10146	52.2	18|17|6	41	13.7	28|31|24	83	27.7	-42	0	0.5	0.81	-0.81	-11.5
Q13627	Q9UN86	G3BP stress granule assembly factor 2	G3BP2	9908	54.1	20|17|5	42	14	25|26|17	68	22.7	-26	0	0.6	0.81	-0.48	-6.86
Q13627	P11413	glucose-6-phosphate dehydrogenase	G6PD	2539	59.3	12|8|4	24	8	12|8|14	34	11.3	-10	0	0.7	0.8	-0.17	-2.41
Q13627	Q14697	glucosidase II alpha subunit	GANAB	23193	106.9	16|13|1	30	10	29|29|30	88	29.3	-58	0	0.3	0.81	-0.54	-7.75
Q13627	P04406	glyceraldehyde-3-phosphate dehydrogenase	GAPDH	2597	36.1	5|2|0	7	2.3	4|1|4	9	3	-2	0	0.8	0.73	-0.06	-0.79
Q13627	Q9HC38	glyoxalase domain containing 4	GLOD4	51031	34.8	1|1|2	4	1.3	0|0|0	0	0	4	0.31	13.3	0.45	0.11	1.64
Q13627	P15104	glutamate-ammonia ligase	GLUL	2752	42.1	3|1|0	4	1.3	0|0|1	1	0.3	3	0.31	4	0.44	0.07	1.02
Q13627	Q9BVP2	G protein nucleolar 3	GNL3	26354	62	3|3|0	6	2	9|5|5	19	6.3	-13	0	0.3	0.81	-0.21	-3
Q13627	Q08379	golgin A2	GOLGA2	2801	113.1	9|8|1	18	6	6|3|5	14	4.7	4	0	1.3	0.74	0.04	0.51
Q13627	Q14789	golgin B1	GOLGB1	2804	376	18|14|7	39	13	2|1|3	6	2	33	0.89	6.5	0.04	0.09	1.25
Q13627	Q12849	G-rich RNA sequence binding factor 1	GRSF1	2926	53.1	3|5|1	9	3	3|3|2	8	2.7	1	0.01	1.1	0.71	0.02	0.27
Q13627	P78347	general transcription factor IIi	GTF2I	2969	112.4	4|3|1	8	2.7	15|14|13	42	14	-34	0	0.2	0.81	-0.3	-4.32
Q13627	P0C0S5	H2A histone family member Z	H2AFZ	3015	13.6	2|2|0	4	1.3	5|4|2	11	3.7	-7	0	0.4	0.81	-0.52	-7.38
Q13627	P51610	host cell factor C1	HCFC1	3054	208.7	2|2|0	4	1.3	2|2|6	10	3.3	-6	0	0.4	0.81	-0.03	-0.41
Q13627	Q00341	high density lipoprotein binding protein	HDLBP	3069	141.5	3|4|0	7	2.3	5|4|3	12	4	-5	0	0.6	0.81	-0.04	-0.5
Q13627	P16401	histone cluster 1 H1 family member b	HIST1H1B	3009	22.6	3|2|0	5	1.7	10|4|4	18	6	-13	0	0.3	0.81	-0.58	-8.22
Q13627	P16403	histone cluster 1 H1 family member c	HIST1H1C	3006	21.4	8|8|0	16	5.3	25|20|7	52	17.3	-36	0	0.3	0.81	-1.68	-24.07
Q13627	P10412	histone cluster 1 H1 family member e	HIST1H1E	3008	21.9	7|6|0	13	4.3	23|18|6	47	15.7	-34	0	0.3	0.81	-1.55	-22.21
Q13627	Q96QV6	histone cluster 1 H2A family member a	HIST1H2AA	221613	14.2	7|7|0	14	4.7	15|16|8	39	13	-25	0	0.4	0.81	-1.76	-25.09
Q13627	Q96KK5	histone cluster 1 H2A family member h	HIST1H2AH	85235	13.9	9|9|5	23	7.7	15|14|8	37	12.3	-14	0	0.6	0.81	-1.01	-14.38
Q13627	P06899	histone cluster 1 H2B family member j	HIST1H2BJ	8970	13.9	2|3|2	7	2.3	11|4|4	19	6.3	-12	0	0.4	0.81	-0.86	-12.33
Q13627	O60814	histone cluster 1 H2B family member k	HIST1H2BK	85236	13.9	2|4|2	8	2.7	12|6|6	24	8	-16	0	0.3	0.81	-1.15	-16.46
Q13627	P68431	histone cluster 1 H3 family member a	HIST1H3A	8350	15.4	2|2|0	4	1.3	9|8|3	20	6.7	-16	0	0.2	0.81	-1.04	-14.84
Q13627	P62805	histone cluster 1, H4a; H4	HIST1H4A	8359	11.4	9|7|1	17	5.7	29|22|13	64	21.3	-47	0	0.3	0.81	-4.13	-59.07
Q13627	Q13151	heterogeneous nuclear ribonucleoprotein A0	HNRNPA0	10949	30.8	5|4|0	9	3	11|10|6	27	9	-18	0	0.3	0.81	-0.58	-8.34
Q13627	P09651	heterogeneous nuclear ribonucleoprotein A1	HNRNPA1	3178	38.7	20|22|4	46	15.3	37|30|21	88	29.3	-42	0	0.5	0.81	-1.08	-15.49
Q13627	P22626	heterogeneous nuclear ribonucleoprotein A2/B1	HNRNPA2B1	3181	37.4	25|23|10	58	19.3	45|38|22	105	35	-47	0	0.6	0.81	-1.26	-17.94
Q13627	P51991	heterogeneous nuclear ribonucleoprotein A3	HNRNPA3	220988	39.6	16|15|2	33	11	43|28|22	93	31	-60	0	0.4	0.81	-1.52	-21.65
Q13627	Q99729	heterogeneous nuclear ribonucleoprotein A/B	HNRNPAB	3182	36.2	6|7|2	15	5	8|7|8	23	7.7	-8	0	0.7	0.81	-0.22	-3.15
Q13627	P07910	heterogeneous nuclear ribonucleoprotein C (C1/C2)	HNRNPC	3183	33.7	8|8|2	18	6	19|22|7	48	16	-30	0	0.4	0.81	-0.89	-12.73
Q13627	Q14103	heterogeneous nuclear ribonucleoprotein D	HNRNPD	3184	38.4	7|9|1	17	5.7	10|8|11	29	9.7	-12	0	0.6	0.81	-0.31	-4.46
Q13627	O14979	heterogeneous nuclear ribonucleoprotein D like	HNRNPDL	9987	46.4	12|10|2	24	8	14|10|9	33	11	-9	0	0.7	0.8	-0.19	-2.77
Q13627	P52597	heterogeneous nuclear ribonucleoprotein F	HNRNPF	3185	45.7	22|15|10	47	15.7	24|19|14	57	19	-10	0	0.8	0.8	-0.22	-3.13
Q13627	P31943	heterogeneous nuclear ribonucleoprotein H1	HNRNPH1	3187	49.2	24|19|11	54	18	47|35|18	100	33.3	-46	0	0.5	0.81	-0.93	-13.35
Q13627	P55795	heterogeneous nuclear ribonucleoprotein H2	HNRNPH2	3188	49.3	16|10|5	31	10.3	27|21|15	63	21	-32	0	0.5	0.81	-0.65	-9.28
Q13627	P31942	heterogeneous nuclear ribonucleoprotein H3	HNRNPH3	3189	36.9	11|12|9	32	10.7	13|9|10	32	10.7	0	0	1	0.79	0	0
Q13627	P61978	heterogeneous nuclear ribonucleoprotein K	HNRNPK	3190	51	49|39|20	108	36	75|63|41	179	59.7	-71	0	0.6	0.81	-1.39	-19.9
Q13627	P14866	heterogeneous nuclear ribonucleoprotein L	HNRNPL	3191	64.1	7|2|0	9	3	19|13|11	43	14.3	-34	0	0.2	0.81	-0.53	-7.57
Q13627	P52272	heterogeneous nuclear ribonucleoprotein M	HNRNPM	4670	77.5	29|27|9	65	21.7	61|43|35	139	46.3	-74	0	0.5	0.81	-0.95	-13.64
Q13627	O43390	heterogeneous nuclear ribonucleoprotein R	HNRNPR	10236	70.9	20|15|3	38	12.7	49|31|24	104	34.7	-66	0	0.4	0.81	-0.93	-13.29
Q13627	Q00839	heterogeneous nuclear ribonucleoprotein U	HNRNPU	3192	90.6	66|60|29	155	51.7	123|92|45	260	86.7	-105	0	0.6	0.81	-1.16	-16.56
Q13627	Q9BUJ2	heterogeneous nuclear ribonucleoprotein U like 1	HNRNPUL1	11100	95.7	10|9|0	19	6.3	20|15|9	44	14.7	-25	0	0.4	0.81	-0.26	-3.73
Q13627	Q1KMD3	heterogeneous nuclear ribonucleoprotein U like 2	HNRNPUL2	221092	85.1	17|11|3	31	10.3	34|20|9	63	21	-32	0	0.5	0.81	-0.38	-5.37
Q13627	Q5SSJ5	heterochromatin protein 1 binding protein 3	HP1BP3	50809	61.2	4|1|0	5	1.7	7|12|4	23	7.7	-18	0	0.2	0.81	-0.29	-4.2
Q13627	P00492	hypoxanthine phosphoribosyltransferase 1	HPRT1	3251	24.6	5|5|2	12	4	2|3|3	8	2.7	4	0.01	1.5	0.69	0.16	2.32
Q13627	O75506	heat shock factor binding protein 1	HSBP1	3281	8.5	4|2|2	8	2.7	0|0|0	0	0	8	0.94	26.7	0.02	0.94	13.38
Q13627	Q99714	hydroxysteroid 17-beta dehydrogenase 10	HSD17B10	3028	26.9	6|5|5	16	5.3	6|6|8	20	6.7	-4	0	0.8	0.81	-0.15	-2.12
Q13627	P07900	heat shock protein 90 alpha family class A member 1	HSP90AA1	3320	84.7	9|10|0	19	6.3	29|30|40	99	33	-80	0	0.2	0.81	-0.94	-13.5
Q13627	P08238	heat shock protein 90 alpha family class B member 1	HSP90AB1	3326	83.3	14|14|2	30	10	46|39|40	125	41.7	-95	0	0.2	0.81	-1.14	-16.3
Q13627	Q58FF6	heat shock protein 90 alpha family class B member 4, pseudogene	HSP90AB4P	664618	58.3	2|3|0	5	1.7	7|5|6	18	6	-13	0	0.3	0.81	-0.22	-3.19
Q13627	P0DMV8	heat shock protein family A (Hsp70) member 1A	HSPA1A	3303	70.1	29|24|8	61	20.3	41|36|29	106	35.3	-45	0	0.6	0.81	-0.64	-9.18
Q13627	P11021	heat shock protein family A (Hsp70) member 5	HSPA5	3309	72.3	20|20|1	41	13.7	37|34|20	91	30.3	-50	0	0.5	0.81	-0.69	-9.87
Q13627	P11142	heat shock protein family A (Hsp70) member 8	HSPA8	3312	70.9	33|27|8	68	22.7	65|50|38	153	51	-85	0	0.4	0.81	-1.2	-17.13
Q13627	P38646	heat shock protein family A (Hsp70) member 9	HSPA9	3313	73.7	22|20|3	45	15	40|37|21	98	32.7	-53	0	0.5	0.81	-0.72	-10.28
Q13627	P04792	heat shock protein family B (small) member 1	HSPB1	3315	22.8	5|3|0	8	2.7	5|1|3	9	3	-1	0	0.9	0.73	-0.04	-0.63
Q13627	P10809	heat shock protein family D (Hsp60) member 1	HSPD1	3329	61.1	13|13|8	34	11.3	22|14|14	50	16.7	-16	0	0.7	0.81	-0.26	-3.74
Q13627	Q7Z6Z7	HECT, UBA and WWE domain containing 1, E3 ubiquitin protein ligase	HUWE1	10075	481.9	2|3|6	11	3.7	6|5|12	23	7.7	-12	0	0.5	0.81	-0.02	-0.36
Q13627	P41252	isoleucyl-tRNA synthetase	IARS	3376	144.5	3|1|0	4	1.3	4|4|5	13	4.3	-9	0	0.3	0.81	-0.06	-0.89
Q13627	Q9NZI8	insulin like growth factor 2 mRNA binding protein 1	IGF2BP1	10642	63.5	10|6|1	17	5.7	11|8|5	24	8	-7	0	0.7	0.78	-0.11	-1.58
Q13627	O00425	insulin like growth factor 2 mRNA binding protein 3	IGF2BP3	10643	63.7	6|3|3	12	4	7|7|5	19	6.3	-7	0	0.6	0.81	-0.11	-1.57
Q13627	Q12905	interleukin enhancer binding factor 2	ILF2	3608	43.1	9|11|5	25	8.3	17|18|10	45	15	-20	0	0.6	0.81	-0.46	-6.63
Q13627	Q12906	interleukin enhancer binding factor 3	ILF3	3609	95.3	17|9|2	28	9.3	39|31|11	81	27	-53	0	0.4	0.81	-0.56	-7.94
Q13627	Q16891	inner membrane mitochondrial protein	IMMT	10989	83.7	10|11|2	23	7.7	9|6|9	24	8	-1	0	1	0.78	-0.01	-0.17
Q13627	P12268	inosine monophosphate dehydrogenase 2	IMPDH2	3615	55.8	7|6|2	15	5	10|6|3	19	6.3	-4	0	0.8	0.78	-0.07	-1.02
Q13627	Q16352	internexin neuronal intermediate filament protein alpha	INA	9118	55.4	2|3|1	6	2	5|5|2	12	4	-6	0	0.5	0.81	-0.11	-1.55
Q13627	P46940	IQ motif containing GTPase activating protein 1	IQGAP1	8826	189.3	20|16|4	40	13.3	15|24|18	57	19	-17	0	0.7	0.8	-0.09	-1.28
Q13627	Q9H910	Jupiter microtubule associated homolog 2	JPT2	90861	20.1	4|4|0	8	2.7	1|0|3	4	1.3	4	0.19	2	0.56	0.2	2.85
Q13627	Q63ZY3	KN motif and ankyrin repeat domains 2	KANK2	25959	91.2	12|8|5	25	8.3	1|0|0	1	0.3	24	1	25	0	0.26	3.76
Q13627	Q8NAB2	kelch repeat and BTB domain containing 3	KBTBD3	143879	69.4	2|3|0	5	1.7	1|4|2	7	2.3	-2	0	0.7	0.74	-0.03	-0.41
Q13627	Q07666	KH RNA binding domain containing, signal transduction associated 1	KHDRBS1	10657	48.2	16|10|7	33	11	25|19|14	58	19.3	-25	0	0.6	0.81	-0.52	-7.41
Q13627	Q92945	KH-type splicing regulatory protein	KHSRP	8570	73.1	5|5|0	10	3.3	9|8|10	27	9	-17	0	0.4	0.81	-0.23	-3.32
Q13627	Q5T5P2	KIAA1217	KIAA1217	56243	214.1	3|2|1	6	2	0|0|0	0	0	6	0.63	20	0.19	0.03	0.4
Q13627	O95235	kinesin family member 20A	KIF20A	10112	100.3	4|3|1	8	2.7	1|0|0	1	0.3	7	0.64	8	0.18	0.07	1
Q13627	Q02241	kinesin family member 23	KIF23	9493	110.1	3|2|0	5	1.7	5|5|2	12	4	-7	0	0.4	0.81	-0.06	-0.91
Q13627	P33176	kinesin family member 5B	KIF5B	3799	109.7	19|24|6	49	16.3	27|21|13	61	20.3	-12	0	0.8	0.8	-0.11	-1.56
Q13627	Q9BW19	kinesin family member C1	KIFC1	3833	73.7	2|2|1	5	1.7	0|0|1	1	0.3	4	0.37	5	0.34	0.05	0.77
Q13627	P52292	karyopherin subunit alpha 2	KPNA2	3838	57.9	1|1|2	4	1.3	3|2|5	10	3.3	-6	0	0.4	0.81	-0.1	-1.48
Q13627	O00505	karyopherin subunit alpha 3	KPNA3	3839	57.8	2|2|1	5	1.7	3|4|2	9	3	-4	0	0.6	0.81	-0.07	-0.99
Q13627	Q14974	karyopherin subunit beta 1	KPNB1	3837	97.2	3|4|2	9	3	6|3|10	19	6.3	-10	0	0.5	0.81	-0.1	-1.47
Q13627	Q6PKG0	La ribonucleoprotein domain family member 1	LARP1	23367	123.5	4|3|3	10	3.3	13|14|9	36	12	-26	0	0.3	0.81	-0.21	-3.01
Q13627	Q71RC2	La ribonucleoprotein domain family member 4	LARP4	113251	80.6	3|2|1	6	2	3|1|0	4	1.3	2	0.05	1.5	0.65	0.02	0.35
Q13627	P00338	lactate dehydrogenase A	LDHA	3939	36.7	29|18|19	66	22	41|38|35	114	38	-48	0	0.6	0.81	-1.31	-18.69
Q13627	P07195	lactate dehydrogenase B	LDHB	3945	36.6	20|10|4	34	11.3	30|26|28	84	28	-50	0	0.4	0.81	-1.36	-19.5
Q13627	P09382	galectin 1	LGALS1	3956	14.7	5|0|0	5	1.7	0|0|3	3	1	2	0.2	1.7	0.56	0.14	1.94
Q13627	Q9UPQ0	LIM and calponin homology domains 1	LIMCH1	22998	121.9	21|11|5	37	12.3	7|6|5	18	6	19	0.33	2.1	0.4	0.16	2.23
Q13627	P02545	lamin A/C	LMNA	4000	74.1	38|35|2	75	25	59|53|35	147	49	-72	0	0.5	0.81	-0.97	-13.87
Q13627	P20700	lamin B1	LMNB1	4001	66.4	7|7|5	19	6.3	18|10|9	37	12.3	-18	0	0.5	0.81	-0.27	-3.87
Q13627	Q8WWI1	LIM domain 7	LMO7	4008	192.7	11|8|4	23	7.7	31|26|15	72	24	-49	0	0.3	0.81	-0.25	-3.63
Q13627	Q8NF37	lysophosphatidylcholine acyltransferase 1	LPCAT1	79888	59.2	1|2|1	4	1.3	2|1|1	4	1.3	0	0.01	1	0.7	0	0
Q13627	Q93052	LIM domain containing preferred translocation partner in lipoma	LPP	4026	65.7	2|2|0	4	1.3	1|0|3	4	1.3	0	0.02	1	0.68	0	0
Q13627	P50851	LPS responsive beige-like anchor protein	LRBA	987	319.1	3|2|3	8	2.7	2|1|3	6	2	2	0.01	1.3	0.71	0.01	0.09
Q13627	Q32MZ4	LRR binding FLII interacting protein 1	LRRFIP1	9208	89.3	2|2|0	4	1.3	1|2|0	3	1	1	0.06	1.3	0.64	0.01	0.16
Q13627	Q8ND56	LSM14A, mRNA processing body assembly factor	LSM14A	26065	50.5	5|3|0	8	2.7	16|13|4	33	11	-25	0	0.2	0.81	-0.49	-7.07
Q13627	Q86V48	leucine zipper protein 1	LUZP1	7798	120.3	14|14|7	35	11.7	1|2|2	5	1.7	30	0.95	7	0.01	0.25	3.56
Q13627	Q9NX58	Ly1 antibody reactive	LYAR	55646	43.6	2|2|2	6	2	0|0|0	0	0	6	0.92	20	0.02	0.14	1.97
Q13627	Q9UNF1	MAGE family member D2	MAGED2	10916	65	4|5|4	13	4.3	0|2|4	6	2	7	0.08	2.2	0.63	0.11	1.54
Q13627	P46821	microtubule associated protein 1B	MAP1B	4131	270.6	42|34|9	85	28.3	1|1|1	3	1	82	1	28.3	0	0.3	4.33
Q13627	P27816	microtubule associated protein 4	MAP4	4134	121	37|32|11	80	26.7	33|31|26	90	30	-10	0	0.9	0.81	-0.08	-1.18
Q13627	Q14244	microtubule associated protein 7	MAP7	9053	84.1	9|8|2	19	6.3	29|21|15	65	21.7	-46	0	0.3	0.81	-0.55	-7.82
Q13627	Q3KQU3	MAP7 domain containing 1	MAP7D1	55700	92.8	4|4|0	8	2.7	7|7|1	15	5	-7	0	0.5	0.81	-0.08	-1.08
Q13627	Q9BPZ7	mitogen-activated protein kinase associated protein 1	MAPKAP1	79109	59.1	2|3|3	8	2.7	2|2|2	6	2	2	0.01	1.3	0.71	0.03	0.48
Q13627	P43243	matrin 3	MATR3	9782	94.6	26|19|31	76	25.3	26|26|16	68	22.7	8	0	1.1	0.8	0.08	1.21
Q13627	Q9HCC0	methylcrotonoyl-CoA carboxylase 2	MCCC2	64087	61.3	6|6|2	14	4.7	5|2|4	11	3.7	3	0	1.3	0.74	0.05	0.7
Q13627	P33991	minichromosome maintenance complex component 4	MCM4	4173	96.6	3|3|2	8	2.7	6|2|5	13	4.3	-5	0	0.6	0.81	-0.05	-0.74
Q13627	P33992	minichromosome maintenance complex component 5	MCM5	4174	82.3	3|2|0	5	1.7	2|4|7	13	4.3	-8	0	0.4	0.81	-0.1	-1.39
Q13627	Q14566	minichromosome maintenance complex component 6	MCM6	4175	92.9	3|3|1	7	2.3	5|6|6	17	5.7	-10	0	0.4	0.81	-0.11	-1.54
Q13627	P33993	minichromosome maintenance complex component 7	MCM7	4176	81.3	16|9|5	30	10	20|11|13	44	14.7	-14	0	0.7	0.8	-0.17	-2.46
Q13627	P14174	macrophage migration inhibitory factor	MIF	4282	12.5	3|1|0	4	1.3	4|1|2	7	2.3	-3	0	0.6	0.74	-0.24	-3.44
Q13627	Q5JXC2	migration and invasion inhibitory protein	MIIP	60672	42.8	1|2|2	5	1.7	3|0|1	4	1.3	1	0.02	1.3	0.68	0.02	0.33
Q13627	P46013	marker of proliferation Ki-67	MKI67	4288	358.7	9|9|1	19	6.3	6|4|6	16	5.3	3	0	1.2	0.75	0.01	0.12
Q13627	Q6WCQ1	myosin phosphatase Rho interacting protein	MPRIP	23164	116.5	1|2|1	4	1.3	0|0|0	0	0	4	0.31	13.3	0.45	0.03	0.49
Q13627	P52815	mitochondrial ribosomal protein L12	MRPL12	6182	21.3	2|2|0	4	1.3	3|5|3	11	3.7	-7	0	0.4	0.81	-0.33	-4.68
Q13627	Q13084	mitochondrial ribosomal protein L28	MRPL28	10573	30.2	2|2|0	4	1.3	4|3|3	10	3.3	-6	0	0.4	0.81	-0.2	-2.84
Q13627	Q13405	mitochondrial ribosomal protein L49	MRPL49	740	19.2	2|3|1	6	2	3|4|3	10	3.3	-4	0	0.6	0.81	-0.21	-2.98
Q13627	Q8N5N7	mitochondrial ribosomal protein L50	MRPL50	54534	18.3	2|1|2	5	1.7	3|3|2	8	2.7	-3	0	0.6	0.81	-0.16	-2.34
Q13627	Q9BQC6	mitochondrial ribosomal protein L57	MRPL57	78988	12.3	2|2|0	4	1.3	6|5|2	13	4.3	-9	0	0.3	0.81	-0.73	-10.48
Q13627	P82663	mitochondrial ribosomal protein S25	MRPS25	64432	20.1	2|2|1	5	1.7	2|0|0	2	0.7	3	0.18	2.5	0.6	0.15	2.13
Q13627	P82930	mitochondrial ribosomal protein S34	MRPS34	65993	25.7	9|10|3	22	7.3	11|10|8	29	9.7	-7	0	0.8	0.79	-0.27	-3.9
Q13627	P43246	mutS homolog 2	MSH2	4436	104.7	2|2|1	5	1.7	3|1|4	8	2.7	-3	0	0.6	0.81	-0.03	-0.41
Q13627	P11586	methylenetetrahydrofolate dehydrogenase, cyclohydrolase and formyltetrahydrofolate synthetase 1	MTHFD1	4522	101.6	4|4|2	10	3.3	13|13|14	40	13.3	-30	0	0.3	0.81	-0.3	-4.22
Q13627	P35580	myosin heavy chain 10	MYH10	4628	229	34|38|8	80	26.7	30|23|14	67	22.3	13	0	1.2	0.8	0.06	0.81
Q13627	P35579	myosin heavy chain 9	MYH9	4627	226.5	262|227|78	567	189	222|198|104	524	174.7	43	0	1.1	0.81	0.19	2.71
Q13627	P19105	myosin light chain 12A	MYL12A	10627	19.8	6|7|0	13	4.3	5|5|2	12	4	1	0	1.1	0.74	0.05	0.72
Q13627	P60660	myosin light chain 6	MYL6	4637	16.9	23|15|9	47	15.7	20|17|9	46	15.3	1	0	1	0.79	0.06	0.84
Q13627	P24844	myosin light chain 9	MYL9	10398	19.8	5|4|0	9	3	4|4|1	9	3	0	0	1	0.73	0	0
Q13627	O00159	myosin IC	MYO1C	4641	121.7	11|9|3	23	7.7	3|4|2	9	3	14	0.48	2.6	0.28	0.12	1.64
Q13627	Q12965	myosin IE	MYO1E	4643	127.1	2|2|2	6	2	0|0|0	0	0	6	0.92	20	0.02	0.05	0.67
Q13627	P55209	nucleosome assembly protein 1 like 1	NAP1L1	4673	45.4	2|4|2	8	2.7	3|0|4	7	2.3	1	0.01	1.1	0.72	0.02	0.31
Q13627	P19338	nucleolin	NCL	4691	76.6	26|34|10	70	23.3	48|42|25	115	38.3	-45	0	0.6	0.81	-0.59	-8.39
Q13627	Q9HCD5	nuclear receptor coactivator 5	NCOA5	57727	65.5	4|3|2	9	3	10|9|5	24	8	-15	0	0.4	0.81	-0.23	-3.27
Q13627	O75376	nuclear receptor corepressor 1	NCOR1	9611	270.2	2|1|2	5	1.7	2|2|2	6	2	-1	0	0.8	0.81	0	-0.05
Q13627	O00483	NDUFA4, mitochondrial complex associated	NDUFA4	4697	9.4	2|1|1	4	1.3	0|0|1	1	0.3	3	0.19	4	0.56	0.32	4.57
Q13627	Q6ZWH5	NIMA related kinase 10	NEK10	152110	133.3	1|1|2	4	1.3	0|0|0	0	0	4	0.31	13.3	0.45	0.03	0.43
Q13627	Q15233	non-POU domain containing octamer binding	NONO	4841	54.2	9|6|0	15	5	21|18|14	53	17.7	-38	0	0.3	0.81	-0.7	-10.01
Q13627	P46087	NOP2 nucleolar protein	NOP2	4839	89.3	3|1|1	5	1.7	1|4|3	8	2.7	-3	0	0.6	0.75	-0.03	-0.48
Q13627	Q9NZM5	NOP53 ribosome biogenesis factor	NOP53	29997	54.4	3|3|4	10	3.3	9|7|1	17	5.7	-7	0	0.6	0.81	-0.13	-1.84
Q13627	P06748	nucleophosmin 1	NPM1	4869	32.6	5|7|3	15	5	14|15|7	36	12	-21	0	0.4	0.81	-0.64	-9.21
Q13627	Q08J23	NOP2/Sun RNA methyltransferase family member 2	NSUN2	54888	86.5	6|5|23	34	11.3	6|7|10	23	7.7	11	0.31	1.5	0.43	0.13	1.82
Q13627	Q7Z417	NUFIP2, FMR1 interacting protein 2	NUFIP2	57532	76.1	5|2|0	7	2.3	8|9|6	23	7.7	-16	0	0.3	0.81	-0.21	-3
Q13627	Q14980	nuclear mitotic apparatus protein 1	NUMA1	4926	238.3	51|43|23	117	39	27|27|22	76	25.3	41	0	1.5	0.79	0.17	2.46
Q13627	P49790	nucleoporin 153	NUP153	9972	153.9	2|1|1	4	1.3	2|3|1	6	2	-2	0	0.7	0.81	-0.01	-0.19
Q13627	O75694	nucleoporin 155	NUP155	9631	155.2	9|6|1	16	5.3	7|9|7	23	7.7	-7	0	0.7	0.78	-0.05	-0.64
Q13627	P35658	nucleoporin 214	NUP214	8021	213.6	19|11|14	44	14.7	7|6|6	19	6.3	25	0.3	2.3	0.55	0.12	1.67
Q13627	Q8NFH5	nucleoporin 35	NUP35	129401	34.8	10|6|1	17	5.7	29|20|10	59	19.7	-42	0	0.3	0.81	-1.21	-17.25
Q13627	P37198	nucleoporin 62	NUP62	23636	53.3	4|7|2	13	4.3	7|0|4	11	3.7	2	0	1.2	0.72	0.04	0.54
Q13627	Q99567	nucleoporin 88	NUP88	4927	83.5	9|6|3	18	6	0|1|2	3	1	15	0.73	6	0.08	0.18	2.57
Q13627	O15294	O-linked N-acetylglucosamine (GlcNAc) transferase	OGT	8473	116.9	4|4|0	8	2.7	1|2|3	6	2	2	0.03	1.3	0.67	0.02	0.24
Q13627	P11940	poly(A) binding protein cytoplasmic 1	PABPC1	26986	70.7	39|34|7	80	26.7	76|63|35	174	58	-94	0	0.5	0.81	-1.33	-19
Q13627	Q13310	poly(A) binding protein cytoplasmic 4	PABPC4	8761	70.8	27|21|7	55	18.3	49|39|23	111	37	-56	0	0.5	0.81	-0.79	-11.3
Q13627	Q8WX93	palladin, cytoskeletal associated protein	PALLD	23022	150.6	19|21|6	46	15.3	17|16|9	42	14	4	0	1.1	0.79	0.03	0.38
Q13627	Q96IZ0	pro-apoptotic WT1 regulator	PAWR	5074	36.6	3|5|2	10	3.3	0|0|0	0	0	10	0.97	33.3	0	0.27	3.91
Q13627	Q15365	poly(rC) binding protein 1	PCBP1	5093	37.5	8|9|3	20	6.7	20|15|14	49	16.3	-29	0	0.4	0.81	-0.77	-11.05
Q13627	Q15366	poly(rC) binding protein 2	PCBP2	5094	38.6	7|3|0	10	3.3	14|9|13	36	12	-26	0	0.3	0.81	-0.67	-9.63
Q13627	P22061	protein-L-isoaspartate (D-aspartate) O-methyltransferase	PCMT1	5110	24.6	4|1|0	5	1.7	3|4|2	9	3	-4	0	0.6	0.75	-0.16	-2.32
Q13627	Q8WUM4	programmed cell death 6 interacting protein	PDCD6IP	10015	96	5|3|0	8	2.7	5|3|7	15	5	-7	0	0.5	0.81	-0.07	-1.04
Q13627	Q14432	phosphodiesterase 3A	PDE3A	5139	125	3|2|0	5	1.7	5|0|3	8	2.7	-3	0	0.6	0.75	-0.02	-0.34
Q13627	Q5VU43	phosphodiesterase 4D interacting protein	PDE4DIP	9659	265.1	3|1|0	4	1.3	2|2|1	5	1.7	-1	0.01	0.8	0.69	0	-0.05
Q13627	Q15084	protein disulfide isomerase family A member 6	PDIA6	10130	48.1	2|1|1	4	1.3	1|1|1	3	1	1	0.03	1.3	0.67	0.02	0.3
Q13627	Q96HC4	PDZ and LIM domain 5	PDLIM5	10611	63.9	20|10|5	35	11.7	4|4|3	11	3.7	24	0.44	3.2	0.29	0.38	5.36
Q13627	Q9NR12	PDZ and LIM domain 7	PDLIM7	9260	49.8	3|6|1	10	3.3	0|1|2	3	1	7	0.4	3.3	0.32	0.14	2.01
Q13627	Q96HS1	PGAM family member 5, mitochondrial serine/threonine protein phosphatase	PGAM5	192111	32	10|7|3	20	6.7	16|20|7	43	14.3	-23	0	0.5	0.81	-0.72	-10.27
Q13627	P35232	prohibitin	PHB	5245	29.8	6|7|1	14	4.7	17|17|14	48	16	-34	0	0.3	0.81	-1.14	-16.3
Q13627	Q99623	prohibitin 2	PHB2	11331	33.3	10|11|3	24	8	19|13|14	46	15.3	-22	0	0.5	0.81	-0.66	-9.44
Q13627	O43175	phosphoglycerate dehydrogenase	PHGDH	26227	56.7	4|4|0	8	2.7	9|9|15	33	11	-25	0	0.2	0.81	-0.44	-6.3
Q13627	Q7Z3Z4	piwi like RNA-mediated gene silencing 4	PIWIL4	143689	96.6	1|1|2	4	1.3	0|0|0	0	0	4	0.31	13.3	0.45	0.04	0.59
Q13627	P14618	pyruvate kinase M1/2	PKM	5315	57.9	35|24|14	73	24.3	24|19|23	66	22	7	0	1.1	0.8	0.12	1.73
Q13627	Q9Y446	plakophilin 3	PKP3	11187	87.1	2|4|2	8	2.7	2|1|1	4	1.3	4	0.12	2	0.61	0.05	0.66
Q13627	Q15149	plectin	PLEC	5339	531.8	509|436|163	1108	369.3	624|554|283	1461	487	-353	0	0.8	0.81	-0.66	-9.48
Q13627	Q02809	procollagen-lysine,2-oxoglutarate 5-dioxygenase 1	PLOD1	5351	83.6	2|2|0	4	1.3	0|0|1	1	0.3	3	0.37	4	0.34	0.04	0.51
Q13627	Q9BY77	DNA polymerase delta interacting protein 3	POLDIP3	84271	46.1	2|2|0	4	1.3	6|5|5	16	5.3	-12	0	0.3	0.81	-0.26	-3.72
Q13627	Q13136	PTPRF interacting protein alpha 1	PPFIA1	8500	135.8	6|7|1	14	4.7	0|0|2	2	0.7	12	0.61	7	0.2	0.09	1.26
Q13627	P62937	peptidylprolyl isomerase A	PPIA	5478	18	8|6|1	15	5	11|7|9	27	9	-12	0	0.6	0.81	-0.67	-9.52
Q13627	O60437	periplakin	PPL	5493	204.7	42|30|13	85	28.3	2|1|3	6	2	79	1	14.2	0	0.39	5.51
Q13627	P62136	protein phosphatase 1 catalytic subunit alpha	PPP1CA	5499	37.5	13|6|3	22	7.3	7|3|4	14	4.7	8	0.15	1.6	0.61	0.21	3.05
Q13627	P62140	protein phosphatase 1 catalytic subunit beta	PPP1CB	5500	37.2	13|4|1	18	6	6|2|2	10	3.3	8	0.3	1.8	0.54	0.22	3.07
Q13627	P63151	protein phosphatase 2 regulatory subunit Balpha	PPP2R2A	5520	51.7	4|5|0	9	3	8|5|4	17	5.7	-8	0	0.5	0.81	-0.15	-2.21
Q13627	Q06830	peroxiredoxin 1	PRDX1	5052	22.1	9|8|0	17	5.7	20|15|12	47	15.7	-30	0	0.4	0.81	-1.36	-19.38
Q13627	P13861	protein kinase cAMP-dependent type II regulatory subunit alpha	PRKAR2A	5576	45.5	4|2|2	8	2.7	1|0|0	1	0.3	7	0.7	8	0.09	0.15	2.2
Q13627	P78527	protein kinase, DNA-activated, catalytic polypeptide	PRKDC	5591	469.1	24|23|9	56	18.7	95|76|68	239	79.7	-183	0	0.2	0.81	-0.39	-5.57
Q13627	Q6P2Q9	pre-mRNA processing factor 8	PRPF8	10594	273.6	3|8|3	14	4.7	7|7|8	22	7.3	-8	0	0.6	0.78	-0.03	-0.42
Q13627	P48634	proline rich coiled-coil 2A	PRRC2A	7916	228.9	2|2|2	6	2	4|5|1	10	3.3	-4	0	0.6	0.81	-0.02	-0.25
Q13627	Q5JSZ5	proline rich coiled-coil 2B	PRRC2B	84726	243	8|3|3	14	4.7	7|8|2	17	5.7	-3	0	0.8	0.77	-0.01	-0.18
Q13627	Q9Y520	proline rich coiled-coil 2C	PRRC2C	23215	316.9	50|30|11	91	30.3	121|96|34	251	83.7	-160	0	0.4	0.81	-0.5	-7.21
Q13627	P26599	polypyrimidine tract binding protein 1	PTBP1	5725	57.2	15|13|6	34	11.3	13|9|13	35	11.7	-1	0	1	0.79	-0.02	-0.25
Q13627	Q53H96	pyrroline-5-carboxylate reductase 3	PYCR3	65263	28.7	5|5|1	11	3.7	7|5|3	15	5	-4	0	0.7	0.81	-0.14	-1.99
Q13627	P63244	receptor for activated C kinase 1	RACK1	10399	35.1	18|12|0	30	10	18|16|14	48	16	-18	0	0.6	0.8	-0.51	-7.33
Q13627	Q9P0K7	retinoic acid induced 14	RAI14	26064	110	5|4|2	11	3.7	0|1|0	1	0.3	10	0.85	11	0.05	0.09	1.3
Q13627	P62826	RAN, member RAS oncogene family	RAN	5901	24.4	8|6|0	14	4.7	12|8|8	28	9.3	-14	0	0.5	0.81	-0.57	-8.19
Q13627	P54136	arginyl-tRNA synthetase	RARS	5917	75.4	3|1|0	4	1.3	4|3|8	15	5	-11	0	0.3	0.81	-0.15	-2.08
Q13627	Q09028	RB binding protein 4, chromatin remodeling factor	RBBP4	5928	47.7	5|4|1	10	3.3	5|5|4	14	4.7	-4	0	0.7	0.77	-0.08	-1.2
Q13627	Q16576	RB binding protein 7, chromatin remodeling factor	RBBP7	5931	47.8	10|9|2	21	7	12|8|7	27	9	-6	0	0.8	0.79	-0.13	-1.79
Q13627	Q96PK6	RNA binding motif protein 14	RBM14	10432	69.5	32|27|12	71	23.7	47|37|20	104	34.7	-33	0	0.7	0.81	-0.47	-6.78
Q13627	Q96T37	RNA binding motif protein 15	RBM15	64783	107.2	4|2|2	8	2.7	1|0|1	2	0.7	6	0.42	4	0.3	0.06	0.8
Q13627	P98179	RNA binding motif protein 3	RBM3	5935	17.2	3|5|4	12	4	5|6|5	16	5.3	-4	0	0.8	0.81	-0.23	-3.33
Q13627	P78332	RNA binding motif protein 6	RBM6	10180	128.6	3|6|4	13	4.3	6|3|3	12	4	1	0	1.1	0.75	0.01	0.11
Q13627	P38159	RNA binding motif protein X-linked	RBMX	27316	42.3	11|10|6	27	9	23|19|8	50	16.7	-23	0	0.5	0.81	-0.54	-7.76
Q13627	Q14257	reticulocalbin 2	RCN2	5955	36.9	4|1|0	5	1.7	0|0|0	0	0	5	0.33	16.7	0.39	0.14	1.94
Q13627	Q9BWE0	replication initiator 1	REPIN1	29803	63.6	2|1|1	4	1.3	1|0|1	2	0.7	2	0.08	2	0.63	0.03	0.45
Q13627	P13489	ribonuclease/angiogenin inhibitor 1	RNH1	6050	50	3|2|0	5	1.7	1|2|4	7	2.3	-2	0	0.7	0.74	-0.04	-0.57
Q13627	P27635	ribosomal protein L10	RPL10	6134	24.6	18|12|5	35	11.7	40|34|16	90	30	-55	0	0.4	0.81	-2.24	-31.93
Q13627	P62906	ribosomal protein L10a	RPL10A	4736	24.8	9|6|0	15	5	21|20|11	52	17.3	-37	0	0.3	0.81	-1.49	-21.29
Q13627	P62913	ribosomal protein L11	RPL11	6135	20.3	2|3|0	5	1.7	5|6|2	13	4.3	-8	0	0.4	0.81	-0.4	-5.64
Q13627	P30050	ribosomal protein L12	RPL12	6136	17.8	5|5|0	10	3.3	10|5|6	21	7	-11	0	0.5	0.81	-0.62	-8.82
Q13627	P26373	ribosomal protein L13	RPL13	6137	24.3	11|9|2	22	7.3	25|24|6	55	18.3	-33	0	0.4	0.81	-1.36	-19.43
Q13627	P40429	ribosomal protein L13a	RPL13A	23521	23.6	13|10|3	26	8.7	29|27|14	70	23.3	-44	0	0.4	0.81	-1.87	-26.66
Q13627	P50914	ribosomal protein L14	RPL14	9045	23.4	5|6|0	11	3.7	13|13|5	31	10.3	-20	0	0.4	0.81	-0.85	-12.19
Q13627	P61313	ribosomal protein L15	RPL15	6138	24.1	12|10|8	30	10	22|17|13	52	17.3	-22	0	0.6	0.81	-0.91	-13.02
Q13627	P18621	ribosomal protein L17	RPL17	6139	21.4	11|13|1	25	8.3	38|31|14	83	27.7	-58	0	0.3	0.81	-2.71	-38.72
Q13627	Q07020	ribosomal protein L18	RPL18	6141	21.6	10|6|0	16	5.3	19|17|12	48	16	-32	0	0.3	0.81	-1.48	-21.13
Q13627	Q02543	ribosomal protein L18a	RPL18A	6142	20.8	15|12|1	28	9.3	32|22|12	66	22	-38	0	0.4	0.81	-1.83	-26.15
Q13627	P84098	ribosomal protein L19	RPL19	6143	23.5	9|9|3	21	7	20|12|6	38	12.7	-17	0	0.6	0.81	-0.72	-10.35
Q13627	P46778	ribosomal protein L21	RPL21	6144	18.6	7|11|2	20	6.7	12|12|5	29	9.7	-9	0	0.7	0.79	-0.48	-6.93
Q13627	P35268	ribosomal protein L22	RPL22	6146	14.8	2|2|0	4	1.3	10|8|5	23	7.7	-19	0	0.2	0.81	-1.28	-18.36
Q13627	P62829	ribosomal protein L23	RPL23	9349	14.9	6|3|0	9	3	11|10|9	30	10	-21	0	0.3	0.81	-1.41	-20.18
Q13627	P62750	ribosomal protein L23a	RPL23A	6147	17.7	8|6|0	14	4.7	22|18|9	49	16.3	-35	0	0.3	0.81	-1.98	-28.26
Q13627	P83731	ribosomal protein L24	RPL24	6152	17.8	6|7|0	13	4.3	12|9|7	28	9.3	-15	0	0.5	0.81	-0.84	-12.05
Q13627	P61254	ribosomal protein L26	RPL26	6154	17.3	10|10|6	26	8.7	16|12|7	35	11.7	-9	0	0.7	0.81	-0.52	-7.45
Q13627	Q9UNX3	ribosomal protein L26 like 1	RPL26L1	51121	17.3	11|11|4	26	8.7	18|15|7	40	13.3	-14	0	0.7	0.81	-0.81	-11.59
Q13627	P61353	ribosomal protein L27	RPL27	6155	15.8	7|3|0	10	3.3	12|10|7	29	9.7	-19	0	0.3	0.81	-1.2	-17.18
Q13627	P46776	ribosomal protein L27a	RPL27A	6157	16.6	7|6|3	16	5.3	15|12|6	33	11	-17	0	0.5	0.81	-1.03	-14.66
Q13627	P46779	ribosomal protein L28	RPL28	6158	15.7	7|7|1	15	5	16|11|3	30	10	-15	0	0.5	0.81	-0.95	-13.61
Q13627	P39023	ribosomal protein L3	RPL3	6122	46.1	19|15|2	36	12	42|29|24	95	31.7	-59	0	0.4	0.81	-1.28	-18.28
Q13627	P62888	ribosomal protein L30	RPL30	6156	12.8	5|2|0	7	2.3	16|7|5	28	9.3	-21	0	0.3	0.81	-1.64	-23.47
Q13627	P62899	ribosomal protein L31	RPL31	6160	14.5	4|3|1	8	2.7	8|8|4	20	6.7	-12	0	0.4	0.81	-0.83	-11.85
Q13627	P62910	ribosomal protein L32	RPL32	6161	15.9	8|12|3	23	7.7	25|14|11	50	16.7	-27	0	0.5	0.81	-1.7	-24.32
Q13627	P49207	ribosomal protein L34	RPL34	6164	13.3	4|4|0	8	2.7	11|8|4	23	7.7	-15	0	0.4	0.81	-1.13	-16.12
Q13627	P42766	ribosomal protein L35	RPL35	11224	14.6	6|8|3	17	5.7	15|12|6	33	11	-16	0	0.5	0.81	-1.1	-15.71
Q13627	P18077	ribosomal protein L35a	RPL35A	6165	12.5	3|5|0	8	2.7	11|10|5	26	8.7	-18	0	0.3	0.81	-1.44	-20.51
Q13627	Q9Y3U8	ribosomal protein L36	RPL36	25873	12.3	8|6|0	14	4.7	14|14|7	35	11.7	-21	0	0.4	0.81	-1.71	-24.48
Q13627	Q969Q0	ribosomal protein L36a like	RPL36AL	6166	12.5	3|1|2	6	2	7|2|4	13	4.3	-7	0	0.5	0.81	-0.56	-8.02
Q13627	P61513	ribosomal protein L37a	RPL37A	6168	10.3	5|3|2	10	3.3	5|3|1	9	3	1	0	1.1	0.73	0.1	1.39
Q13627	P63173	ribosomal protein L38	RPL38	6169	8.2	2|2|0	4	1.3	4|4|2	10	3.3	-6	0	0.4	0.81	-0.73	-10.43
Q13627	P62891	ribosomal protein L39	RPL39	6170	6.4	2|2|0	4	1.3	4|2|2	8	2.7	-4	0	0.5	0.81	-0.62	-8.92
Q13627	P36578	ribosomal protein L4	RPL4	6124	47.7	29|29|2	60	20	43|33|27	103	34.3	-43	0	0.6	0.81	-0.9	-12.88
Q13627	P46777	ribosomal protein L5	RPL5	6125	34.4	6|10|5	21	7	12|10|5	27	9	-6	0	0.8	0.79	-0.17	-2.49
Q13627	Q02878	ribosomal protein L6	RPL6	6128	32.7	19|17|11	47	15.7	35|31|21	87	29	-40	0	0.5	0.81	-1.22	-17.46
Q13627	P18124	ribosomal protein L7	RPL7	6129	29.2	34|28|13	75	25	50|38|20	108	36	-33	0	0.7	0.81	-1.13	-16.13
Q13627	P62424	ribosomal protein L7a	RPL7A	6130	30	30|15|5	50	16.7	44|35|17	96	32	-46	0	0.5	0.81	-1.53	-21.91
Q13627	P62917	ribosomal protein L8	RPL8	6132	28	11|8|1	20	6.7	36|26|15	77	25.7	-57	0	0.3	0.81	-2.03	-29.06
Q13627	P32969	ribosomal protein L9	RPL9	6133	21.9	7|6|1	14	4.7	11|7|8	26	8.7	-12	0	0.5	0.81	-0.55	-7.84
Q13627	P05388	ribosomal protein lateral stalk subunit P0	RPLP0	6175	34.3	5|3|0	8	2.7	13|14|5	32	10.7	-24	0	0.3	0.81	-0.7	-10
Q13627	P05386	ribosomal protein lateral stalk subunit P1	RPLP1	6176	11.5	2|2|3	7	2.3	3|4|2	9	3	-2	0	0.8	0.81	-0.17	-2.48
Q13627	P05387	ribosomal protein lateral stalk subunit P2	RPLP2	6181	11.7	8|7|0	15	5	11|11|5	27	9	-12	0	0.6	0.81	-1.03	-14.7
Q13627	P04843	ribophorin I	RPN1	6184	68.6	4|6|1	11	3.7	8|10|8	26	8.7	-15	0	0.4	0.81	-0.22	-3.13
Q13627	P46783	ribosomal protein S10	RPS10	6204	18.9	2|3|2	7	2.3	7|8|3	18	6	-11	0	0.4	0.81	-0.58	-8.32
Q13627	P62280	ribosomal protein S11	RPS11	6205	18.4	14|7|0	21	7	29|21|13	63	21	-42	0	0.3	0.81	-2.28	-32.55
Q13627	P25398	ribosomal protein S12	RPS12	6206	14.5	12|9|5	26	8.7	12|15|10	37	12.3	-11	0	0.7	0.81	-0.76	-10.83
Q13627	P62277	ribosomal protein S13	RPS13	6207	17.2	8|9|1	18	6	18|18|10	46	15.3	-28	0	0.4	0.81	-1.63	-23.23
Q13627	P62263	ribosomal protein S14	RPS14	6208	16.3	10|10|2	22	7.3	17|18|11	46	15.3	-24	0	0.5	0.81	-1.47	-21.07
Q13627	P62841	ribosomal protein S15	RPS15	6209	17	6|8|1	15	5	11|10|4	25	8.3	-10	0	0.6	0.81	-0.59	-8.38
Q13627	P62244	ribosomal protein S15a	RPS15A	6210	14.8	5|4|0	9	3	15|14|6	35	11.7	-26	0	0.3	0.81	-1.75	-25.03
Q13627	P62249	ribosomal protein S16	RPS16	6217	16.4	11|11|1	23	7.7	23|19|12	54	18	-31	0	0.4	0.81	-1.89	-26.93
Q13627	P08708	ribosomal protein S17	RPS17	6218	15.6	10|6|3	19	6.3	11|12|8	31	10.3	-12	0	0.6	0.81	-0.77	-11.02
Q13627	P62269	ribosomal protein S18	RPS18	6222	17.7	13|15|6	34	11.3	35|35|13	83	27.7	-49	0	0.4	0.81	-2.77	-39.51
Q13627	P39019	ribosomal protein S19	RPS19	6223	16.1	7|7|0	14	4.7	17|14|9	40	13.3	-26	0	0.4	0.81	-1.62	-23.13
Q13627	P15880	ribosomal protein S2	RPS2	6187	31.3	20|22|9	51	17	36|35|13	84	28	-33	0	0.6	0.81	-1.05	-15.05
Q13627	P60866	ribosomal protein S20	RPS20	6224	13.4	4|2|0	6	2	10|5|4	19	6.3	-13	0	0.3	0.81	-0.97	-13.89
Q13627	P62266	ribosomal protein S23	RPS23	6228	15.8	3|2|1	6	2	4|3|2	9	3	-3	0	0.7	0.81	-0.19	-2.71
Q13627	P62847	ribosomal protein S24	RPS24	6229	15.4	7|6|2	15	5	11|10|5	26	8.7	-11	0	0.6	0.81	-0.71	-10.19
Q13627	P62851	ribosomal protein S25	RPS25	6230	13.7	5|5|2	12	4	9|8|4	21	7	-9	0	0.6	0.81	-0.65	-9.36
Q13627	P62854	ribosomal protein S26	RPS26	6231	13	7|3|1	11	3.7	8|8|5	21	7	-10	0	0.5	0.81	-0.77	-10.98
Q13627	P42677	ribosomal protein S27	RPS27	6232	9.5	7|5|3	15	5	8|7|5	20	6.7	-5	0	0.8	0.78	-0.53	-7.55
Q13627	P62979	ribosomal protein S27a	RPS27A	6233	18	7|0|0	7	2.3	9|4|6	19	6.3	-12	0	0.4	0.78	-0.67	-9.54
Q13627	Q71UM5	ribosomal protein S27 like	RPS27L	51065	9.5	7|4|3	14	4.7	8|7|5	20	6.7	-6	0	0.7	0.78	-0.63	-9.04
Q13627	P62273	ribosomal protein S29	RPS29	6235	6.7	4|3|6	13	4.3	15|9|4	28	9.3	-15	0	0.5	0.81	-2.25	-32.09
Q13627	P23396	ribosomal protein S3	RPS3	6188	26.7	19|18|4	41	13.7	39|34|23	96	32	-55	0	0.4	0.81	-2.06	-29.44
Q13627	P61247	ribosomal protein S3A	RPS3A	6189	29.9	14|14|1	29	9.7	33|24|20	77	25.7	-48	0	0.4	0.81	-1.6	-22.9
Q13627	P62701	ribosomal protein S4 X-linked	RPS4X	6191	29.6	23|11|6	40	13.3	49|44|23	116	38.7	-76	0	0.3	0.81	-2.57	-36.68
Q13627	P46782	ribosomal protein S5	RPS5	6193	22.9	10|10|7	27	9	13|11|5	29	9.7	-2	0	0.9	0.79	-0.09	-1.25
Q13627	P62753	ribosomal protein S6	RPS6	6194	28.7	17|10|8	35	11.7	27|20|10	57	19	-22	0	0.6	0.81	-0.77	-10.96
Q13627	P62081	ribosomal protein S7	RPS7	6201	22.1	7|7|4	18	6	14|12|7	33	11	-15	0	0.6	0.81	-0.68	-9.68
Q13627	P62241	ribosomal protein S8	RPS8	6202	24.2	23|14|3	40	13.3	38|26|17	81	27	-41	0	0.5	0.81	-1.69	-24.2
Q13627	P46781	ribosomal protein S9	RPS9	6203	22.6	14|16|0	30	10	26|24|15	65	21.7	-35	0	0.5	0.81	-1.55	-22.13
Q13627	O76021	ribosomal L1 domain containing 1	RSL1D1	26156	55	4|3|2	9	3	12|7|3	22	7.3	-13	0	0.4	0.81	-0.24	-3.38
Q13627	Q9Y3I0	RNA 2',3'-cyclic phosphate and 5'-OH ligase	RTCB	51493	55.2	22|22|3	47	15.7	34|25|20	79	26.3	-32	0	0.6	0.81	-0.58	-8.28
Q13627	Q9Y224	RNA transcription, translation and transport factor	RTRAF	51637	28.1	16|18|12	46	15.3	23|18|15	56	18.7	-10	0	0.8	0.81	-0.36	-5.09
Q13627	Q9Y265	RuvB like AAA ATPase 1	RUVBL1	8607	50.2	10|8|2	20	6.7	6|6|5	17	5.7	3	0	1.2	0.76	0.06	0.85
Q13627	Q9Y230	RuvB like AAA ATPase 2	RUVBL2	10856	51.2	5|6|0	11	3.7	3|6|6	15	5	-4	0	0.7	0.77	-0.08	-1.12
Q13627	Q14160	scribbled planar cell polarity protein	SCRIB	23513	174.9	6|5|6	17	5.7	6|3|4	13	4.3	4	0	1.3	0.76	0.02	0.33
Q13627	P31040	succinate dehydrogenase complex flavoprotein subunit A	SDHA	6389	72.7	4|1|2	7	2.3	5|3|4	12	4	-5	0	0.6	0.81	-0.07	-0.98
Q13627	P55735	SEC13 homolog, nuclear pore and COPII coat complex component	SEC13	6396	35.5	6|3|0	9	3	7|5|2	14	4.7	-5	0	0.6	0.77	-0.14	-2.01
Q13627	O15027	SEC16 homolog A, endoplasmic reticulum export factor	SEC16A	9919	233.5	39|39|9	87	29	62|46|18	126	42	-39	0	0.7	0.81	-0.17	-2.39
Q13627	Q15436	Sec23 homolog A, coat complex II component	SEC23A	10484	86.2	6|4|1	11	3.7	3|1|3	7	2.3	4	0.07	1.6	0.64	0.05	0.66
Q13627	Q15437	Sec23 homolog B, coat complex II component	SEC23B	10483	86.5	2|4|0	6	2	4|0|3	7	2.3	-1	0.01	0.9	0.72	-0.01	-0.17
Q13627	P53992	SEC24 homolog C, COPII coat complex component	SEC24C	9632	118.3	4|2|0	6	2	5|2|4	11	3.7	-5	0	0.6	0.76	-0.04	-0.6
Q13627	P60468	Sec61 translocon beta subunit	SEC61B	10952	10	1|2|1	4	1.3	1|1|1	3	1	1	0.03	1.3	0.67	0.1	1.43
Q13627	Q8NC51	SERPINE1 mRNA binding protein 1	SERBP1	26135	45	20|16|13	49	16.3	34|21|14	69	23	-20	0	0.7	0.81	-0.44	-6.35
Q13627	P50454	serpin family H member 1	SERPINH1	871	46.4	5|5|0	10	3.3	2|1|5	8	2.7	2	0.01	1.3	0.69	0.04	0.62
Q13627	Q15637	splicing factor 1	SF1	7536	68.3	9|7|11	27	9	13|7|8	28	9.3	-1	0	1	0.79	-0.01	-0.21
Q13627	O75533	splicing factor 3b subunit 1	SF3B1	23451	145.8	2|1|1	4	1.3	2|2|4	8	2.7	-4	0	0.5	0.81	-0.03	-0.39
Q13627	P31947	stratifin	SFN	2810	27.8	3|3|1	7	2.3	4|4|3	11	3.7	-4	0	0.6	0.81	-0.14	-2.06
Q13627	P23246	splicing factor proline and glutamine rich	SFPQ	6421	76.1	18|18|12	48	16	35|31|21	87	29	-39	0	0.6	0.81	-0.51	-7.32
Q13627	Q9UJS0	solute carrier family 25 member 13	SLC25A13	10165	74.2	2|4|3	9	3	2|3|6	11	3.7	-2	0	0.8	0.76	-0.03	-0.39
Q13627	Q00325	solute carrier family 25 member 3	SLC25A3	5250	40.1	2|2|0	4	1.3	8|5|2	15	5	-11	0	0.3	0.81	-0.27	-3.92
Q13627	P05141	solute carrier family 25 member 5	SLC25A5	292	32.9	16|16|5	37	12.3	27|27|15	69	23	-32	0	0.5	0.81	-0.97	-13.92
Q13627	P12236	solute carrier family 25 member 6	SLC25A6	293	32.9	17|14|7	38	12.7	22|23|13	58	19.3	-20	0	0.7	0.81	-0.61	-8.69
Q13627	Q9HBR0	solute carrier family 38 member 10	SLC38A10	124565	119.8	2|3|3	8	2.7	1|0|1	2	0.7	6	0.41	4	0.31	0.05	0.72
Q13627	P08195	solute carrier family 3 member 2	SLC3A2	6520	68	3|4|3	10	3.3	6|7|12	25	8.3	-15	0	0.4	0.81	-0.22	-3.15
Q13627	Q9H2G2	STE20 like kinase	SLK	9748	142.7	2|1|1	4	1.3	3|2|2	7	2.3	-3	0	0.6	0.81	-0.02	-0.3
Q13627	Q9NWH9	SAFB like transcription modulator	SLTM	79811	117.1	2|2|1	5	1.7	0|2|0	2	0.7	3	0.18	2.5	0.6	0.03	0.37
Q13627	P51531	SWI/SNF related, matrix associated, actin dependent regulator of chromatin, subfamily a, member 2	SMARCA2	6595	181.3	5|3|0	8	2.7	12|13|5	30	10	-22	0	0.3	0.81	-0.12	-1.73
Q13627	P51532	SWI/SNF related, matrix associated, actin dependent regulator of chromatin, subfamily a, member 4	SMARCA4	6597	184.6	6|5|1	12	4	11|13|5	29	9.7	-17	0	0.4	0.81	-0.09	-1.32
Q13627	Q92922	SWI/SNF related, matrix associated, actin dependent regulator of chromatin subfamily c member 1	SMARCC1	6599	122.9	9|9|1	19	6.3	16|19|8	43	14.3	-24	0	0.4	0.81	-0.2	-2.79
Q13627	Q8TAQ2	SWI/SNF related, matrix associated, actin dependent regulator of chromatin subfamily c member 2	SMARCC2	6601	132.9	4|1|0	5	1.7	12|10|9	31	10.3	-26	0	0.2	0.81	-0.2	-2.8
Q13627	Q92925	SWI/SNF related, matrix associated, actin dependent regulator of chromatin, subfamily d, member 2	SMARCD2	6603	58.9	3|2|1	6	2	1|2|1	4	1.3	2	0.05	1.5	0.66	0.03	0.48
Q13627	Q8TER0	sushi, nidogen and EGF like domains 1	SNED1	25992	152.2	1|2|2	5	1.7	0|0|0	0	0	5	0.61	16.7	0.2	0.03	0.47
Q13627	O75643	small nuclear ribonucleoprotein U5 subunit 200	SNRNP200	23020	244.5	10|12|4	26	8.7	15|10|12	37	12.3	-11	0	0.7	0.81	-0.04	-0.64
Q13627	P14678	small nuclear ribonucleoprotein polypeptides B and B1	SNRPB	6628	24.6	2|2|0	4	1.3	3|3|2	8	2.7	-4	0	0.5	0.81	-0.16	-2.32
Q13627	P62318	small nuclear ribonucleoprotein D3 polypeptide	SNRPD3	6634	13.9	3|2|0	5	1.7	3|2|3	8	2.7	-3	0	0.6	0.75	-0.22	-3.08
Q13627	Q9NUQ6	spermatogenesis associated serine rich 2 like	SPATS2L	26010	61.7	6|3|0	9	3	2|1|0	3	1	6	0.4	3	0.32	0.1	1.39
Q13627	Q13813	spectrin alpha, non-erythrocytic 1	SPTAN1	6709	284.5	11|7|4	22	7.3	6|4|9	19	6.3	3	0	1.2	0.76	0.01	0.15
Q13627	Q01082	spectrin beta, non-erythrocytic 1	SPTBN1	6711	274.6	9|8|2	19	6.3	1|3|7	11	3.7	8	0.03	1.7	0.67	0.03	0.42
Q13627	O76094	signal recognition particle 72	SRP72	6731	74.6	6|2|1	9	3	2|6|4	12	4	-3	0	0.8	0.75	-0.04	-0.57
Q13627	Q9UQ35	serine/arginine repetitive matrix 2	SRRM2	23524	299.6	6|7|2	15	5	17|21|14	52	17.3	-37	0	0.3	0.81	-0.12	-1.76
Q13627	O75494	serine and arginine rich splicing factor 10	SRSF10	10772	31.3	3|3|2	8	2.7	5|0|2	7	2.3	1	0	1.1	0.72	0.03	0.46
Q13627	P84103	serine and arginine rich splicing factor 3	SRSF3	6428	19.3	3|4|0	7	2.3	5|4|5	14	4.7	-7	0	0.5	0.81	-0.36	-5.17
Q13627	Q16629	serine and arginine rich splicing factor 7	SRSF7	6432	27.4	2|2|0	4	1.3	4|3|2	9	3	-5	0	0.4	0.81	-0.18	-2.61
Q13627	Q13242	serine and arginine rich splicing factor 9	SRSF9	8683	25.5	2|1|1	4	1.3	1|0|0	1	0.3	3	0.19	4	0.56	0.12	1.68
Q13627	P40763	signal transducer and activator of transcription 3	STAT3	6774	88.1	4|3|1	8	2.7	0|1|4	5	1.7	3	0.07	1.6	0.64	0.03	0.49
Q13627	Q13043	serine/threonine kinase 4	STK4	6789	55.6	5|3|1	9	3	16|11|5	32	10.7	-23	0	0.3	0.81	-0.41	-5.91
Q13627	Q9Y3F4	serine/threonine kinase receptor associated protein	STRAP	11171	38.4	9|6|0	15	5	5|6|4	15	5	0	0	1	0.75	0	0
Q13627	Q9Y5B9	SPT16 homolog, facilitates chromatin remodeling subunit	SUPT16H	11198	119.9	5|3|1	9	3	3|2|6	11	3.7	-2	0	0.8	0.76	-0.02	-0.24
Q13627	O60506	synaptotagmin binding cytoplasmic RNA interacting protein	SYNCRIP	10492	69.6	22|18|5	45	15	40|32|24	96	32	-51	0	0.5	0.81	-0.73	-10.47
Q13627	Q9Y6A5	transforming acidic coiled-coil containing protein 3	TACC3	10460	90.4	2|4|1	7	2.3	0|1|0	1	0.3	6	0.52	7	0.26	0.07	0.95
Q13627	Q92804	TATA-box binding protein associated factor 15	TAF15	8148	61.8	6|5|3	14	4.7	16|15|6	37	12.3	-23	0	0.4	0.81	-0.37	-5.31
Q13627	P37802	transgelin 2	TAGLN2	8407	22.4	2|2|0	4	1.3	3|4|6	13	4.3	-9	0	0.3	0.81	-0.4	-5.74
Q13627	Q9BYX2	TBC1 domain family member 2	TBC1D2	55357	105.4	0|0|4	4	1.3	0|0|0	0	0	4	0.33	13.3	0.39	0.04	0.54
Q13627	Q9BZK7	transducin beta like 1 X-linked receptor 1	TBL1XR1	79718	55.6	8|5|0	13	4.3	14|12|5	31	10.3	-18	0	0.4	0.81	-0.32	-4.63
Q13627	Q13428	treacle ribosome biogenesis factor 1	TCOF1	6949	152.1	3|4|1	8	2.7	4|2|3	9	3	-1	0	0.9	0.75	-0.01	-0.09
Q13627	P17987	t-complex 1	TCP1	6950	60.3	10|7|5	22	7.3	11|8|13	32	10.7	-10	0	0.7	0.81	-0.17	-2.37
Q13627	P28347	TEA domain transcription factor 1	TEAD1	7003	47.9	1|1|2	4	1.3	0|0|0	0	0	4	0.31	13.3	0.45	0.08	1.19
Q13627	Q9UGI8	testin LIM domain protein	TES	26136	48	2|1|1	4	1.3	0|1|0	1	0.3	3	0.19	4	0.56	0.06	0.89
Q13627	Q92734	TRK-fused gene	TFG	10342	43.4	12|10|0	22	7.3	24|25|9	58	19.3	-36	0	0.4	0.81	-0.83	-11.84
Q13627	P21980	transglutaminase 2	TGM2	7052	77.3	3|4|0	7	2.3	0|0|0	0	0	7	0.66	23.3	0.15	0.09	1.29
Q13627	Q9Y2W1	thyroid hormone receptor associated protein 3	THRAP3	9967	108.7	23|20|13	56	18.7	62|58|28	148	49.3	-92	0	0.4	0.81	-0.85	-12.09
Q13627	Q07157	tight junction protein 1	TJP1	7082	195.5	43|40|10	93	31	68|65|18	151	50.3	-58	0	0.6	0.81	-0.3	-4.24
Q13627	Q9UDY2	tight junction protein 2	TJP2	9414	134	43|39|10	92	30.7	51|48|16	115	38.3	-23	0	0.8	0.81	-0.17	-2.45
Q13627	P29401	transketolase	TKT	7086	67.9	2|3|3	8	2.7	4|1|6	11	3.7	-3	0	0.7	0.81	-0.04	-0.63
Q13627	Q9Y490	talin 1	TLN1	7094	269.8	14|14|5	33	11	7|2|35	44	14.7	-11	0	0.8	0.81	-0.04	-0.58
Q13627	Q9NYL9	tropomodulin 3	TMOD3	29766	39.6	3|4|1	8	2.7	0|0|0	0	0	8	0.66	26.7	0.15	0.2	2.89
Q13627	Q9C0C2	tankyrase 1 binding protein 1	TNKS1BP1	85456	181.8	12|5|3	20	6.7	1|3|0	4	1.3	16	0.54	5	0.25	0.09	1.26
Q13627	Q9UPQ9	trinucleotide repeat containing 6B	TNRC6B	23112	194	5|4|0	9	3	16|9|2	27	9	-18	0	0.3	0.81	-0.09	-1.33
Q13627	Q63HR2	tensin 2	TNS2	23371	152.6	2|1|2	5	1.7	0|0|0	0	0	5	0.61	16.7	0.2	0.03	0.47
Q13627	Q68CZ2	tensin 3	TNS3	64759	155.3	14|13|9	36	12	7|7|3	17	5.7	19	0.05	2.1	0.66	0.12	1.75
Q13627	Q12888	tumor protein p53 binding protein 1	TP53BP1	7158	213.6	11|5|2	18	6	13|7|6	26	8.7	-8	0	0.7	0.79	-0.04	-0.54
Q13627	P09493	tropomyosin 1	TPM1	7168	32.7	12|10|3	25	8.3	3|4|6	13	4.3	12	0.15	1.9	0.61	0.37	5.24
Q13627	P07951	tropomyosin 2	TPM2	7169	32.9	13|8|4	25	8.3	3|4|5	12	4	13	0.29	2.1	0.55	0.4	5.65
Q13627	P06753	tropomyosin 3	TPM3	7170	33	9|7|4	20	6.7	5|4|7	16	5.3	4	0	1.3	0.76	0.12	1.73
Q13627	P67936	tropomyosin 4	TPM4	7171	28.5	13|11|5	29	9.7	5|7|6	18	6	11	0	1.6	0.72	0.39	5.51
Q13627	P12270	translocated promoter region, nuclear basket protein	TPR	7175	267.3	16|13|2	31	10.3	5|4|10	19	6.3	12	0.02	1.6	0.69	0.04	0.64
Q13627	Q9ULW0	TPX2, microtubule nucleation factor	TPX2	22974	85.7	5|4|0	9	3	7|5|2	14	4.7	-5	0	0.6	0.77	-0.06	-0.83
Q13627	Q13263	tripartite motif containing 28	TRIM28	10155	88.6	7|3|0	10	3.3	13|18|8	39	13	-29	0	0.3	0.81	-0.33	-4.68
Q13627	Q15654	thyroid hormone receptor interactor 6	TRIP6	7205	50.3	13|4|5	22	7.3	4|2|1	7	2.3	15	0.36	3.1	0.37	0.3	4.26
Q13627	Q9UI30	tRNA methyltransferase subunit 11-2	TRMT112	51504	14.2	6|4|2	12	4	7|7|3	17	5.7	-5	0	0.7	0.78	-0.35	-5.03
Q13627	Q8WZ42	titin	TTN	7273	3816	1|1|2	4	1.3	0|0|0	0	0	4	0.31	13.3	0.45	0	0.01
Q13627	Q71U36	tubulin alpha 1a	TUBA1A	7846	50.1	39|35|11	85	28.3	54|49|41	144	48	-59	0	0.6	0.81	-1.18	-16.81
Q13627	Q9BQE3	tubulin alpha 1c	TUBA1C	84790	49.9	40|36|15	91	30.3	54|49|41	144	48	-53	0	0.6	0.81	-1.06	-15.17
Q13627	P68366	tubulin alpha 4a	TUBA4A	7277	49.9	37|40|12	89	29.7	58|50|38	146	48.7	-57	0	0.6	0.81	-1.14	-16.31
Q13627	P07437	tubulin beta class I	TUBB	203068	49.7	50|48|20	118	39.3	92|67|49	208	69.3	-90	0	0.6	0.81	-1.81	-25.88
Q13627	Q13885	tubulin beta 2A class IIa	TUBB2A	7280	49.9	39|35|13	87	29	72|49|41	162	54	-75	0	0.5	0.81	-1.5	-21.47
Q13627	P04350	tubulin beta 4A class IVa	TUBB4A	10382	49.6	36|29|5	70	23.3	61|40|34	135	45	-65	0	0.5	0.81	-1.31	-18.73
Q13627	P68371	tubulin beta 4B class IVb	TUBB4B	10383	49.8	43|39|13	95	31.7	80|56|47	183	61	-88	0	0.5	0.81	-1.77	-25.23
Q13627	Q9BUF5	tubulin beta 6 class V	TUBB6	84617	49.9	15|19|3	37	12.3	23|20|15	58	19.3	-21	0	0.6	0.81	-0.42	-6.02
Q13627	P49411	Tu translation elongation factor, mitochondrial	TUFM	7284	49.5	21|18|12	51	17	50|39|23	112	37.3	-61	0	0.5	0.81	-1.23	-17.59
Q13627	P40222	taxilin alpha	TXLNA	200081	61.9	5|7|1	13	4.3	2|0|3	5	1.7	8	0.37	2.6	0.36	0.13	1.85
Q13627	P10599	thioredoxin	TXN	7295	11.7	2|2|0	4	1.3	3|3|1	7	2.3	-3	0	0.6	0.81	-0.26	-3.65
Q13627	Q01081	U2 small nuclear RNA auxiliary factor 1	U2AF1	7307	27.9	3|1|1	5	1.7	2|1|2	5	1.7	0	0.01	1	0.69	0	0
Q13627	Q5T6F2	ubiquitin associated protein 2	UBAP2	55833	117.1	15|16|8	39	13	20|21|12	53	17.7	-14	0	0.7	0.81	-0.12	-1.71
Q13627	Q14157	ubiquitin associated protein 2 like	UBAP2L	9898	114.5	4|3|1	8	2.7	4|4|7	15	5	-7	0	0.5	0.81	-0.06	-0.87
Q13627	Q92900	UPF1, RNA helicase and ATPase	UPF1	5976	124.3	5|5|2	12	4	5|8|3	16	5.3	-4	0	0.8	0.81	-0.03	-0.46
Q13627	P31930	ubiquinol-cytochrome c reductase core protein 1	UQCRC1	7384	52.6	3|2|0	5	1.7	5|4|8	17	5.7	-12	0	0.3	0.81	-0.23	-3.26
Q13627	Q14694	ubiquitin specific peptidase 10	USP10	9100	87.1	2|3|1	6	2	2|0|2	4	1.3	2	0.04	1.5	0.66	0.02	0.33
Q13627	P46939	utrophin	UTRN	7402	394.5	4|4|0	8	2.7	0|0|0	0	0	8	0.66	26.7	0.14	0.02	0.29
Q13627	P50552	vasodilator stimulated phosphoprotein	VASP	7408	39.8	11|15|1	27	9	14|10|5	29	9.7	-2	0	0.9	0.78	-0.05	-0.72
Q13627	P55072	valosin containing protein	VCP	7415	89.3	2|1|1	4	1.3	2|0|3	5	1.7	-1	0	0.8	0.73	-0.01	-0.16
Q13627	P08670	vimentin	VIM	7431	53.7	77|76|28	181	60.3	122|107|49	278	92.7	-97	0	0.7	0.81	-1.81	-25.83
Q13627	Q69YN4	vir like m6A methyltransferase associated	VIRMA	25962	202	8|9|3	20	6.7	18|14|4	36	12	-16	0	0.6	0.81	-0.08	-1.13
Q13627	Q9C0J8	WD repeat domain 33	WDR33	55339	145.9	6|4|2	12	4	27|15|5	47	15.7	-35	0	0.3	0.81	-0.24	-3.43
Q13627	Q9Y4P8	WD repeat domain, phosphoinositide interacting 2	WIPI2	26100	49.4	1|2|2	5	1.7	1|1|0	2	0.7	3	0.15	2.5	0.6	0.06	0.87
Q13627	Q9H4A3	WNK lysine deficient protein kinase 1	WNK1	65125	250.8	6|3|1	10	3.3	1|1|2	4	1.3	6	0.31	2.5	0.43	0.02	0.34
Q13627	Q15007	WT1 associated protein	WTAP	9589	44.2	6|5|1	12	4	19|12|2	33	11	-21	0	0.4	0.81	-0.47	-6.78
Q13627	P13010	X-ray repair cross complementing 5	XRCC5	7520	82.7	20|21|4	45	15	42|33|18	93	31	-48	0	0.5	0.81	-0.58	-8.29
Q13627	P12956	X-ray repair cross complementing 6	XRCC6	2547	69.8	17|19|11	47	15.7	35|34|24	93	31	-46	0	0.5	0.81	-0.66	-9.41
Q13627	Q9H0D6	5'-3' exoribonuclease 2	XRN2	22803	108.6	2|2|1	5	1.7	7|6|6	19	6.3	-14	0	0.3	0.81	-0.13	-1.84
Q13627	P67809	Y-box binding protein 1	YBX1	4904	35.9	28|24|14	66	22	42|42|22	106	35.3	-40	0	0.6	0.81	-1.11	-15.91
Q13627	P16989	Y-box binding protein 3	YBX3	8531	40.1	12|6|0	18	6	25|21|8	54	18	-36	0	0.3	0.81	-0.9	-12.83
Q13627	P49750	YLP motif containing 1	YLPM1	56252	241.6	25|16|7	48	16	30|29|13	72	24	-24	0	0.7	0.81	-0.1	-1.42
Q13627	Q9H6S0	YTH domain containing 2	YTHDC2	64848	160.2	2|0|2	4	1.3	1|0|0	1	0.3	3	0.37	4	0.34	0.02	0.27
Q13627	P31946	tyrosine 3-monooxygenase/tryptophan 5-monooxygenase activation protein beta	YWHAB	7529	28.1	4|4|2	10	3.3	7|5|6	18	6	-8	0	0.6	0.81	-0.28	-4.07
Q13627	P62258	tyrosine 3-monooxygenase/tryptophan 5-monooxygenase activation protein epsilon	YWHAE	7531	29.2	14|12|5	31	10.3	10|11|8	29	9.7	2	0	1.1	0.78	0.07	0.98
Q13627	P61981	tyrosine 3-monooxygenase/tryptophan 5-monooxygenase activation protein gamma	YWHAG	7532	28.3	3|4|1	8	2.7	7|6|4	17	5.7	-9	0	0.5	0.81	-0.32	-4.54
Q13627	P27348	tyrosine 3-monooxygenase/tryptophan 5-monooxygenase activation protein theta	YWHAQ	10971	27.8	10|8|4	22	7.3	10|8|6	24	8	-2	0	0.9	0.78	-0.07	-1.03
Q13627	P63104	tyrosine 3-monooxygenase/tryptophan 5-monooxygenase activation protein zeta	YWHAZ	7534	27.7	10|10|7	27	9	12|6|9	27	9	0	0	1	0.79	0	0
Q13627	Q9UPT8	zinc finger CCCH-type containing 4	ZC3H4	23211	140.3	2|2|0	4	1.3	1|0|1	2	0.7	2	0.15	2	0.6	0.01	0.2
Q13627	Q7Z2W4	zinc finger CCCH-type containing, antiviral 1	ZC3HAV1	56829	101.4	14|6|3	23	7.7	5|5|4	14	4.7	9	0.25	1.6	0.55	0.09	1.27
Q13627	Q5VZL5	zinc finger MYM-type containing 4	ZMYM4	9202	172.8	2|2|3	7	2.3	3|1|0	4	1.3	3	0.06	1.8	0.64	0.02	0.25
Q13627	Q15942	zyxin	ZYX	7791	61.3	9|5|2	16	5.3	2|0|2	4	1.3	12	0.58	4	0.24	0.2	2.8
