# Supplementary material for: A comprehensive proteomics-based interaction screen that links DYRK1A to RNF169 and to the DNA damage response
Source: Sci Rep. 2019 Apr 12;9:6014. doi: 10.1038/s41598-019-42445-x (PMC6461666; doi:10.1038/s41598-019-42445-x)
Supplement: Supplementary file 4 — Dataset 3 [file 41598_2019_42445_MOESM4_ESM.xlsx]

## Sheet: Info
The dataset includes:
1.- Biogrid dataset from Homo sapiens
2.- Biogrid dataset from Mus musculus
3.- Biogrid dataset from Rattus norvegicus
4.- A Pubmed search for published interactions/substrates
5.- The interactors from the screen shown in Fig. 2A
Small conjugated molecules and RNA-protein interactions have been eliminated from the different datasets

## Sheet: Interaction dataset
#BioGRID Interaction ID	Entrez Gene Interactor A	Entrez Gene Interactor B	Official Symbol Interactor A	Official Symbol Interactor B	Experimental System	Author	Pubmed ID	Organism	Throughput	Modification	Source Database
906728	1859	5825	DYRK1A	ABCD3	Affinity Capture-MS	Varjosalo M (2013)	23602568	Homo sapiens	High Throughput	-	BIOGRID
-	1859	3983	DYRK1A	ABLIM1	Affinity Capture-Western	Schneider P (2015)	26310823	Homo sapiens	Low Throughput	-	PUBMED
-	1859	3983	DYRK1A	ABLIM1	Biochemical Activity	Schneider P (2015)	26310823	Homo sapiens	Low Throughput	Phosphorylation	PUBMED
-	1901	38	DYRK1A	ACAT1	Affinity Capture-MS	Menon VR (2019)	30773134	Homo sapiens	High Throughput	-	PUBMED
-	1928	10121	DYRK1A	ACTR1A	Affinity Capture-MS	Menon VR (2019)	30773161	Homo sapiens	High Throughput	-	PUBMED
-	1962	191	DYRK1A	AHCY	Affinity Capture-MS	Menon VR (2019)	30773195	Homo sapiens	High Throughput	-	PUBMED
-	1859	113146	DYRK1A	AHNAK2	Affinity Capture-MS	This study	-	Homo sapiens	High Throughput	-	-
-	1875	11215	DYRK1A	AKAP11	Affinity Capture-MS	Menon VR (2019)	30773108	Homo sapiens	High Throughput	-	PUBMED
-	1886	1646	DYRK1A	AKR1C2	Affinity Capture-MS	Menon VR (2019)	30773119	Homo sapiens	High Throughput	-	PUBMED
-	1975	5832	DYRK1A	ALDH18A1	Affinity Capture-MS	Menon VR (2019)	30773208	Homo sapiens	High Throughput	-	PUBMED
692254	1859	273	DYRK1A	AMPH	Biochemical Activity	Murakami N (2006)	16733250	Homo sapiens	Low Throughput	Phosphorylation	BIOGRID
-	1859	54443	DYRK1A	ANLN	Affinity Capture-MS	This study	-	Homo sapiens	High Throughput	-	-
-	1904	160	DYRK1A	AP2A1	Affinity Capture-MS	Menon VR (2019)	30773137	Homo sapiens	High Throughput	-	PUBMED
-	1859	351	DYRK1A	APP	Biochemical Activity	Ryoo SR (2008)	18005339	Homo sapiens	Low Throughput	Phosphorylation	BIOGRID
-	1958	9828	DYRK1A	ARHGEF17	Affinity Capture-MS	Menon VR (2019)	30773191	Homo sapiens	High Throughput	-	PUBMED
-	1913	81873	DYRK1A	ARPC5L	Affinity Capture-MS	Menon VR (2019)	30773146	Homo sapiens	High Throughput	-	PUBMED
-	1968	444	DYRK1A	ASPH	Affinity Capture-MS	Menon VR (2019)	30773201	Homo sapiens	High Throughput	-	PUBMED
-	1859	673	DYRK1A	BRAF	Affinity Capture-Western	Kelly PA (2005)	15917294	Homo sapiens	Low Throughput	-	PUBMED
-	1930	-	DYRK1A	C14orf166	Affinity Capture-MS	Menon VR (2019)	30773163	Homo sapiens	High Throughput	-	PUBMED
-	1890	-	DYRK1A	C1orf57	Affinity Capture-MS	Menon VR (2019)	30773123	Homo sapiens	High Throughput	-	PUBMED
-	1900	-	DYRK1A	C2orf29	Affinity Capture-MS	Menon VR (2019)	30773133	Homo sapiens	High Throughput	-	PUBMED
-	1859	800	DYRK1A	CALD1	Affinity Capture-MS	This study	-	Homo sapiens	High Throughput	-	-
-	1859	817	DYRK1A	CAMK2D	Affinity Capture-MS	This study	-	Homo sapiens	High Throughput	-	-
-	1859	823	DYRK1A	CAPN1	Biochemical Activity	Jin N (2015)	25918155	Homo sapiens	Low Throughput	Proteolytic digestion	PUBMED
-	1859	824	DYRK1A	CAPN2	Affinity Capture-MS	This study	-	Homo sapiens	High Throughput	-	-
-	1859	842	DYRK1A	CASP9	Affinity Capture-Western	Laguna A (2008)	19081073	Homo sapiens	Low Throughput	-	PUBMED
-	1859	842	DYRK1A	CASP9	Affinity Capture-Western	Seifert A (2008)	19016842	Homo sapiens	Low Throughput	-	PUBMED
-	1859	842	DYRK1A	CASP9	Biochemical Activity	Laguna A (2008)	19081073	Homo sapiens	Low Throughput	Phosphorylation	PUBMED
-	1859	842	DYRK1A	CASP9	Biochemical Activity	Seifert A (2008)	19016842	Homo sapiens	Low Throughput	Phosphorylation	PUBMED
906735	1859	83987	DYRK1A	CCDC8	Affinity Capture-MS	Varjosalo M (2013)	23602568	Homo sapiens	High Throughput	-	BIOGRID
906711	1859	890	DYRK1A	CCNA2	Affinity Capture-MS	Varjosalo M (2013)	23602568	Homo sapiens	High Throughput	-	BIOGRID
-	13548	12443	Dyrk1a	Ccnd1	Affinity Capture-Western	Chen JY (2013)	24119401	Mus musculus	Low Throughput	-	PUBMED
-	13548	12443	Dyrk1a	Ccnd1	Biochemical Activity	Chen JY (2013)	24119401	Mus musculus	Low Throughput	Phosphorylation	PUBMED
-	13548	12443	Dyrk1a	Ccnd1	Biochemical Activity	Najas S (2015)	26137553	Mus musculus	Low Throughput	Phosphorylation	PUBMED
-	13548	12443	Dyrk1a	Ccnd1	Biochemical Activity	Soppa U (2014)	24806449	Mus musculus	Low Throughput	Phosphorylation	PUBMED
-	13548	12445	Dyrk1a	Ccnd3	Biochemical Activity	Thompson BJ (2015)	26008897	Mus musculus	Low Throughput	Phosphorylation	PUBMED
-	1921	896	DYRK1A	CCND3	Affinity Capture-MS	Menon VR (2019)	30773154	Homo sapiens	High Throughput	-	PUBMED
-	1859	81669	DYRK1A	CCNL2	Biochemical Activity	de Graaf K (2006)	14623875	Homo sapiens	Low Throughput	Phosphorylation	BIOGRID
-	1859	81669	DYRK1A	CCNL2	Affinity Capture-MS	de Graaf K (2006)	14623875	Homo sapiens	Low Throughput	-	BIOGRID
-	1947	22948	DYRK1A	CCT5	Affinity Capture-MS	Menon VR (2019)	30773180	Homo sapiens	High Throughput	-	PUBMED
-	1950	5129	DYRK1A	CDK18	Affinity Capture-MS	Menon VR (2019)	30773183	Homo sapiens	High Throughput	-	PUBMED
-	1859	6792	DYRK1A	CDKL5	Biochemical Activity	Oi A (2017)	27840050	Homo sapiens	Low Throughput	Phosphorylation	PUBMED
-	1859	6792	DYRK1A	CDKL5	Pull-down	Oi A (2017)	27840050	Homo sapiens	Low Throughput	-	PUBMED
-	13548	12576	Dyrk1a	Cdkn1b	Biochemical Activity	Soppa U (2014)	24806449	Mus musculus	Low Throughput	Phosphorylation	PUBMED
-	1859	11113	DYRK1A	CIT	Affinity Capture-MS	This study	-	Homo sapiens	High Throughput	-	-
252984	1859	11129	DYRK1A	CLASRP	Biochemical Activity	de Graaf K (2004)	14623875	Homo sapiens	Low Throughput	Phosphorylation	BIOGRID
670912	1859	1213	DYRK1A	CLTC	Affinity Capture-Western	Murakami N (2009)	19722700	Homo sapiens	Low Throughput	-	BIOGRID
-	1859	1265	DYRK1A	CNN2	Affinity Capture-MS	This study	-	Homo sapiens	High Throughput	-	-
-	1891	23019	DYRK1A	CNOT1	Affinity Capture-MS	Menon VR (2019)	30773124	Homo sapiens	High Throughput	-	PUBMED
-	1936	25904	DYRK1A	CNOT10	Affinity Capture-MS	Menon VR (2019)	30773169	Homo sapiens	High Throughput	-	PUBMED
-	1941	4848	DYRK1A	CNOT2	Affinity Capture-MS	Menon VR (2019)	30773174	Homo sapiens	High Throughput	-	PUBMED
-	1893	4849	DYRK1A	CNOT3	Affinity Capture-MS	Menon VR (2019)	30773126	Homo sapiens	High Throughput	-	PUBMED
-	1889	29883	DYRK1A	CNOT7	Affinity Capture-MS	Menon VR (2019)	30773122	Homo sapiens	High Throughput	-	PUBMED
-	1859	1387	DYRK1A	CREBBP	Affinity Capture-MS	Li S (2018)	30137413	Homo sapiens	High Throughput	-	PUBMED
906715	1859	1387	DYRK1A	CREBBP	Affinity Capture-MS	Varjosalo M (2013)	23602568	Homo sapiens	High Throughput	-	BIOGRID
-	13548	12953	Dyrk1a	Cry2	Affinity Capture-Western	Kurabayshi N (2010)	20123978	Mus musculus	Low Throughput	-	PUBMED
-	13548	12953	Dyrk1a	Cry2	Biochemical Activity	Kurabayshi N (2010)	20123978	Mus musculus	Low Throughput	Phosphorylation	PUBMED
-	1956	-	DYRK1A	CSDA	Affinity Capture-MS	Menon VR (2019)	30773189	Homo sapiens	High Throughput	-	PUBMED
-	1859	1500	DYRK1A	CTNND1	Affinity Capture-Western	Hong HY (2012)	22389395	Homo sapiens	Low Throughput	-	PUBMED
-	1859	1500	DYRK1A	CTNND1	Biochemical Activity	Hong HY (2012)	22389395	Homo sapiens	Low Throughput	Phosphorylation	PUBMED
719838	1859	10238	DYRK1A	DCAF7	Affinity Capture-MS	Miyata Y (2011)	21777625	Homo sapiens	Low Throughput	-	BIOGRID
906720	1859	10238	DYRK1A	DCAF7	Affinity Capture-MS	Varjosalo M (2013)	23602568	Homo sapiens	High Throughput	-	BIOGRID
2207058	1859	10238	DYRK1A	DCAF7	Affinity Capture-Western	Glenewinkel F (2016)	27307198	Homo sapiens	Low Throughput	-	BIOGRID
2207063	25255	10238	Dyrk1a	DCAF7	Affinity Capture-Western	Glenewinkel F (2016)	27307198	Rattus norvegicus	Low Throughput	-	BIOGRID
719847	1859	10238	DYRK1A	DCAF7	Affinity Capture-Western	Miyata Y (2011)	21777625	Homo sapiens	Low Throughput	-	BIOGRID
1255058	1859	10238	DYRK1A	DCAF7	Affinity Capture-Western	Miyata Y (2014)	25342745	Homo sapiens	Low Throughput	-	BIOGRID
719849	1859	10238	DYRK1A	DCAF7	Co-localization	Miyata Y (2011)	21777625	Homo sapiens	Low Throughput	-	BIOGRID
716014	1859	10238	DYRK1A	DCAF7	Co-localization	Ritterhoff S (2010)	20940704	Homo sapiens	Low Throughput	-	BIOGRID
-	1859	10238	DYRK1A	DCAF7	Affinity Capture-MS	This study	-	Homo sapiens	High Throughput	-	-
-	1859	10238	DYRK1A	DCAF7	Affinity Capture-MS	Menon VR (2019)	30773093	Homo sapiens	High Throughput	-	PUBMED
-	1934	10540	DYRK1A	DCTN2	Affinity Capture-MS	Menon VR (2019)	30773167	Homo sapiens	High Throughput	-	PUBMED
-	1944	51726	DYRK1A	DNAJB11	Affinity Capture-MS	Menon VR (2019)	30773177	Homo sapiens	High Throughput	-	PUBMED
670911	1859	1759	DYRK1A	DNM1	Affinity Capture-MS	Murakami N (2009)	19722700	Homo sapiens	Low Throughput	-	BIOGRID
670910	1859	1759	DYRK1A	DNM1	Affinity Capture-Western	Murakami N (2009)	19722700	Homo sapiens	Low Throughput	-	BIOGRID
-	13548	13429	Dyrk1a	Dnm1	Biochemical Activity	Xie W (2012)	15287745	Mus musculus	Low Throughput	Phosphorylation	PUBMED
-	25255	140694	Dyrk1a	Dnm1	Biochemical Activity	Adayev T (2006)	17097615	Rattus norvegicus	Low Throughput	Phosphorylation	PUBMED
-	25255	140694	Dyrk1a	Dnm1	Biochemical Activity	Huang Y (2004)	15287745	Rattus norvegicus	Low Throughput	Phosphorylation	PUBMED
-	1909	57572	DYRK1A	DOCK6	Affinity Capture-MS	Menon VR (2019)	30773142	Homo sapiens	High Throughput	-	PUBMED
-	1859	1809	DYRK1A	DPYSL3	Affinity Capture-MS	This study	-	Homo sapiens	High Throughput	-	-
906727	1859	8655	DYRK1A	DYNLL1	Affinity Capture-MS	Varjosalo M (2013)	23602568	Homo sapiens	High Throughput	-	BIOGRID
906729	1859	140735	DYRK1A	DYNLL2	Affinity Capture-MS	Varjosalo M (2013)	23602568	Homo sapiens	High Throughput	-	BIOGRID
-	1866	140735	DYRK1A	DYNLL2	Affinity Capture-MS	Menon VR (2019)	30773099	Homo sapiens	High Throughput	-	PUBMED
808162	580	1859	BARD1	DYRK1A	Affinity Capture-MS	Woods NT (2012)	22990118	Homo sapiens	High Throughput	-	BIOGRID
2383792	672	1859	BRCA1	DYRK1A	Affinity Capture-MS	Ertych N (2016)	26831064	Homo sapiens	High Throughput	-	BIOGRID
2209237	8945	1859	BTRC	DYRK1A	Affinity Capture-Western	Liu Q (2016)	27807027	Homo sapiens	Low Throughput	-	BIOGRID
2221059	118461	1859	C10orf71	DYRK1A	Affinity Capture-MS	Huttlin EL (2017)	28514442	Homo sapiens	High Throughput	-	BIOGRID
670914	1213	1859	CLTC	DYRK1A	Affinity Capture-Western	Murakami N (2009)	19722700	Homo sapiens	Low Throughput	-	BIOGRID
1194075	1487	1859	CTBP1	DYRK1A	Affinity Capture-MS	Huttlin EL (2015)	26186194	Homo sapiens	High Throughput	-	BIOGRID
2328109	10238	1859	DCAF7	DYRK1A	Affinity Capture-MS	Boldt K (2016)	27173435	Homo sapiens	High Throughput	-	BIOGRID
2462147	10238	1859	DCAF7	DYRK1A	Affinity Capture-MS	Hauri S (2016)	27705803	Homo sapiens	High Throughput	-	BIOGRID
2224400	10238	1859	DCAF7	DYRK1A	Affinity Capture-MS	Huttlin EL (2017)	28514442	Homo sapiens	High Throughput	-	BIOGRID
1255054	10238	1859	DCAF7	DYRK1A	Affinity Capture-MS	Miyata Y (2014)	25342745	Homo sapiens	Low Throughput	-	BIOGRID
2207061	10238	1859	DCAF7	DYRK1A	Affinity Capture-Western	Glenewinkel F (2016)	27307198	Homo sapiens	Low Throughput	-	BIOGRID
719846	10238	1859	DCAF7	DYRK1A	Affinity Capture-Western	Miyata Y (2011)	21777625	Homo sapiens	Low Throughput	-	BIOGRID
253280	10238	1859	DCAF7	DYRK1A	Affinity Capture-Western	Skurat AV (2004)	14593110	Homo sapiens	Low Throughput	-	BIOGRID
719850	10238	1859	DCAF7	DYRK1A	Co-localization	Miyata Y (2011)	21777625	Homo sapiens	Low Throughput	-	BIOGRID
253279	10238	1859	DCAF7	DYRK1A	Co-purification	Skurat AV (2004)	14593110	Homo sapiens	Low Throughput	-	BIOGRID
670913	1759	1859	DNM1	DYRK1A	Affinity Capture-Western	Murakami N (2009)	19722700	Homo sapiens	Low Throughput	-	BIOGRID
1507022	112398	1859	EGLN2	DYRK1A	Affinity Capture-Western	Lee SB (2016)	26735018	Homo sapiens	Low Throughput	-	BIOGRID
2464111	112399	1859	EGLN3	DYRK1A	Affinity Capture-MS	Rodriguez J (2016)	26972000	Homo sapiens	High Throughput	-	BIOGRID
2222067	150864	1859	FAM117B	DYRK1A	Affinity Capture-MS	Huttlin EL (2017)	28514442	Homo sapiens	High Throughput	-	BIOGRID
1190420	51307	1859	FAM53C	DYRK1A	Affinity Capture-MS	Huttlin EL (2015)	26186194	Homo sapiens	High Throughput	-	BIOGRID
2228954	51307	1859	FAM53C	DYRK1A	Affinity Capture-MS	Huttlin EL (2017)	28514442	Homo sapiens	High Throughput	-	BIOGRID
1194269	2342	1859	FNTB	DYRK1A	Affinity Capture-MS	Huttlin EL (2015)	26186194	Homo sapiens	High Throughput	-	BIOGRID
2227548	2342	1859	FNTB	DYRK1A	Affinity Capture-MS	Huttlin EL (2017)	28514442	Homo sapiens	High Throughput	-	BIOGRID
1510269	139628	1859	FOXR2	DYRK1A	Affinity Capture-MS	Li X (2015)	25609649	Homo sapiens	High Throughput	-	BIOGRID
716017	28996	1859	HIPK2	DYRK1A	Affinity Capture-Western	Ritterhoff S (2010)	20940704	Homo sapiens	Low Throughput	-	BIOGRID
1507017	3398	1859	ID2	DYRK1A	Affinity Capture-Western	Lee SB (2016)	26735018	Homo sapiens	Low Throughput	-	BIOGRID
722241	26524	1859	LATS2	DYRK1A	Biochemical Activity	Tschoep K (2011)	21498571	Homo sapiens	Low Throughput	Phosphorylation: DYRK1a is substrate	BIOGRID
1196115	200879	1859	LIPH	DYRK1A	Affinity Capture-MS	Huttlin EL (2015)	26186194	Homo sapiens	High Throughput	-	BIOGRID
2236352	84859	1859	LRCH3	DYRK1A	Affinity Capture-MS	Huttlin EL (2017)	28514442	Homo sapiens	High Throughput	-	BIOGRID
1187469	84445	1859	LZTS2	DYRK1A	Affinity Capture-MS	Huttlin EL (2015)	26186194	Homo sapiens	High Throughput	-	BIOGRID
2231785	84445	1859	LZTS2	DYRK1A	Affinity Capture-MS	Huttlin EL (2017)	28514442	Homo sapiens	High Throughput	-	BIOGRID
716020	4214	1859	MAP3K1	DYRK1A	Affinity Capture-Western	Ritterhoff S (2010)	20940704	Homo sapiens	Low Throughput	-	BIOGRID
735153	4217	1859	MAP3K5	DYRK1A	Affinity Capture-Western	Choi HK (2011)	22110360	Homo sapiens	Low Throughput	-	BIOGRID
1428232	9439	1859	MED23	DYRK1A	Affinity Capture-MS	Lambert JP (2015)	25281560	Homo sapiens	High Throughput	-	BIOGRID
1275109	4914	1859	NTRK1	DYRK1A	Affinity Capture-MS	Emdal KB (2015)	25921289	Homo sapiens	High Throughput	-	BIOGRID
2242676	56001	1859	NXF2	DYRK1A	Affinity Capture-MS	Huttlin EL (2017)	28514442	Homo sapiens	High Throughput	-	BIOGRID
1514827	5071	1859	PARK2	DYRK1A	Affinity Capture-Western	Im E (2015)	25963095	Homo sapiens	Low Throughput	-	BIOGRID
2460804	8682	1859	PEA15	DYRK1A	Two-hybrid	Nagarajan A (2014)	24710276	Homo sapiens	High Throughput	-	BIOGRID
941065	5566	1859	PRKACA	DYRK1A	Affinity Capture-MS	Varjosalo M (2013)	23455922	Homo sapiens	High Throughput	-	BIOGRID
2238595	5567	1859	PRKACB	DYRK1A	Affinity Capture-MS	Huttlin EL (2017)	28514442	Homo sapiens	High Throughput	-	BIOGRID
941156	5567	1859	PRKACB	DYRK1A	Affinity Capture-MS	Varjosalo M (2013)	23455922	Homo sapiens	High Throughput	-	BIOGRID
1514942	23132	1859	RAD54L2	DYRK1A	Affinity Capture-MS	Tsuchiya M (2015)	26412716	Homo sapiens	Low Throughput	-	BIOGRID
1178177	10739	1859	RFPL2	DYRK1A	Affinity Capture-MS	Huttlin EL (2015)	26186194	Homo sapiens	High Throughput	-	BIOGRID
2265306	10739	1859	RFPL2	DYRK1A	Affinity Capture-MS	Huttlin EL (2017)	28514442	Homo sapiens	High Throughput	-	BIOGRID
2393925	254225	1859	RNF169	DYRK1A	Affinity Capture-MS	An L (2017)	28325877	Homo sapiens	Low Throughput	-	BIOGRID
2393923	254225	1859	RNF169	DYRK1A	Affinity Capture-Western	An L (2017)	28325877	Homo sapiens	Low Throughput	-	BIOGRID
244909	2810	1859	SFN	DYRK1A	Affinity Capture-MS	Benzinger A (2005)	15778465	Homo sapiens	Low Throughput	-	BIOGRID
670915	6456	1859	SH3GL2	DYRK1A	Affinity Capture-Western	Murakami N (2009)	19722700	Homo sapiens	Low Throughput	-	BIOGRID
725023	4088	1859	SMAD3	DYRK1A	Affinity Capture-MS	Brown KA (2008)	18729074	Homo sapiens	High Throughput	-	BIOGRID
736148	6622	1859	SNCA	DYRK1A	Affinity Capture-Western	Kim EJ (2006)	16959772	Homo sapiens	Low Throughput	-	BIOGRID
2360568	51256	1859	TBC1D7	DYRK1A	Affinity Capture-MS	Cloutier P (2017)	28561026	Homo sapiens	High Throughput	-	BIOGRID
1444259	6908	1859	TBP	DYRK1A	Affinity Capture-MS	Hein MY (2015)	26496610	Homo sapiens	High Throughput	-	BIOGRID
835169	7187	1859	TRAF3	DYRK1A	Affinity Capture-MS	van Zuylen WJ (2012)	22792062	Homo sapiens	High Throughput	-	BIOGRID
2360579	7248	1859	TSC1	DYRK1A	Affinity Capture-MS	Cloutier P (2017)	28561026	Homo sapiens	High Throughput	-	BIOGRID
1439307	7514	1859	XPO1	DYRK1A	Affinity Capture-MS	Kirli K (2015)	26673895	Homo sapiens	High Throughput	-	BIOGRID
574704	7532	1859	YWHAG	DYRK1A	Affinity Capture-MS	Jin J (2004)	15324660	Homo sapiens	High Throughput	-	BIOGRID
1104432	93759	13548	Sirt1	Dyrk1a	Affinity Capture-Western	Guo X (2010)	20167603	Mus musculus	Low Throughput	-	BIOGRID
2343985	64930	13548	Tsc1	Dyrk1a	Affinity Capture-MS	Li J (2017)	28671696	Mus musculus	High Throughput	-	BIOGRID
591945	22627	13548	Ywhae	Dyrk1a	Affinity Capture-MS	Ballif BA (2006)	16944949	Mus musculus	High Throughput	-	BIOGRID
2469013	192154	25255	Hip1	Dyrk1a	Affinity Capture-Western	Kang JE (2005)	15906374	Rattus norvegicus	Low Throughput	-	BIOGRID
735150	365057	25255	Map3k5	Dyrk1a	Affinity Capture-Western	Choi HK (2011)	22110360	Rattus norvegicus	Low Throughput	-	BIOGRID
-	1859	1975	DYRK1A	EIF4B	Affinity Capture-MS	This study	-	Homo sapiens	High Throughput	-	-
-	1933	55740	DYRK1A	ENAH	Affinity Capture-MS	Menon VR (2019)	30773166	Homo sapiens	High Throughput	-	PUBMED
-	1859	2033	DYRK1A	EP300	Affinity Capture-MS	Li S (2018)	30137413	Homo sapiens	High Throughput	-	PUBMED
906716	1859	2033	DYRK1A	EP300	Affinity Capture-MS	Varjosalo M (2013)	23602568	Homo sapiens	High Throughput	-	BIOGRID
-	1859	2033	DYRK1A	EP300	Affinity Capture-Western	Li S (2018)	30137413	Homo sapiens	Low Throughput	-	PUBMED
-	1859	2125	DYRK1A	EVPL	Affinity Capture-MS	This study	-	Homo sapiens	High Throughput	-	-
906723	1859	81558	DYRK1A	FAM117A	Affinity Capture-MS	Varjosalo M (2013)	23602568	Homo sapiens	High Throughput	-	BIOGRID
-	1863	81558	DYRK1A	FAM117A	Affinity Capture-MS	Menon VR (2019)	30773096	Homo sapiens	High Throughput	-	PUBMED
906718	1859	150864	DYRK1A	FAM117B	Affinity Capture-MS	Varjosalo M (2013)	23602568	Homo sapiens	High Throughput	-	BIOGRID
-	1861	150864	DYRK1A	FAM117B	Affinity Capture-MS	Menon VR (2019)	30773094	Homo sapiens	High Throughput	-	PUBMED
-	1912	9679	DYRK1A	FAM53B	Affinity Capture-MS	Menon VR (2019)	30773145	Homo sapiens	High Throughput	-	PUBMED
906722	1859	51307	DYRK1A	FAM53C	Affinity Capture-MS	Varjosalo M (2013)	23602568	Homo sapiens	High Throughput	-	BIOGRID
-	1859	51307	DYRK1A	FAM53C	Affinity Capture-MS	This study	-	Homo sapiens	High Throughput	-	-
-	1870	51307	DYRK1A	FAM53C	Affinity Capture-MS	Menon VR (2019)	30773103	Homo sapiens	High Throughput	-	PUBMED
-	1972	2318	DYRK1A	FLNC	Affinity Capture-MS	Menon VR (2019)	30773205	Homo sapiens	High Throughput	-	PUBMED
906731	1859	2339	DYRK1A	FNTA	Affinity Capture-MS	Varjosalo M (2013)	23602568	Homo sapiens	High Throughput	-	BIOGRID
-	1916	2339	DYRK1A	FNTA	Affinity Capture-MS	Menon VR (2019)	30773149	Homo sapiens	High Throughput	-	PUBMED
906732	1859	2342	DYRK1A	FNTB	Affinity Capture-MS	Varjosalo M (2013)	23602568	Homo sapiens	High Throughput	-	BIOGRID
-	1859	2308	DYRK1A	FOXO1	Affinity Capture-Western	Woods YL (2001)	11311120	Homo sapiens	Low Throughput	-	PUBMED
-	1859	2308	DYRK1A	FOXO1	Biochemical Activity	Woods YL (2001)	11311120	Homo sapiens	Low Throughput	Phosphorylation	PUBMED
-	1971	2539	DYRK1A	G6PD	Affinity Capture-MS	Menon VR (2019)	30773204	Homo sapiens	High Throughput	-	PUBMED
906721	1859	113263	DYRK1A	GLCCI1	Affinity Capture-MS	Varjosalo M (2013)	23602568	Homo sapiens	High Throughput	-	BIOGRID
-	1859	113263	DYRK1A	GLCCI1	Affinity Capture-MS	This study	-	Homo sapiens	High Throughput	-	-
-	1871	113263	DYRK1A	GLCCI1	Affinity Capture-MS	Menon VR (2019)	30773104	Homo sapiens	High Throughput	-	PUBMED
-	1859	2735	DYRK1A	GLI1	Affinity Capture-Western	Schneider P (2015)	26310823	Homo sapiens	Low Throughput	-	PUBMED
-	1859	2735	DYRK1A	GLI1	Biochemical Activity	Ehe BK (2017)	28735864	Homo sapiens	Low Throughput	Phosphorylation	PUBMED
-	13548	14632	Dyrk1a	Gli1	Biochemical Activity	Mao J (2002)	12138125	Mus musculus	Low Throughput	Phosphorylation	PUBMED
-	1859	14645	DYRK1A	GLUL	Affinity Capture-MS	This study	-	Homo sapiens	High Throughput	-	-
-	1859	2801	DYRK1A	GOLGA2	Affinity Capture-MS	This study	-	Homo sapiens	High Throughput	-	-
-	1859	2804	DYRK1A	GOLGB1	Affinity Capture-MS	This study	-	Homo sapiens	High Throughput	-	-
-	13548	14811	Dyrk1a	Grin2a	Affinity Capture-Western	Grau C (2014)	25368549	Mus musculus	Low Throughput	-	PUBMED
-	25255	24409	Dyrk1a	Grin2a	Biochemical Activity	Grau C (2014)	25368549	Rattus norvegicus	Low Throughput	Phosphorylation	PUBMED
-	13548	56637	Dyrk1a	Gsk3b	Affinity Capture-Western	Song WJ (2015)	25477508	Mus musculus	Low Throughput	-	PUBMED
-	13548	56637	Dyrk1a	Gsk3b	Biochemical Activity	Song WJ (2015)	25477508	Mus musculus	Low Throughput	Phosphorylation	PUBMED
-	1894	2997	DYRK1A	GYS1	Affinity Capture-MS	Menon VR (2019)	30773127	Homo sapiens	High Throughput	-	PUBMED
-	1915	8971	DYRK1A	H1FX	Affinity Capture-MS	Menon VR (2019)	30773148	Homo sapiens	High Throughput	-	PUBMED
2469012	25255	192154	Dyrk1a	Hip1	Affinity Capture-Western	Kang JE (2005)	15906374	Rattus norvegicus	Low Throughput	-	BIOGRID
2469014	25255	192154	Dyrk1a	Hip1	Biochemical Activity	Kang JE (2005)	15906374	Rattus norvegicus	Low Throughput	Phosphorylation	BIOGRID
513050	1859	3018	DYRK1A	HIST1H2BB	Biochemical Activity	Himpel S (2000)	10644696	Homo sapiens	Low Throughput	Phosphorylation	BIOGRID
513051	1859	8350	DYRK1A	HIST1H3A	Biochemical Activity	Himpel S (2000)	10644696	Homo sapiens	Low Throughput	Phosphorylation	BIOGRID
-	1859	8350	DYRK1A	HIST1H3A	Biochemical Activity	Jang SM (2014)	24820035	Homo sapiens	Low Throughput	Phosphorylation	BIOGRID
513052	1859	8359	DYRK1A	HIST1H4A	Biochemical Activity	Himpel S (2000)	10644696	Homo sapiens	Low Throughput	Phosphorylation	BIOGRID
-	1872	92815	DYRK1A	HIST3H2A	Affinity Capture-MS	Menon VR (2019)	30773105	Homo sapiens	High Throughput	-	PUBMED
-	1903	11100	DYRK1A	HNRNPUL1	Affinity Capture-MS	Menon VR (2019)	30773136	Homo sapiens	High Throughput	-	PUBMED
-	1859	3281	DYRK1A	HSBP1	Affinity Capture-MS	This study	-	Homo sapiens	High Throughput	-	-
1507019	1859	3398	DYRK1A	ID2	Biochemical Activity	Lee SB (2016)	26735018	Homo sapiens	Low Throughput	Phosphorylation	BIOGRID
-	1970	10643	DYRK1A	IGF2BP3	Affinity Capture-MS	Menon VR (2019)	30773203	Homo sapiens	High Throughput	-	PUBMED
-	1897	3667	DYRK1A	IRS1	Affinity Capture-MS	Menon VR (2019)	30773130	Homo sapiens	High Throughput	-	PUBMED
-	1859	25959	DYRK1A	KANK2	Affinity Capture-MS	This study	-	Homo sapiens	High Throughput	-	-
906734	1859	9778	DYRK1A	KIAA0232	Affinity Capture-MS	Varjosalo M (2013)	23602568	Homo sapiens	High Throughput	-	BIOGRID
-	1887	9778	DYRK1A	KIAA0232	Affinity Capture-MS	Menon VR (2019)	30773120	Homo sapiens	High Throughput	-	PUBMED
-	1926	-	DYRK1A	KIAA0947	Affinity Capture-MS	Menon VR (2019)	30773159	Homo sapiens	High Throughput	-	PUBMED
-	1859	56243	DYRK1A	KIAA1217	Affinity Capture-MS	This study	-	Homo sapiens	High Throughput	-	-
-	1880	-	DYRK1A	KIAA1462	Affinity Capture-MS	Menon VR (2019)	30773113	Homo sapiens	High Throughput	-	PUBMED
-	1859	10112	DYRK1A	KIF20A	Affinity Capture-MS	This study	-	Homo sapiens	High Throughput	-	-
-	1859	9493	DYRK1A	KIF23	Affinity Capture-MS	This study	-	Homo sapiens	High Throughput	-	-
-	1967	3837	DYRK1A	KPNB1	Affinity Capture-MS	Menon VR (2019)	30773200	Homo sapiens	High Throughput	-	PUBMED
-	1859	22998	DYRK1A	LIMCH1	Affinity Capture-MS	This study	-	Homo sapiens	High Throughput	-	-
722242	1859	91750	DYRK1A	LIN52	Biochemical Activity	Tschoep K (2011)	21498571	Homo sapiens	Low Throughput	Phosphorylation	BIOGRID
-	1955	23175	DYRK1A	LPIN1	Affinity Capture-MS	Menon VR (2019)	30773188	Homo sapiens	High Throughput	-	PUBMED
-	1859	4026	DYRK1A	LPP	Affinity Capture-MS	This study	-	Homo sapiens	High Throughput	-	-
-	1949	23143	DYRK1A	LRCH1	Affinity Capture-MS	Menon VR (2019)	30773182	Homo sapiens	High Throughput	-	PUBMED
-	1927	84859	DYRK1A	LRCH3	Affinity Capture-MS	Menon VR (2019)	30773160	Homo sapiens	High Throughput	-	PUBMED
-	1954	9209	DYRK1A	LRRFIP2	Affinity Capture-MS	Menon VR (2019)	30773187	Homo sapiens	High Throughput	-	PUBMED
-	1859	7798	DYRK1A	LUZP1	Affinity Capture-MS	This study	-	Homo sapiens	High Throughput	-	-
-	1873	11178	DYRK1A	LZTS1	Affinity Capture-MS	Menon VR (2019)	30773106	Homo sapiens	High Throughput	-	PUBMED
906725	1859	84445	DYRK1A	LZTS2	Affinity Capture-MS	Varjosalo M (2013)	23602568	Homo sapiens	High Throughput	-	BIOGRID
906311	1859	84445	DYRK1A	LZTS2	Affinity Capture-Western	Varjosalo M (2013)	23602568	Homo sapiens	Low Throughput	-	BIOGRID
906320	1859	84445	DYRK1A	LZTS2	FRET	Varjosalo M (2013)	23602568	Homo sapiens	Low Throughput	-	BIOGRID
-	1864	84445	DYRK1A	LZTS2	Affinity Capture-MS	Menon VR (2019)	30773097	Homo sapiens	High Throughput	-	PUBMED
-	13548	17755	Dyrk1a	Map1b	Biochemical Activity	Scales TME (2009)	19549690	Mus musculus	Low Throughput	Phosphorylation	PUBMED
-	1860	4131	DYRK1A	MAP1B	Affinity Capture-MS	This study	-	Homo sapiens	High Throughput	-	-
-	1859	5604	DYRK1A	MAP2K1	Affinity Capture-Western	Kelly PA (2005)	15917294	Homo sapiens	Low Throughput	-	PUBMED
735152	1859	4217	DYRK1A	MAP3K5	Affinity Capture-Western	Choi HK (2011)	22110360	Homo sapiens	Low Throughput	-	BIOGRID
735154	25255	365057	Dyrk1a	Map3k5	Affinity Capture-Western	Choi HK (2011)	22110360	Rattus norvegicus	Low Throughput	-	BIOGRID
735155	25255	365057	Dyrk1a	Map3k5	Biochemical Activity	Choi HK (2011)	22110360	Rattus norvegicus	Low Throughput	Phosphorylation	BIOGRID
-	1859	4137	DYRK1A	MAPT	Biochemical Activity	Liu F (2007)	18052981	Homo sapiens	Low Throughput	Phosphorylation	PUBMED
-	1859	4137	DYRK1A	MAPT	Biochemical Activity	Liu F (2008)	18509201	Homo sapiens	Low Throughput	Phosphorylation	PUBMED
-	13548	17762	Dyrk1a	Mapt	Biochemical Activity	Ryoo SR (2007)	17906291	Mus musculus	Low Throughput	Phosphorylation	PUBMED
-	1907	4343	DYRK1A	MOV10	Affinity Capture-MS	Menon VR (2019)	30773140	Homo sapiens	High Throughput	-	PUBMED
-	1859	4609	DYRK1A	MYC	Affinity Capture-Western	Liu Q (2014)	24901999	Homo sapiens	Low Throughput	-	PUBMED
-	1859	4609	DYRK1A	MYC	Biochemical Activity	Liu Q (2014)	24901999	Homo sapiens	Low Throughput	Phosphorylation	PUBMED
-	1859	4641	DYRK1A	MYO1C	Affinity Capture-MS	This study	-	Homo sapiens	High Throughput	-	-
-	1859	4643	DYRK1A	MYO1E	Affinity Capture-MS	This study	-	Homo sapiens	High Throughput	-	-
-	1917	-	DYRK1A	NARG2	Affinity Capture-MS	Menon VR (2019)	30773150	Homo sapiens	High Throughput	-	PUBMED
-	1859	4773	DYRK1A	NFATC2	Biochemical Activity	Gwack Y (2006)	16511445	Homo sapiens	Low Throughput	Phosphorylation	PUBMED
-	1859	4776	DYRK1A	NFATC4	Biochemical Activity	Arron JR (2006)	16554754	Homo sapiens	Low Throughput	Phosphorylation	PUBMED
-	1859	4851	DYRK1A	NOTCH1	Affinity Capture-Western	Fernandez-Martinez J (2009)	19383720	Homo sapiens	Low Throughput	-	PUBMED
-	1859	4851	DYRK1A	NOTCH1	Biochemical Activity	Fernandez-Martinez J (2009)	19383720	Homo sapiens	Low Throughput	Phosphorylation	PUBMED
-	1951	4869	DYRK1A	NPM1	Affinity Capture-MS	Menon VR (2019)	30773184	Homo sapiens	High Throughput	-	PUBMED
-	1919	4521	DYRK1A	NUDT1	Affinity Capture-MS	Menon VR (2019)	30773152	Homo sapiens	High Throughput	-	PUBMED
-	1953	9631	DYRK1A	NUP155	Affinity Capture-MS	Menon VR (2019)	30773186	Homo sapiens	High Throughput	-	PUBMED
-	1978	23363	DYRK1A	OBSL1	Affinity Capture-MS	Menon VR (2019)	30773211	Homo sapiens	High Throughput	-	PUBMED
-	1974	4976	DYRK1A	OPA1	Affinity Capture-MS	Menon VR (2019)	30773207	Homo sapiens	High Throughput	-	PUBMED
-	1859	23022	DYRK1A	PALLD	Affinity Capture-MS	This study	-	Homo sapiens	High Throughput	-	-
1514826	1859	5071	DYRK1A	PARK2	Affinity Capture-Western	Im E (2015)	25963095	Homo sapiens	Low Throughput	-	BIOGRID
1514828	1859	5071	DYRK1A	PARK2	Biochemical Activity	Im E (2015)	25963095	Homo sapiens	Low Throughput	Phosphorylation	BIOGRID
-	1859	5074	DYRK1A	PAWR	Affinity Capture-MS	This study	-	Homo sapiens	High Throughput	-	-
-	1929	5110	DYRK1A	PCMT1	Affinity Capture-MS	Menon VR (2019)	30773162	Homo sapiens	High Throughput	-	PUBMED
-	1859	5116	DYRK1A	PCNT	Affinity Capture-MS	This study	-	Homo sapiens	High Throughput	-	-
-	1859	10611	DYRK1A	PDLIM5	Affinity Capture-MS	This study	-	Homo sapiens	High Throughput	-	-
-	1920	10611	DYRK1A	PDLIM5	Affinity Capture-MS	Menon VR (2019)	30773153	Homo sapiens	High Throughput	-	PUBMED
-	1896	8566	DYRK1A	PDXK	Affinity Capture-MS	Menon VR (2019)	30773129	Homo sapiens	High Throughput	-	PUBMED
-	1965	5214	DYRK1A	PFKP	Affinity Capture-MS	Menon VR (2019)	30773198	Homo sapiens	High Throughput	-	PUBMED
-	1946	192111	DYRK1A	PGAM5	Affinity Capture-MS	Menon VR (2019)	30773179	Homo sapiens	High Throughput	-	PUBMED
-	1859	9796	DYRK1A	PHYHIP	Affinity Capture-Western	Bescond M (2005)	15694837	Homo sapiens	Low Throughput	-	PUBMED
-	1969	8301	DYRK1A	PICALM	Affinity Capture-MS	Menon VR (2019)	30773202	Homo sapiens	High Throughput	-	PUBMED
-	1966	54477	DYRK1A	PLEKHA5	Affinity Capture-MS	Menon VR (2019)	30773199	Homo sapiens	High Throughput	-	PUBMED
-	1859	5430	DYRK1A	POLR2A	Affinity Capture-MS	Di Vona C (2015)	25620562	Homo sapiens	Low Throughput	-	PUBMED
-	1859	5430	DYRK1A	POLR2A	Biochemical Activity	Di Vona C (2015)	25620562	Homo sapiens	Low Throughput	Phosphorylation	PUBMED
-	1859	8500	DYRK1A	PPFIA1	Affinity Capture-MS	This study	-	Homo sapiens	High Throughput	-	-
-	1859	5493	DYRK1A	PPL	Affinity Capture-MS	This study	-	Homo sapiens	High Throughput	-	-
906733	1859	89801	DYRK1A	PPP1R3F	Affinity Capture-MS	Varjosalo M (2013)	23602568	Homo sapiens	High Throughput	-	BIOGRID
-	1869	89801	DYRK1A	PPP1R3F	Affinity Capture-MS	Menon VR (2019)	30773102	Homo sapiens	High Throughput	-	PUBMED
692255	1859	5548	DYRK1A	PRD	Biochemical Activity	Murakami N (2006)	16733250	Homo sapiens	Low Throughput	Phosphorylation	BIOGRID
-	1932	5566	DYRK1A	PRKACA	Affinity Capture-MS	Menon VR (2019)	30773165	Homo sapiens	High Throughput	-	PUBMED
-	1942	5567	DYRK1A	PRKACB	Affinity Capture-MS	Menon VR (2019)	30773175	Homo sapiens	High Throughput	-	PUBMED
906712	1859	5573	DYRK1A	PRKAR1A	Affinity Capture-MS	Varjosalo M (2013)	23602568	Homo sapiens	High Throughput	-	BIOGRID
-	1882	5573	DYRK1A	PRKAR1A	Affinity Capture-MS	Menon VR (2019)	30773115	Homo sapiens	High Throughput	-	PUBMED
-	1859	5576	DYRK1A	PRKAR2A	Affinity Capture-MS	This study	-	Homo sapiens	High Throughput	-	-
-	1937	10419	DYRK1A	PRMT5	Affinity Capture-MS	Menon VR (2019)	30773170	Homo sapiens	High Throughput	-	PUBMED
-	1879	-	DYRK1A	ProSAPiP1	Affinity Capture-MS	Menon VR (2019)	30773112	Homo sapiens	High Throughput	-	PUBMED
-	13548	19164	Dyrk1a	Psen1	Affinity Capture-Western	Ryu YS (2010)	20456003	Mus musculus	Low Throughput	-	PUBMED
-	13548	19164	Dyrk1a	Psen1	Biochemical Activity	Ryu YS (2010)	20456003	Mus musculus	Low Throughput	Phosphorylation	PUBMED
-	1952	-	DYRK1A	PTRF	Affinity Capture-MS	Menon VR (2019)	30773185	Homo sapiens	High Throughput	-	PUBMED
-	1945	-	DYRK1A	PYCRL	Affinity Capture-MS	Menon VR (2019)	30773178	Homo sapiens	High Throughput	-	PUBMED
-	1859	23132	DYRK1A	RAD54L2	Affinity Capture-MS	Li S (2018)	30137413	Homo sapiens	High Throughput	-	PUBMED
797342	13548	81000	Dyrk1a	Rad54l2	Affinity Capture-Western	Sitz JH (2004)	15199138	Mus musculus	Low Throughput	-	BIOGRID
-	1895	23132	DYRK1A	RAD54L2	Affinity Capture-MS	Menon VR (2019)	30773128	Homo sapiens	High Throughput	-	PUBMED
-	1859	26064	DYRK1A	RAI14	Affinity Capture-MS	This study	-	Homo sapiens	High Throughput	-	-
-	1859	5921	DYRK1A	RASA1	Affinity Capture-Western	Kelly PA (2005)	15917294	Homo sapiens	Low Throughput	-	PUBMED
906726	1859	5925	DYRK1A	RB1	Affinity Capture-MS	Varjosalo M (2013)	23602568	Homo sapiens	High Throughput	-	BIOGRID
906310	1859	5925	DYRK1A	RB1	Affinity Capture-Western	Varjosalo M (2013)	23602568	Homo sapiens	Low Throughput	-	BIOGRID
906318	1859	5925	DYRK1A	RB1	FRET	Varjosalo M (2013)	23602568	Homo sapiens	Low Throughput	-	BIOGRID
906714	1859	5933	DYRK1A	RBL1	Affinity Capture-MS	Varjosalo M (2013)	23602568	Homo sapiens	High Throughput	-	BIOGRID
906309	1859	5933	DYRK1A	RBL1	Affinity Capture-Western	Varjosalo M (2013)	23602568	Homo sapiens	Low Throughput	-	BIOGRID
906319	1859	5933	DYRK1A	RBL1	FRET	Varjosalo M (2013)	23602568	Homo sapiens	Low Throughput	-	BIOGRID
906713	1859	5934	DYRK1A	RBL2	Affinity Capture-MS	Varjosalo M (2013)	23602568	Homo sapiens	High Throughput	-	BIOGRID
-	1976	8241	DYRK1A	RBM10	Affinity Capture-MS	Menon VR (2019)	30773209	Homo sapiens	High Throughput	-	PUBMED
-	1898	9584	DYRK1A	RBM39	Affinity Capture-MS	Menon VR (2019)	30773131	Homo sapiens	High Throughput	-	PUBMED
-	1859	1827	DYRK1A	RCAN1	Affinity Capture-Western	Jung MS (2011)	21965663	Homo sapiens	Low Throughput	-	PUBMED
-	1859	1827	DYRK1A	RCAN1	Biochemical Activity	Jung MS (2011)	21965663	Homo sapiens	Low Throughput	Phosphorylation	PUBMED
-	1908	64864	DYRK1A	RFX7	Affinity Capture-MS	Menon VR (2019)	30773141	Homo sapiens	High Throughput	-	PUBMED
906724	1859	254225	DYRK1A	RNF169	Affinity Capture-MS	Varjosalo M (2013)	23602568	Homo sapiens	High Throughput	-	BIOGRID
-	1859	254225	DYRK1A	RNF169	Affinity Capture-MS	This study	-	Homo sapiens	High Throughput	-	-
-	1865	254225	DYRK1A	RNF169	Affinity Capture-MS	Menon VR (2019)	30773098	Homo sapiens	High Throughput	-	PUBMED
-	1924	4736	DYRK1A	RPL10A	Affinity Capture-MS	Menon VR (2019)	30773157	Homo sapiens	High Throughput	-	PUBMED
-	1884	6137	DYRK1A	RPL13	Affinity Capture-MS	Menon VR (2019)	30773117	Homo sapiens	High Throughput	-	PUBMED
-	1923	6229	DYRK1A	RPS24	Affinity Capture-MS	Menon VR (2019)	30773156	Homo sapiens	High Throughput	-	PUBMED
-	1914	6231	DYRK1A	RPS26	Affinity Capture-MS	Menon VR (2019)	30773147	Homo sapiens	High Throughput	-	PUBMED
-	1881	-	DYRK1A	RQCD1	Affinity Capture-MS	Menon VR (2019)	30773114	Homo sapiens	High Throughput	-	PUBMED
-	1906	9919	DYRK1A	SEC16A	Affinity Capture-MS	Menon VR (2019)	30773139	Homo sapiens	High Throughput	-	PUBMED
-	13548	18952	Dyrk1a	Sept4	Affinity Capture-Western	Sitz JH (2008)	18938227	Mus musculus	Low Throughput	-	PUBMED
-	13548	18952	Dyrk1a	Sept4	Biochemical Activity	Sitz JH (2008)	18938227	Mus musculus	Low Throughput	Phosphorylation	PUBMED
-	1859	23451	DYRK1A	SF3B1	Biochemical Activity	de Graaf K (2006)	16512921	Homo sapiens	Low Throughput	Phosphorylation	PUBMED
-	1960	6421	DYRK1A	SFPQ	Affinity Capture-MS	Menon VR (2019)	30773193	Homo sapiens	High Throughput	-	PUBMED
-	1961	81855	DYRK1A	SFXN3	Affinity Capture-MS	Menon VR (2019)	30773194	Homo sapiens	High Throughput	-	PUBMED
-	1948	134549	DYRK1A	SHROOM1	Affinity Capture-MS	Menon VR (2019)	30773181	Homo sapiens	High Throughput	-	PUBMED
906730	1859	26037	DYRK1A	SIPA1L1	Affinity Capture-MS	Varjosalo M (2013)	23602568	Homo sapiens	High Throughput	-	BIOGRID
-	1885	26037	DYRK1A	SIPA1L1	Affinity Capture-MS	Menon VR (2019)	30773118	Homo sapiens	High Throughput	-	PUBMED
-	1877	57568	DYRK1A	SIPA1L2	Affinity Capture-MS	Menon VR (2019)	30773110	Homo sapiens	High Throughput	-	PUBMED
-	1883	23094	DYRK1A	SIPA1L3	Affinity Capture-MS	Menon VR (2019)	30773116	Homo sapiens	High Throughput	-	PUBMED
1104453	1859	93759	DYRK1A	Sirt1	Biochemical Activity	Guo X (2010)	20167603	Homo sapiens	Low Throughput	Phosphorylation	BIOGRID
-	1959	6510	DYRK1A	SLC1A5	Affinity Capture-MS	Menon VR (2019)	30773192	Homo sapiens	High Throughput	-	PUBMED
-	1892	6576	DYRK1A	SLC25A1	Affinity Capture-MS	Menon VR (2019)	30773125	Homo sapiens	High Throughput	-	PUBMED
-	1888	4087	DYRK1A	SMAD2	Affinity Capture-MS	Menon VR (2019)	30773121	Homo sapiens	High Throughput	-	PUBMED
736149	1859	6622	DYRK1A	SNCA	Affinity Capture-Western	Kim EJ (2006)	16959772	Homo sapiens	Low Throughput	-	BIOGRID
736150	1859	6622	DYRK1A	SNCA	Biochemical Activity	Kim EJ (2006)	16959772	Homo sapiens	Low Throughput	Phosphorylation	BIOGRID
-	1957	112574	DYRK1A	SNX18	Affinity Capture-MS	Menon VR (2019)	30773190	Homo sapiens	High Throughput	-	PUBMED
-	1859	55752	DYRK1A	SEPT11	Affinity Capture-MS	This study	-	Homo sapiens	High Throughput	-	-
-	13548	114715	Dyrk1a	Spred1	Affinity Capture-Western	Li D (2010)	20736167	Mus musculus	Low Throughput	-	PUBMED
-	13548	114716	Dyrk1a	Spred2	Affinity Capture-Western	Li D (2010)	20736167	Mus musculus	Low Throughput	-	PUBMED
-	1859	10252	DYRK1A	SPRY1	Affinity Capture-Western	Aranda S (2008)	18678649	Homo sapiens	Low Throughput	-	PUBMED
-	1859	10253	DYRK1A	SPRY2	Affinity Capture-Western	Aranda S (2008)	18678649	Homo sapiens	Low Throughput	-	PUBMED
-	1859	10253	DYRK1A	SPRY2	Biochemical Activity	Aranda S (2008)	18678649	Homo sapiens	Low Throughput	Phosphorylation	PUBMED
-	1859	10251	DYRK1A	SPRY3	Affinity Capture-Western	Aranda S (2008)	18678649	Homo sapiens	Low Throughput	-	PUBMED
-	1859	81848	DYRK1A	SPRY4	Affinity Capture-Western	Aranda S (2008)	18678649	Homo sapiens	Low Throughput	-	PUBMED
-	25255	6426	Dyrk1a	Srsf1	Affinity Capture-Western	Shi J (2008)	18658135	Rattus norvegicus	Low Throughput	-	PUBMED
252985	1859	6426	DYRK1A	SRSF1	Biochemical Activity	de Graaf K (2004)	14623875	Homo sapiens	Low Throughput	Phosphorylation	BIOGRID
-	25255	6426	Dyrk1a	Srsf1	Biochemical Activity	Shi J (2008)	18658135	Rattus norvegicus	Low Throughput	Phosphorylation	PUBMED
-	13548	20382	Dyrk1a	Srsf2	Affinity Capture-Western	Qian W (2011)	21470964	Mus musculus	Low Throughput	-	PUBMED
-	13548	20382	Dyrk1a	Srsf2	Biochemical Activity	Qian W (2011)	21470964	Mus musculus	Low Throughput	Phosphorylation	PUBMED
-	1876	6428	DYRK1A	SRSF3	Affinity Capture-MS	Menon VR (2019)	30773109	Homo sapiens	High Throughput	-	PUBMED
252981	1859	6429	DYRK1A	SRSF4	Biochemical Activity	de Graaf K (2004)	14623875	Homo sapiens	Low Throughput	Phosphorylation	BIOGRID
252983	1859	6430	DYRK1A	SRSF5	Biochemical Activity	de Graaf K (2004)	14623875	Homo sapiens	Low Throughput	Phosphorylation	BIOGRID
-	13548	67996	Dyrk1a	Srsf6	Affinity Capture-Western	Yin X (2012)	22767602	Mus musculus	Low Throughput	-	PUBMED
-	13548	67996	Dyrk1a	Srsf6	Biochemical Activity	Yin X (2012)	22767602	Mus musculus	Low Throughput	Phosphorylation	PUBMED
-	13548	225027	Dyrk1a	Srsf7	Affinity Capture-Western	Ding S (2012)	21215488	Mus musculus	Low Throughput	-	PUBMED
-	13548	225027	Dyrk1a	Srsf7	Biochemical Activity	Ding S (2012)	21215488	Mus musculus	Low Throughput	Phosphorylation	PUBMED
-	1940	6432	DYRK1A	SRSF7	Affinity Capture-MS	Menon VR (2019)	30773173	Homo sapiens	High Throughput	-	PUBMED
-	13548	20910	Dyrk1a	Stxbp1	Affinity Capture-Western	Park JH (2012)	22765017	Mus musculus	Low Throughput	-	PUBMED
-	13548	20910	Dyrk1a	Stxbp1	Biochemical Activity	Park JH (2012)	22765017	Mus musculus	Low Throughput	Phosphorylation	PUBMED
-	25255	85238	Dyrk1a	Synj1	Biochemical Activity	Adayev T (2006)	17097615	Rattus norvegicus	Low Throughput	Phosphorylation	PUBMED
-	1939	23435	DYRK1A	TARDBP	Affinity Capture-MS	Menon VR (2019)	30773172	Homo sapiens	High Throughput	-	PUBMED
-	1935	51256	DYRK1A	TBC1D7	Affinity Capture-MS	Menon VR (2019)	30773168	Homo sapiens	High Throughput	-	PUBMED
-	1977	6949	DYRK1A	TCOF1	Affinity Capture-MS	Menon VR (2019)	30773210	Homo sapiens	High Throughput	-	PUBMED
-	1859	7052	DYRK1A	TGM2	Affinity Capture-MS	This study	-	Homo sapiens	High Throughput	-	-
-	1859	9414	DYRK1A	TJP2	Affinity Capture-MS	This study	-	Homo sapiens	High Throughput	-	-
-	1964	29767	DYRK1A	TMOD2	Affinity Capture-MS	Menon VR (2019)	30773197	Homo sapiens	High Throughput	-	PUBMED
-	1859	29766	DYRK1A	TMOD3	Affinity Capture-MS	This study	-	Homo sapiens	High Throughput	-	-
-	1859	85456	DYRK1A	TNKS1BP1	Affinity Capture-MS	This study	-	Homo sapiens	High Throughput	-	-
-	1905	85456	DYRK1A	TNKS1BP1	Affinity Capture-MS	Menon VR (2019)	30773138	Homo sapiens	High Throughput	-	PUBMED
-	1938	54472	DYRK1A	TOLLIP	Affinity Capture-MS	Menon VR (2019)	30773171	Homo sapiens	High Throughput	-	PUBMED
-	1859	7157	DYRK1A	TP53	Biochemical Activity	Park J (2010)	20696760	Homo sapiens	Low Throughput	Phosphorylation	PUBMED
-	25255	24842	Dyrk1a	Tp53	Affinity Capture-Western	Park J (2010)	20696760	Rattus norvegicus	Low Throughput	-	PUBMED
-	25255	24842	Dyrk1a	Tp53	Affinity Capture-Western	Park J (2010)	20696760	Rattus norvegicus	Low Throughput	-	PUBMED
-	1910	7168	DYRK1A	TPM1	Affinity Capture-MS	Menon VR (2019)	30773143	Homo sapiens	High Throughput	-	PUBMED
-	1859	6434	DYRK1A	TRA2B	Biochemical Activity	de Graaf K (2004)	14623875	Homo sapiens	Low Throughput	Phosphorylation	PUBMED
-	1922	7186	DYRK1A	TRAF2	Affinity Capture-MS	Menon VR (2019)	30773155	Homo sapiens	High Throughput	-	PUBMED
-	1859	6737	DYRK1A	TRIM21	Affinity Capture-MS	This study	-	Homo sapiens	High Throughput	-	-
906719	1859	10024	DYRK1A	TROAP	Affinity Capture-MS	Varjosalo M (2013)	23602568	Homo sapiens	High Throughput	-	BIOGRID
906312	1859	10024	DYRK1A	TROAP	Affinity Capture-Western	Varjosalo M (2013)	23602568	Homo sapiens	Low Throughput	-	BIOGRID
906321	1859	10024	DYRK1A	TROAP	FRET	Varjosalo M (2013)	23602568	Homo sapiens	Low Throughput	-	BIOGRID
-	1862	10024	DYRK1A	TROAP	Affinity Capture-MS	Menon VR (2019)	30773095	Homo sapiens	High Throughput	-	PUBMED
-	1911	7248	DYRK1A	TSC1	Affinity Capture-MS	Menon VR (2019)	30773144	Homo sapiens	High Throughput	-	PUBMED
-	1902	7249	DYRK1A	TSC2	Affinity Capture-MS	Menon VR (2019)	30773135	Homo sapiens	High Throughput	-	PUBMED
-	1899	9652	DYRK1A	TTC37	Affinity Capture-MS	Menon VR (2019)	30773132	Homo sapiens	High Throughput	-	PUBMED
-	1859	203068	DYRK1A	TUBB	Biochemical Activity	Ori-McKenney KM (2016)	27112495	Homo sapiens	Low Throughput	Phosphorylation	PUBMED
-	1925	84747	DYRK1A	UNC119B	Affinity Capture-MS	Menon VR (2019)	30773158	Homo sapiens	High Throughput	-	PUBMED
-	1874	7874	DYRK1A	USP7	Affinity Capture-MS	Menon VR (2019)	30773107	Homo sapiens	High Throughput	-	PUBMED
-	1859	22288	DYRK1A	UTRN	Affinity Capture-MS	This study	-	Homo sapiens	High Throughput	-	-
-	1931	9218	DYRK1A	VAPA	Affinity Capture-MS	Menon VR (2019)	30773164	Homo sapiens	High Throughput	-	PUBMED
-	1918	7408	DYRK1A	VASP	Affinity Capture-MS	Menon VR (2019)	30773151	Homo sapiens	High Throughput	-	PUBMED
-	25255	682507	Dyrk1a	Wasl	Affinity Capture-Western	Park J (2012)	22250195	Rattus norvegicus	Low Throughput	-	PUBMED
-	25255	682507	Dyrk1a	Wasl	Affinity Capture-Western	Park J (2012)	22250195	Rattus norvegicus	Low Throughput	-	PUBMED
-	25255	682507	Dyrk1a	Wasl	Biochemical Activity	Park J (2012)	22250195	Rattus norvegicus	Low Throughput	Phosphorylation	PUBMED
-	1973	80232	DYRK1A	WDR26	Affinity Capture-MS	Menon VR (2019)	30773206	Homo sapiens	High Throughput	-	PUBMED
-	1943	80349	DYRK1A	WDR61	Affinity Capture-MS	Menon VR (2019)	30773176	Homo sapiens	High Throughput	-	PUBMED
-	1963	54464	DYRK1A	XRN1	Affinity Capture-MS	Menon VR (2019)	30773196	Homo sapiens	High Throughput	-	PUBMED
-	1859	7529	DYRK1A	YWHAB	Affinity Capture-MS	Alvarez M (2007)	17229891	Homo sapiens	Low Throughput	-	PUBMED
-	1867	7529	DYRK1A	YWHAB	Affinity Capture-MS	Menon VR (2019)	30773100	Homo sapiens	High Throughput	-	PUBMED
-	1868	7531	DYRK1A	YWHAE	Affinity Capture-MS	Menon VR (2019)	30773101	Homo sapiens	High Throughput	-	PUBMED
-	1878	7533	DYRK1A	YWHAH	Affinity Capture-MS	Menon VR (2019)	30773111	Homo sapiens	High Throughput	-	PUBMED
